# Supplementary material for: Drug enrichment and discovery from schizophrenia genome-wide association results: an analysis and visualisation approach
Source: Sci Rep. 2017 Sep 29;7:12460. doi: 10.1038/s41598-017-12325-3 (PMC5622077; doi:10.1038/s41598-017-12325-3)
Supplement: Supplementary file 2 — Supplement 2 [file 41598_2017_12325_MOESM2_ESM.xlsx]

## Sheet: Index
Link	Description
Supplementary Table 6	Data sources for selected psychiatric disorder pathways.
Supplementary Table 7	Pathway associations in schizophrenia GWAS SCZ-PGC2: results for 13,572 pathways from MSigDB (CP, GO), Open Targets diseases, gene families, and selected psychiatric disorder pathways.
Supplementary Table 8	Pathway associations in schizophrenia GWAS SCZ-PGC2: results for 3913 distinct drug gene-sets from DGIdb and Ki DB, with identified ATC codes.
Supplementary Table 9	Enrichment results for 49 drug classes in schizophrenia GWAS SCZ-PGC2.
Supplementary Table 10	Gene-wise results in schizophrenia GWAS SCZ-PGC2 for the whole druggable genome.
Supplementary Table 11	Prioritized druggable genes.
Supplementary Table 12	Mouse models: top druggable hub genes.
Manuscript Title:	Drug enrichment and discovery from schizophrenia genome-wide association results: an analysis and visualisation approach
Author List:	H. A. Gaspar, G. Breen

## Sheet: ST6
Supplementary Table 6. Pathways related to psychiatric disorders.
Compiled from litterature and following resources: denovo-db, http://www.nature.com/mp/journal/v21/n5/suppinfo/mp201598s1.html, https://github.com/freeseek/gwaspipeline/blob/master/makegenes.sh, https://www.ncbi.nlm.nih.gov/pubmed/27694994
Gene-set	Gene Count	Description	Genes(1)	Genes(2)	Genes(3)	Link
CAV2_ADAPTORS	20	Cav2: adaptors (Müller et al. 2010)	ARPC4, CTNNB1, DMXL2, EPS15L1, JPH3, MOBP, RIMBP2, RIMS1, RPH3A, SNPH, STXBP1, STXBP5, SV2A, SYN1, SYN2, UNC13A, UNC13C, YWHAB, YWHAE, YWHAH	-	-	https://www.ncbi.nlm.nih.gov/pubmed/20668236
CAV2_CYTOMATRIX	10	Cav2: cytomatrix (Müller et al. 2010)	CASK, DLG1, DLG4, EPB41L1, EPB41L2, EPB41L3, PCLO, SYNGAP1, TJP1, TJP2	-	-	https://www.ncbi.nlm.nih.gov/pubmed/20668236
CAV2_CYTOSKELETON	18	Cav2: cytoskeleton (Müller et al. 2010)	ANK1, CFL1, CLASP2, CTBP1, DCTN2, DNAH3, DTNA, KIF2A, LASP1, MAP1B, MAP4, MAP6, MAPRE2, NCKAP1, SYNPO, TUBA1A, TUBB2A, TUBB2B	-	-	https://www.ncbi.nlm.nih.gov/pubmed/20668236
CAV2_GPCRS	13	Cav2: GPCRs (Müller et al. 2010)	CNR1, GABBR1, GABBR2, GNB1, GPR158, GRM1, GRM2, GRM4, GRM5, KCTD12, KCTD16, KCTD8, LPHN1	-	-	https://www.ncbi.nlm.nih.gov/pubmed/20668236
CAV2_ION_CHANNELS_TRANSPORTERS	44	Cav2: ion channels transporters (Müller et al. 2010)	ATP1A1, ATP1A2, ATP1B1, ATP2A2, ATP2B1, ATP2B2, ATP2B3, ATP2B4, ATP6V1A, ATP6V1B2, ATP6V1H, ATP9A, CACNA1A, CACNA1B, CACNA1E, CACNB1, CACNB2, CACNB3, CACNB4, CNNM2, DPP6, GJA1, GRIA2, KCNA1, KCNA2, KCNAB2, KCNC1, KCNC3, KCNMA1, KCNQ2, LGI1, SCN2A, SCN2B, SLC12A5, SLC17A7, SLC1A3, SLC2A1, SLC32A1, SLC4A10, SLC4A3, SLC4A4, SLC8A1, SLC8A2, TRPM3	-	-	https://www.ncbi.nlm.nih.gov/pubmed/20668236
CAV2_ION_CHANNELS_TRANSPORTERS_EXCLUDING_CAV2	37	Cav2: ion channels transporters exculding Cav2 (Müller et al. 2010)	ATP1A1, ATP1A2, ATP1B1, ATP2A2, ATP2B1, ATP2B2, ATP2B3, ATP2B4, ATP6V1A, ATP6V1B2, ATP6V1H, ATP9A, CNNM2, DPP6, GJA1, GRIA2, KCNA1, KCNA2, KCNAB2, KCNC1, KCNC3, KCNMA1, KCNQ2, LGI1, SCN2A, SCN2B, SLC12A5, SLC17A7, SLC1A3, SLC2A1, SLC32A1, SLC4A10, SLC4A3, SLC4A4, SLC8A1, SLC8A2, TRPM3	-	-	https://www.ncbi.nlm.nih.gov/pubmed/20668236
CAV2_KINASES_PHOSPHATASES	20	Cav2: kinases phosphatases (Müller et al. 2010)	BRAF, BRSK2, CAMK2B, CAMK2D, CAMK2G, CAMK4, DCLK1, MARK2, PFKM, PFKP, PI4KA, PPP1CB, PPP2R1A, PPP3CA, PRKCA, PRKCB, PRKCG, PTPRD, PTPRS, SYNJ1	-	-	https://www.ncbi.nlm.nih.gov/pubmed/20668236
CAV2_MODULATORS_SMALL_GTPASES	21	Cav2: modulators small GTPases (Müller et al. 2010)	AGAP2, ARHGEF12, ARHGEF2, ARHGEF6, CDC42, FARP1, GIT1, MRAS, RAB14, RAB15, RAB18, RAB1B, RAB21, RAB2A, RAB33B, RAB39A, RAB3B, RAB3C, RHOA, RHOG, RRAS2	-	-	https://www.ncbi.nlm.nih.gov/pubmed/20668236
CAV2_PROTEIN_TRAFFICKING	11	Cav2: protein trafficking (Müller et al. 2010)	AP2S1, CLTC, DNM2, FBXW11, HGS, HSPA12A, ITSN1, PACS1, RTN1, TRAPPC9, UPF1	-	-	https://www.ncbi.nlm.nih.gov/pubmed/20668236
CAV2_UNKNOWN_FUNCTION	30	Cav2: unknown function (Müller et al. 2010)	ABR, ACTR1A, ANKRD30A, BCAS3, CAMKV, CAPRIN1, CYFIP2, DNAJA2, DPYSL2, EEF1A1P5, GRID2, JAKMIP2, KIAA1239, LGI3, LPPR4, LRRC7, MOG, NLRX1, PHACTR1, RCN2, RUFY3, SEPT4, SEPT7, SEPT8, SYNPR, TMEM33, TRIM3, TRIO, WDR37, WDR7	-	-	https://www.ncbi.nlm.nih.gov/pubmed/20668236
CELF4	2718	CELF4 gene list (Wagnon et al. 2012)	AACS, AAK1, AASDHPPT, ABCA1, ABCA5, ABCA8, ABCB7, ABCC8, ABHD10, ABHD13, ABHD17B, ABHD17C, ABHD3, ABI2, ABL2, ABT1, AC005013.1, AC025335.1, AC073869.1, ACAT2, ACHE, ACN9, ACSL3, ACSL4, ACTR10, ACTR2, ACVR1, ACVR1B, ACVR1C, ACVR2A, ACVR2B, ACYP1, ADAM10, ADAM19, ADAM23, ADAM9, ADAMTS2, ADAMTS3, ADAMTS4, ADAMTSL1, ADARB2, ADCY1, ADCY2, ADCY5, ADCY7, ADCY8, ADCY9, ADCYAP1, ADD2, ADD3, ADNP, ADNP2, A…	-	-	https://www.ncbi.nlm.nih.gov/pubmed/23209433
CHD8_HNSC	9496	Autism-associated chromatin modifier CHD8 list: human neural stem cells (Cotney et al. 2015)	A2M-AS1, AAAS, AACS, AADAT, AAGAB, AAK1, AAMDC, AAMP, AAR2, AARS, AARS2, AARSD1, AASDH, AASDHPPT, AATF, ABAT, ABCA11P, ABCA17P, ABCA2, ABCA3, ABCA7, ABCB10, ABCB6, ABCB7, ABCB8, ABCC1, ABCC10, ABCC4, ABCC5, ABCD4, ABCE1, ABCF1, ABHD10, ABHD11, ABHD12, ABHD13, ABHD14A, ABHD14A-ACY1, ABHD14B, ABHD15, ABHD16A, ABHD17A, ABHD17C, ABHD3, ABHD5, ABHD8, ABI2, ABL1, ABL2, ABR, ABRACL, ABT1, AC010733.4, AC…	LPIN1, LPIN2, LPL, LPP, LPP-AS2, LPXN, LRCH1, LRCH3, LRCH4, LRFN3, LRFN4, LRIF1, LRIG1, LRIG2, LRP1, LRP10, LRP11, LRP12, LRP2, LRP3, LRP4, LRP4-AS1, LRP5, LRP6, LRP8, LRPAP1, LRPPRC, LRR1, LRRC14, LRRC16A, LRRC27, LRRC3, LRRC3-AS1, LRRC32, LRRC37A3, LRRC4, LRRC40, LRRC41, LRRC42, LRRC45, LRRC46, LRRC47, LRRC49, LRRC4B, LRRC57, LRRC58, LRRC59, LRRC6, LRRC8A, LRRC8B, LRRC8C, LRRC8D, LRRCC1, LRRFIP…	BE2J2, UBE2K, UBE2L3, UBE2L6, UBE2M, UBE2N, UBE2Q1, UBE2Q2, UBE2Q2P1, UBE2R2, UBE2S, UBE2T, UBE2V1, UBE2V2, UBE2W, UBE2Z, UBE3A, UBE3B, UBE3C, UBE4A, UBFD1, UBIAD1, UBL3, UBL5, UBLCP1, UBN1, UBN2, UBOX5, UBP1, UBQLN1, UBQLN2, UBQLN4, UBR1, UBR2, UBR3, UBR4, UBR5, UBTD1, UBTD2, UBTF, UBXN1, UBXN2A, UBXN2B, UBXN4, UBXN6, UBXN7, UBXN8, UCHL1, UCHL5, UCK1, UCK2, UCKL1, UEVLD, UFC1, UFD1L, UFL1, UFSP1…	https://www.ncbi.nlm.nih.gov/pubmed/25752243
CHD8_HNSC_SPECIFIC	3995	Autism-associated chromatin modifier CHD8 list: human neural stem cells specific (not brain) (Cotney et al. 2015)	A2M-AS1, AAGAB, AAMP, AATF, ABAT, ABCA2, ABCB10, ABCB6, ABCB7, ABCB8, ABCC1, ABCC10, ABCC4, ABCF1, ABHD10, ABHD14A, ABHD14A-ACY1, ABHD14B, ABHD15, ABHD17A, ABHD3, ABL1, ABR, AC010733.4, ACAA2, ACACA, ACAD9, ACADM, ACADVL, ACAT2, ACBD3, ACLY, ACOT13, ACOT8, ACOX3, ACP1, ACTB, ACTL6A, ACTN3, ACTN4, ACTR3B, ACTR6, ACTR8, ACY1, ACYP2, ADA, ADAM10, ADAM19, ADAMTS1, ADAMTS12, ADAMTS3, ADAMTS7, ADAMTS9,…	-	-	https://www.ncbi.nlm.nih.gov/pubmed/25752243
CHD8_HNSC+HUMAN_BRAIN	3051	Autism-associated chromatin modifier CHD8 list: human neural stem cells and human brain (Cotney et al. 2015)	AAMDC, AASDH, AASDHPPT, ABCA11P, ABCA17P, ABCA3, ABCB10, ABCE1, ABHD11, ABHD12, ABHD13, ABHD17C, ABHD5, ABL1, ACADSB, ACBD5, ACBD6, ACD, ACO2, ACOT7, ACPL2, ACSF3, ACSL3, ACTB, ACTG1, ACTR1B, ACTR2, ACTR3, ACVR2A, ACYP2, ADAM10, ADAMTS10, ADAR, ADAT2, ADAT3, ADCK4, ADCY5, ADD1, ADD2, ADNP, ADO, ADPGK, AEBP2, AES, AFF4, AGFG1, AGK, AGO2, AGO3, AGPAT3, AGPAT6, AGRN, AGTPBP1, AHCYL2, AIMP1, AK3, AK8…	-	-	https://www.ncbi.nlm.nih.gov/pubmed/25752243
CHD8_HNSC+HUMAN+MOUSE	2158	Autism-associated chromatin modifier CHD8 list: human neural stem cells, human and mouse cortex (Cotney et al. 2015)	AAMDC, AASDHPPT, ABCA17P, ABCA3, ABCE1, ABHD12, ABHD17C, ACADSB, ACBD5, ACBD6, ACO2, ACPL2, ACSL3, ACTG1, ACTR1B, ACTR3, ACVR2A, ACYP2, ADAMTS10, ADAR, ADAT2, ADCK4, ADCY5, ADD1, ADNP, ADO, AEBP2, AES, AFF4, AGFG1, AGK, AGO2, AGPAT3, AGPAT6, AHCYL2, AIMP1, AK3, AKAP8, AKIRIN1, AKIRIN2, AKT2, ALG9, ALOXE3, ALS2, AMBRA1, AMD1, AMFR, AMOTL2, ANAPC10, ANAPC13, ANAPC5, ANAPC7, ANGEL2, ANKH, ANKLE2, AN…	-	-	https://www.ncbi.nlm.nih.gov/pubmed/25752243
CHD8_HUMAN_BRAIN	2793	Autism-associated chromatin modifier CHD8 list: human brain (Cotney et al. 2015)	AAMDC, AASDH, AASDHPPT, ABCA11P, ABCA12, ABCA17P, ABCA3, ABCE1, ABHD11, ABHD12, ABHD13, ABHD17C, ABHD5, ABL1, ABTB1, ACADSB, ACBD5, ACBD6, ACOT7, ACPL2, ACSF3, ACSL3, ACTG1, ACTR1B, ACTR2, ACTR3, ACVR2A, ADAM22, ADAMTS10, ADAMTS5, ADAR, ADAT2, ADAT3, ADCK2, ADCK3, ADCK4, ADCY5, ADD1, ADD2, ADNP, ADO, ADPGK, ADRBK2, AEBP2, AFF4, AGK, AGO3, AGPAT3, AGPAT6, AGRN, AGTPBP1, AHCYL2, AIMP1, AK3, AKAP7, …	-	-	https://www.ncbi.nlm.nih.gov/pubmed/25752243
CONSTRAINED	1005	missense constrained gene list (Samocha et al. 2014)	ABCA2, ABCC5, ABCE1, ABCG1, ABCG4, ABHD17A, ABR, ACACA, ACLY, ACO2, ACOT1, ACTA1, ACTA2, ACTB, ACTC1, ACTG1, ACTL6B, ACTN1, ACTN4, ACVR1B, ADAMTS15, ADAMTS5, ADAMTSL2, ADAR, ADARB1, ADCY1, ADCY2, ADCY3, ADCY5, ADRA2A, ADRA2C, ADRB1, ADRBK1, AFF4, AGAP2, AGAP3, AGO1, AGO2, AGO3, AHCYL1, AHDC1, AKT1, AMPD2, AMY1A, AMY1B, AMY1C, ANAPC1, ANKRD17, ANKRD34A, ANKRD52, ANO8, ANXA8, ANXA8L1, AP2A1, AP2B1,…	-	-	https://www.ncbi.nlm.nih.gov/pubmed/25086666
DENOVO_CNV_SCZ	234	Schizophrenia denovo CNV gene set (Kirov et al., 2012)	ABHD11, ABHD11-AS1, ALDOA, ANKRD34A, ANKRD35, APBA2, ARHGAP11B, ASPHD1, BAZ1B, BCL7B, BDH1, BMP2K, C16orf54, C16orf92, C3orf43, CCL24, CCL26, CD160, CDIPT, CEP19, CHRNA7, CLDN3, CLDN4, CLIP2, CSMD1, CSN1S2AP, CXADRP2, CYFIP1, DKFZP434L187, DLG1, DLG1-AS1, DLG2, DLGAP1, DLGAP1-AS1, DLGAP1-AS3, DLGAP1-AS5, DNAJC30, DOC2A, DTX2, DZIP3, EHMT1, EIF4H, ELF1, ELN, EPB41L4B, FAM177A1, FAM189A1, FAM57B, F…	-	-	https://www.ncbi.nlm.nih.gov/pubmed/22083728
DENOVO_DEVELOPMENTAL_DISORDER	93	Developmental disorder gene list (McRae et al. 2016)	ADNP, AHDC1, ALG13, ANKRD11, ARID1B, ASXL1, ASXL3, AUTS2, BCL11A, BRAF, CASK, CDK13, CDKL5, CHAMP1, CHD2, CHD4, CHD8, CNKSR2, CNOT3, COL4A3BP, CREBBP, CSNK2A1, CTCF, CTNNB1, DDX3X, DNM1, DYNC1H1, DYRK1A, EEF1A2, EHMT1, EP300, FOXG1, FOXP1, GABRB3, GATAD2B, GNAI1, GNAO1, GRIN2B, HDAC8, HNRNPU, IQSEC2, ITPR1, KANSL1, KAT6A, KAT6B, KCNH1, KCNQ2, KCNQ3, KDM5B, KIF1A, KMT2A, MECP2, MED13L, MEF2C, MSL3…	-	-	https://www.ncbi.nlm.nih.gov/pubmed/28135719
DENOVO_SNP_INDEL_EPILEPTIC_ENCEPHALOPATHY	322	SNP and indels denovo gene lists: EPI (Fromer et al. 2014)	A2M, ABCB9, ACOT4, ADAM21, ADAMTSL4, AGPAT3, AHCY, AKAP6, AKR1C4, ALG13, ALG1L9P, ALMS1, ALS2CL, ANK3, ANKRD12, ANKRD24, ANKRD50, AP3S2, ARFGEF1, ASTN2, ASXL1, ATP2B4, B3GNT4, BCLAF1, BCYRN1, BEST2, BHLHE22, BMP2, BMS1, C15orf38-AP3S2, C16orf62, C17orf53, C18orf25, C1QTNF6, C1orf56, C3orf22, C5orf22, C6orf222, CACNA1A, CACNA1E, CAMK4, CASP9, CCDC125, CDC25B, CDHR2, CDKL5, CDS2, CELA3B, CELSR1, CE…	-	-	https://www.ncbi.nlm.nih.gov/pubmed/24463507
DENOVO-DB_AMYOTROPHIC_LATERAL_SCLEROSIS	42	Validated de novo mutations from denovodb v1.3: ALS	AIM1L, AK9, ANAPC7, CEP70, CHRM1, CNOT1, COL19A1, CSNK1G3, EHMT1, ELL, FOXA1, FOXK1, FOXN3, GPR132, GTF2H4, HDAC10, HS3ST2, ITPR2, KIF13A, KMT2C, LIMD1, LOC100129034, METTL22, NLRC5, NTM, PLA2G4C, PLEKHO2, PSMB7, RINL, RP1L1, SND1, SRCAP, SS18L1, STARD13, STK36, SV2A, TRRAP, UTP6, VCL, WDR1, ZNF410, ZNF778	-	-	http://denovo-db.gs.washington.edu/denovo-db/QueryVariantServlet?searchBy=Phenotype&target=amyotrophic_lateral_sclerosis
DENOVO-DB_AUTISM	2573	Validated de novo mutations from denovodb v1.3: autism	A2M, AAAS, AADACL2, AADACL4, AAK1, AASDH, AASS, ABCA1, ABCA13, ABCA2, ABCA3, ABCA7, ABCB1, ABCB6, ABCC2, ABCC4, ABCC5, ABCC8, ABCF1, ABI2, ABI3BP, ABR, ABTB2, ACACA, ACACB, ACAD10, ACAP3, ACE, ACHE, ACLY, ACOX2, ACP2, ACRBP, ACSS1, ACTR5, ACTRT3, ADAM10, ADAM12, ADAM30, ADAM33, ADAMTS13, ADAMTS14, ADAMTS18, ADAMTS2, ADAMTS3, ADAMTS9, ADAMTS9-AS2, ADAMTSL1, ADAMTSL3, ADAMTSL4, ADAP1, ADAT1, ADCK3,…	-	-	http://denovo-db.gs.washington.edu/denovo-db/QueryVariantServlet?searchBy=Phenotype&target=autism
DENOVO-DB_BIPOLAR_TYPE1	48	Validated de novo mutations from denovodb v1.3: bipolar 1	AAGAB, ADC, ANKRD16, ATG4C, BZRAP1, C10orf105, CAMKK2, CCDC116, CCDC88A, CCKBR, CDH23, CHPF2, CHTF18, CSAD, DCHS1, DDHD1, DDX42, DMXL2, DSEL, EHD1, EXOC1, FAM135B, FYTTD1, GRIN3A, HEPACAM, KLF4, KMT2C, LGR5, LIN52, MACF1, MASTL, MDN1, MOGAT1, MSANTD1, MYH6, PDGFB, PGAP1, PHF3, PKP3, PLCD3, PLCG1, PROC, RLIM, SMG1, SMS, TMPRSS11D, UNC13B, VAMP4	-	-	http://denovo-db.gs.washington.edu/denovo-db/QueryVariantServlet?searchBy=Phenotype&target=bipolar_type1
DENOVO-DB_BIPOLAR_TYPE2	24	Validated de novo mutations from denovodb v1.3: bipolar 2	AKAP12, C14orf80, C19orf44, CLCN6, DNAH9, DOCK10, GLI3, GSTM3, HIVEP2, HYPK, KLKB1, LAMB3, LENG8, LMX1A, LZTR1, MC4R, MYBPC3, MYO10, OR1S2, RREB1, SERF2-C15ORF63, UVRAG, XPA, XPO4	-	-	http://denovo-db.gs.washington.edu/denovo-db/QueryVariantServlet?searchBy=Phenotype&target=bipolar_type2
DENOVO-DB_CONGENITAL_HEART_DISEASE	362	Validated de novo mutations from denovodb v1.3: congenital heart disease	AAAS, ABCA7, ABI1, ABL2, ACSL1, ADAMTS2, ADCY4, ADH1B, AFF2, AKAP12, ALDH1A2, ALDOB, ALOX15B, ALPPL2, ANGPT4, ANKAR, ANKRD50, ANLN, ANXA6, AP3B2, AQP12A, ARHGEF5, ARID1B, ARPC2, ASAP3, ASCL3, ASNA1, ASXL3, ATAD3B, ATCAY, ATP1B2, ATP6AP1L, ATP6V1B2, ATRNL1, ATRX, BAG4, BAI2, BCL9, BLOC1S1-RDH5, BRD4, C9orf64, CA13, CACNA1A, CALML6, CATSPERG, CCDC129, CCDC144NL, CCDC171, CCDC82, CDK13, CDKN3, CDR2,…	-	-	http://denovo-db.gs.washington.edu/denovo-db/QueryVariantServlet?searchBy=Phenotype&target=amyotrophic_lateral_sclerosis
DENOVO-DB_DEVELOPMENTAL_DISORDER	1275	Validated de novo mutations from denovodb v1.3: developmental disorder	AAGAB, AARS2, ABCA1, ABCA13, ABCA4, ABCC3, ABCC9, ABCG2, ACACA, ACACB, ACPT, ACTC1, ACTL6B, ACTN1, ACTN4, ACTRT2, ADAM30, ADAMTS9, ADAMTSL1, ADC, ADCK5, ADCY2, ADCY5, ADD1, ADH4, ADNP, AFAP1, AFAP1-AS1, AFF3, AGAP1, AGER, AGO1, AHDC1, AIFM3, AIP, AKNA, ALDH1A3, ALDH1B1, ALDH1L1, ALDH9A1, AMPD2, ANK2, ANK3, ANKRD11, ANKRD17, ANKRD50, AOC2, AP4M1, API5, APLP1, APOL4, ARAP1, ARFGEF1, ARHGAP19, ARHGA…	-	-	http://denovo-db.gs.washington.edu/denovo-db/QueryVariantServlet?searchBy=Phenotype&target=developmentalDisorder
DENOVO-DB_EARLY_ONSET_ALZHEIMER	14	Validated de novo mutations from denovodb v1.3: early onset Alzheimer	ABCA12, ACO2, ADH7, CASC5, CPM, DPF3, MYCT1, OXTR, PHKA2, RGS13, RNF213, SLC25A27, VPS35, ZDHHC13	-	-	http://denovo-db.gs.washington.edu/denovo-db/QueryVariantServlet?searchBy=Phenotype&target=early_onset_alzheimer
DENOVO-DB_EARLY_ONSET_PARKINSON	20	Validated de novo mutations from denovodb v1.3: early onset Parkinson	ANKRD13A, ASNA1, COL12A1, EPPK1, FBXL17, KCNV2, LCT, MGA, MKS1, PAPD4, PEPD, PMEL, PML, PSD4, PTEN, RUNDC3A, SLC52A1, SLC5A9, VAPB, VPS53	-	-	http://denovo-db.gs.washington.edu/denovo-db/QueryVariantServlet?searchBy=Phenotype&target=early_onset_parkinson
DENOVO-DB_EPILEPSY	379	Validated de novo mutations from denovodb v1.3: epilepsy	AAK1, ABCA2, ABCB9, ABL2, ACOT4, ACTB, ADD3, ADD3-AS1, AGPAT3, AHCY, AKAP6, AKR1C4, ALG13, ALG1L9P, ALMS1, ALS2CL, ANK3, ANKRD11, ANKRD12, ANKRD20A9P, ANO3, AOX2P, AP3S2, ARHGEF15, ARHGEF9, ARRDC1, ARSA, ASH1L, ASTN2, ASXL1, ATAD2B, ATIC, ATP1A3, ATP2B4, B3GNT4, BEND3, BEST2, BRAF, C15orf38-AP3S2, C16orf62, C17orf53, C18orf25, C1QTNF6, C1orf116, C1orf123, C3orf22, C9orf129, CACNA1A, CACNA1C, CAMK…	-	-	http://denovo-db.gs.washington.edu/denovo-db/QueryVariantServlet?searchBy=Phenotype&target=epilepsy
DENOVO-DB_INTELLECTUAL_DISABILITY	217	Validated de novo mutations from denovodb v1.3: intellectual disability	A4GALT, AAAS, ABCA13, ABCC8, ACACA, ACO1, ADAMTS2, AGO1, AGO4, AGTR1, ALDH3B2, ALG11, ALG13, ALK, AP3B1, AP3M1, ARFGAP3, ARFGEF2, ARIH1, ARMC9, ARMCX5-GPRASP2, ASH1L, ATP7B, BAZ1A, C15orf40, C1GALT1, C1orf116, C20orf26, CAMK2G, CAP1, CAPN14, CAPN9, CCDC15, CCNT1, CDK2AP1, CDKL5, CERS1, CHAMP1, CHD2, CHD4, CHRDL1, CLRN3, CNGA3, COL4A3BP, CTNNA2, CTNNB1, CTTNBP2, CUX2, CXXC11, DAK, DBH, DDX3X, DEAF…	-	-	http://denovo-db.gs.washington.edu/denovo-db/QueryVariantServlet?searchBy=Phenotype&target=intellectualDisability
DENOVO-DB_NEURAL_TUBE_DEFECTS	39	Validated de novo mutations from denovodb v1.3: neural tube defects	ANKRD32, ATAD2, ATRAID, BAG1, DDX3X, DENND6A, EP300, FAM129B, FOXF2, GIGYF1, GRHL3, HIP1R, HK3, HNRNPL, HUWE1, INF2, IP6K1, ITGAX, LCMT2, LRFN1, MFAP1, MSH2, PAX3, PHF14, PPAPDC3, PREPL, PTBP1, PTPRS, RNF112, RP1L1, SHROOM3, SLAIN2, SLC22A13, SLC2A4RG, STK31, TRIM10, TTLL11, U2SURP, WBSCR28	-	-	http://denovo-db.gs.washington.edu/denovo-db/QueryVariantServlet?searchBy=Phenotype&target=neural_tube_defects
DENOVO-DB_SCHIZOPHRENIA	754	Validated de novo mutations from denovodb v1.3: schizophrenia	AASDH, ABCA11P, ABCA13, ABHD12, ABL1, ACCSL, ACKR2, ACN9, ACO1, ACSL4, ACSL5, ACSM2B, ACTA2, ACTL7B, ACTN1, ADAMTS1, ADAMTS10, ADAMTS17, ADAMTS18, ADAMTS3, ADAMTS6, ADCY7, ADCY9, AGAP2, AHDC1, AK9, AKAP9, AKT1, AKTIP, ALAS1, ALCAM, ALDH16A1, ALDH1L1, ALDH1L2, ALDH4A1, ALDH5A1, ALMS1, ALOX15, AMZ1, ANAPC5, ANGPTL2, ANK1, ANKRD11, ANKRD22, ANKRD50, ANKRD66, ANKS1A, AOX1, AP3D1, APOL5, ARAP1, ARHGAP…	-	-	http://denovo-db.gs.washington.edu/denovo-db/QueryVariantServlet?searchBy=Phenotype&target=schizophrenia
FMRP	1246	FMRP gene list (Darnell et al. 2011)	AAK1, AATK, ABAT, ABCA2, ABCA3, ABCD2, ABCG1, ABHD8, ABL1, ABR, AC005013.1, ACHE, ACLY, ACO2, ACSBG1, ACTB, ACVR1B, ADAP1, ADAR, ADARB1, ADCY1, ADCY5, ADCY8, ADCY9, ADD1, ADD2, ADNP, ADRBK1, AFF3, AFF4, AGAP1, AGAP3, AGO1, AGO2, AGPAT3, AGPAT6, AGRN, AGTPBP1, AHDC1, AKAP6, AKAP9, AKT3, ALDOA, ALDOC, ALS2, AMBRA1, AMPH, ANAPC1, ANAPC2, ANK1, ANK2, ANK3, ANKH, ANKIB1, ANKRD11, ANKRD17, ANKRD52, ANK…	-	-	https://www.ncbi.nlm.nih.gov/pubmed/21784246
GENIC_INTOLERANCE_RVIS	4189	RVIS (Residual Variation Intolerance Score) percentile <= 0.25	A1BG, AAAS, AACS, AADACL4, AAK1, AARS, AASS, ABCA2, ABCA3, ABCA7, ABCB11, ABCB4, ABCB9, ABCC1, ABCC10, ABCC5, ABCC8, ABCC9, ABCD1, ABCD3, ABCF2, ABCF3, ABCG1, ABHD4, ABHD6, ABL1, ABL2, ABLIM2, ABLIM3, ABP1, ABR, ABTB1, ABTB2, ACAA2, ACACA, ACACB, ACAD10, ACAD9, ACAP2, ACAT1, ACBD5, ACD, ACE, ACHE, ACIN1, ACLY, ACO1, ACO2, ACOT7, ACOX2, ACOX3, ACPP, ACR, ACRBP, ACSF3, ACSL1, ACSL4, ACSL6, ACSM4, A…	-	-	http://genic-intolerance.org/
INTELLECTUAL_DISABILITY_AUTOSOMES_OMIM	115	Intellectual disability: autosomes (OMIM Gene Map, mental retardation)	ADAT3, ANK3, ATP8A2, AUTS2, CA8, CACNG2, CAMTA1, CC2D1A, CDH15, CHAMP1, CNNM2, COL4A3BP, CRADD, CRBN, CTCF, CTNNB1, DEAF1, DIP2B, DPP6, DYNC1H1, DYRK1A, EDC3, EEF1A2, ELOVL4, ELP2, EPB41L1, FBXO31, FGFR2, FKRP, FKTN, FMN2, FOXP1, FXR1, FXR2, GATAD2B, GMPPA, GMPPB, GNB1, GPT2, GRIK2, GRIN1, GRIN2A, GRIN2B, HEPACAM, HERC2, HIVEP2, HNMT, IGF1, IMPA1, INPP5E, KAT6A, KCNK9, KIAA1033, KIF11, KIF1A, KIR…	-	-	https://www.ncbi.nlm.nih.gov/pubmed/PMC539987
ION-CHANNELS_ALL_ION_CHANNELS	237	Ion channel: all (Klassen et al. 2011)	ANK2, BSND, CACNA1A, CACNA1B, CACNA1C, CACNA1D, CACNA1E, CACNA1F, CACNA1G, CACNA1H, CACNA1I, CACNA1S, CACNA2D1, CACNA2D2, CACNA2D3, CACNA2D4, CACNB1, CACNB2, CACNB3, CACNB4, CACNG1, CACNG2, CACNG3, CACNG4, CACNG5, CACNG6, CACNG7, CACNG8, CHRNA1, CHRNA10, CHRNA2, CHRNA3, CHRNA4, CHRNA5, CHRNA6, CHRNA7, CHRNA9, CHRNB1, CHRNB2, CHRNB3, CHRNB4, CHRND, CHRNE, CHRNG, CLCN1, CLCN2, CLCN3, CLCN4, CLCN5, …	-	-	https://www.ncbi.nlm.nih.gov/pubmed/22083728
ION-CHANNELS_IONOTROPIC_GLUTAMATE_RECEPTOR	14	Ion channels: ionotropic glutamate receptor (cf. Klassen et al. 2011)	GRID1, GRID2, GRIK1, GRIK2, GRIK3, GRIK4, GRIK5, GRIN1, GRIN2A, GRIN2B, GRIN2C, GRIN2D, GRIN3A, GRINA	-	-	https://www.ncbi.nlm.nih.gov/pubmed/22083728
ION-CHANNELS_VOLTAGE-GATED_CALCIUM_CHANNEL	26	Ion channels: voltage-gated calcium channel (cf. Klassen et al. 2011)	CACNA1A, CACNA1B, CACNA1C, CACNA1D, CACNA1E, CACNA1F, CACNA1G, CACNA1H, CACNA1I, CACNA1S, CACNA2D1, CACNA2D2, CACNA2D3, CACNA2D4, CACNB1, CACNB2, CACNB3, CACNB4, CACNG1, CACNG2, CACNG3, CACNG4, CACNG5, CACNG6, CACNG7, CACNG8	-	-	https://www.ncbi.nlm.nih.gov/pubmed/22083728
MIR-137	446	Schizophrenia high confidence miR-137 targets set (cf. Purcell et al. 2014)	ABCG4, ABHD13, ABHD2, ABHD6, ADCY1, ADCY2, ADO, ADRB1, AGPAT3, AHCYL2, AIFM2, AKAP2, AKT2, ALDH1A2, ALPK3, ANGPTL2, ANKRD12, ANKRD28, ANKRD44, ANKRD52, ANO8, AP1S3, AQP2, ARHGAP42, ARHGAP44, ARHGAP5, ARHGEF18, ARMC1, ASPH, ATG14, ATP11A, ATPAF1, ATXN1L, B3GALT2, B4GALT5, BCL2L11, BCORL1, BSN, C11orf87, C15orf63, C17orf63, C18orf1, C18orf25, C1orf144, C20orf108, C20orf111, C21orf91, C2CD4C, C9orf1…	-	-	https://www.ncbi.nlm.nih.gov/pubmed/24463508
MIR-317_BETEL	3260	MIR-137 gene list (Betel et al. 2010)	AACS, AADACL3, AASDH, AASDHPPT, AASS, ABCA11P, ABCA6, ABCA8, ABCB5, ABCC12, ABCC13, ABCC6, ABCC6P2, ABCC9, ABCD2, ABCD4, ABHD1, ABHD17A, ABHD3, ABHD5, ABHD6, ABI1, ABI2, ABI3BP, ACAD11, ACADL, ACADM, ACADSB, ACAN, ACAP2, ACKR4, ACPL2, ACSBG2, ACSL3, ACSL6, ACSM2A, ACTBL2, ACTN2, ACVR1, ACVR1C, ACYP2, ADAM10, ADAM18, ADAM20, ADAM22, ADAM23, ADAM30, ADAM5, ADAM9, ADAMTS20, ADAMTS5, ADAMTSL1, ADAT2,…	-	-	https://www.ncbi.nlm.nih.gov/pubmed/20799968
NEURONAL_ARC	28	ARC (cf. Kirov et al. 2012)	ACTN4, ARF5, ATP1A1, ATP1A3, ATP1B1, BAIAP2, CAMK2A, CRMP1, CYFIP1, DLG1, DLG2, DLG4, DLGAP1, DLGAP2, DPYSL2, GLUD1, GLUL, GRIN1, HSPA8, IQSEC1, IQSEC2, MBP, PKM2, PLP1, SLC25A3, SLC25A4, SLC25A5, STXBP1	-	-	https://www.ncbi.nlm.nih.gov/pubmed/22083728
NEURONAL_CYTOPLASM	271	Cytoplasm (cf. Kirov et al. 2012)	AACS, AARS, ABHD14B, ACAT2, ACLY, ACO1, ACP1, ACTB, ACTC1, ACTG1, ACTN1, ACTN4, ACY1, ACY3, ADH5, ADK, AHCY, AKR1A1, AKR1B1, AKR1D1, ALAD, ALDH1A1, ALDH1B1, ALDH1L1, ALDH7A1, ALDH8A1, ALDH9A1, ALDOB, ALDOC, ANXA5, ANXA6, ANXA7, AOX1, AP1M1, APEH, ARF1, ARF4, ARG1, ARHGDIA, ASL, ATIC, BAAT, BBOX1, BLMH, BLVRA, BLVRB, BPNT1, CA2, CA3, CALM1, CAPZA2, CBR1, CBS, CCBL1, CCT2, CCT7, CFL1, CFL2, CKM, CL…	-	-	https://www.ncbi.nlm.nih.gov/pubmed/22083728
NEURONAL_EARLY_ENDOSOMES	17	Early endosomes (cf. Kirov et al. 2012)	ATP6V0A1, CD1D, COPA, COPE, COPG, DCTN2, HLA-A, HLA-C, LAMP1, NSF, PIGR, RAB2A, RAB6A, RAB7A, SCAMP3, SCFD1, STX12	-	-	https://www.ncbi.nlm.nih.gov/pubmed/22083728
NEURONAL_ENDOPLASMIC_RETICULUM	97	Endoplasmic reticulum (cf. Kirov et al. 2012)	AADAC, ACSL1, ACSL5, ANXA6, ARF1, ARL6IP5, ARPC4, ATP2A2, BCAP31, CALU, CANX, CCT2, CCT4, CCT6B, CNPY2, COMT, COPA, CTSL1, CYB5A, CYP2E1, CYP2F1, CYP4A22, CYP51A1, CYP7B1, DHCR24, DNAJA1, DNAJC3, DPP4, EBP, EEF1A1, EEF1A2, EEF2, EIF2S1, EIF4G1, ELOVL2, ENTPD5, EPHX1, ERAP1, FGA, FGB, FGG, FKBP8, FMO1, GANAB, GC, H6PD, HLA-A, HM13, HPX, HSD11B1, HSD17B11, HSD17B12, HSD17B2, HSD17B7, HSP90B1, LMAN1…	-	-	https://www.ncbi.nlm.nih.gov/pubmed/22083728
NEURONAL_ER_GOLGI-DERIVED_VESICLES	94	Golgi-derived vesicles (cf. Kirov et al., 2012)	ACAT2, ACBD3, ALB, ANXA6, AP2A1, APOA1, APOA2, APOA4, APOA5, APOC3, APOE, ARPC4, B4GALT1, BET1, C3, CCT4, CCT8, CFB, CFH, CISD1, CLPTM1, CLU, COPA, COPE, COPZ1, CYP4F2, DHCR24, DNAJA1, DPP4, EEF1A1, EEF1A2, EIF4G1, EIF4G3, FGB, FKBP2, FXR1, GLYCTK, GOLPH3, HLA-A, HLA-C, ITIH4, KNG1, LGALS9, LMAN1, LMAN2, MAN1A1, MAN2A1, MGAT2, NAPA, NSF, NUCB1, RAB1A, RAB1B, RAB21, RAB5B, RAB6A, RAB7A, RAP1A, RPL…	-	-	https://www.ncbi.nlm.nih.gov/pubmed/22083728
NEURONAL_GOLGI	31	Golgi (cf. Kirov et al. 2012)	ACBD3, ALB, APOA1, ARL1, B4GALT1, CLEC4F, COPA, COPB1, COPZ1, EIF4G1, FGA, FXR1, GBF1, GLG1, GOLGA5, GOLGB1, GOLIM4, GOLPH3, ITIH4, MAN1A1, MAN2A1, MGAT2, NCSTN, RPS27, RPS27A, RPS29, SCFD1, ST3GAL4, TMEM30A, TTR, VTN	-	-	https://www.ncbi.nlm.nih.gov/pubmed/22083728
NEURONAL_MGLUR5	39	mGluR5 (cf. Kirov et al. 2012)	ADD1, ADD2, ALDOA, ALDOC, AP2B1, ATP1A1, ATP1A2, ATP1A3, ATP1B1, ATP2B1, BSN, CIT, CLTC, DNM1, DNM2, DSTN, GDI1, GNAO1, HOMER1, L1CAM, MAP1A, MAP1B, MAP2, NSF, PACS1, PLCB1, RAB3A, RPH3A, SEPT5, SEPT7, SHANK1, SNIP, SYNJ1, SYNPO, YWHAB, YWHAG, YWHAH, YWHAQ, YWHAZ	-	-	https://www.ncbi.nlm.nih.gov/pubmed/22083728
NEURONAL_MITOCHONDRION	197	Mitochondrion (cf. Kirov et al. 2012)	AADAT, AASS, ABAT, ABCB7, ACAD10, ACAD8, ACADL, ACADM, ACADS, ACADSB, ACADVL, ACAT1, ACO2, ACOT2, ACSL1, ACSL6, ACSM1, AGXT, AIFM1, AK2, AK3, ALDH2, ALDH4A1, ALDH5A1, ALDH6A1, AMACR, APOOL, ATP5A1, ATP5B, ATP5C1, ATP5D, ATP5E, ATP5F1, ATP5I, ATP5J, ATP5J2, ATP5L, ATP5O, AUH, BCKDHA, BCKDHB, BDH1, BPHL, C10orf65, C1QBP, C21orf33, CABC1, COQ7, COX4I1, COX4NB, COX5B, COX6B1, COX6C, COX7A2, CPOX, CPT…	-	-	https://www.ncbi.nlm.nih.gov/pubmed/22083728
NEURONAL_NMDAR_NETWORK	61	NMDAR network (cf. Kirov et al. 2012)	ACTN2, ALDOC, ATP1A1, ATP2B4, CAMK2A, CAMK2B, CAPZA2, CAPZB, CDH2, CIT, CTNNB1, DLG1, DLG2, DLG3, DLG4, DLGAP1, DNM1, FLNA, GAP43, GAPDH, GNAS, GNB1, GNB2, GNB4, GRIN1, GSN, HOMER1, INA, MAP2, MAP2K1, MAPK3, MBP, MYO5A, NEFM, NSF, PLCB1, PPP2R1A, PPP3CA, PRKAR2B, PRKCG, PTK2B, PTPN11, RAB3A, RAB6A, RAC1, RALA, SHANK1, SHANK2, SNAP25, SPTBN1, SRC, STX1A, STXBP1, SYNGAP1, SYT1, TJP1, TUBA1B, YWHAE,…	-	-	https://www.ncbi.nlm.nih.gov/pubmed/22083728
NEURONAL_NUCLEUS	167	Nucleus (cf. Kirov et al. 2012)	ACSL5, AHNAK, ALDH18A1, API5, ARF6, ARL1, ARS2, ASCC3L1, ATP1A1, ATP2A2, ATPIF1, BAT1, BCAP31, BSG, C1orf77, CALD1, CANX, CBX5, CCAR1, CHD4, CIP29, CUGBP1, CYB5R3, CYFIP1, CYP51A1, DDX17, DDX21, DDX39, DDX5, DEK, DHX9, DKC1, DLAT, DNM2, EBP, EIF4A3, ELAVL1, EPHX1, ERP29, EWSR1, FADS1, FBL, FER1L3, FLNA, FLNB, FUBP1, FUS, GLT25D1, GNL3, GTPBP4, H1F0, H2AFJ, H2AFX, H2AFY, H2AFZ, HDAC2, HIST1H1A, HI…	-	-	https://www.ncbi.nlm.nih.gov/pubmed/22083728
NEURONAL_PLASMA_MEMBRANE	50	Plasma membrane (cf. Kirov et al. 2012)	ACOX2, ACSL1, ACSL5, ALB, AP2A1, AP2A2, AP2B1, AP2S1, AP3B1, APOA1, APOA4, APOE, ARCN1, ARF1, ARF4, ASGR1, ATP6V1A, BBOX1, C5, CD1D, CLEC4F, CLTB, CLTC, CLU, DNM2, DNM3, GAK, GNAO1, HLA-A, HLA-C, HSD17B11, ITM2B, KRAS, RAB14, RAB15, RAB18, RAB4A, RAB4B, RAB8A, RAP1A, RHOA, SNX1, SNX2, SNX5, SNX9, STRAP, VAMP8, VIM, VPS26A, VPS35	-	-	https://www.ncbi.nlm.nih.gov/pubmed/22083728
NEURONAL_PRE-SYNAPSE	431	Pre-synapse (cf. Kirov et al. 2012)	ACLY, ACTA1, ACTB, ACTG1, ACTR2, ACTR3, ACTR3B, ALCAM, ALDOA, ALDOC, ANXA11, ANXA5, ANXA6, AP1B1, AP2A1, AP2A2, AP2B1, AP2M1, AP2S1, AP3D1, AP3M2, APOE, ARF1, ARFIP2, ARHGAP1, ARL8A, ARL8B, ARPC1A, ARPC2, ARPC3, ARPC4, ARPC5, ATG9A, ATP12A, ATP1A1, ATP1A2, ATP1A3, ATP1A4, ATP1B1, ATP1B2, ATP2A2, ATP2B1, ATP2B2, ATP2B3, ATP2B4, ATP5A1, ATP5B, ATP5C1, ATP5F1, ATP5L, ATP5O, ATP6AP1, ATP6AP2, ATP6V0A…	-	-	https://www.ncbi.nlm.nih.gov/pubmed/22083728
NEURONAL_PRE-SYNAPTIC_ACTIVE_ZONE	173	Pre-synaptic active zone(cf. Kirov et al. 2012)	ACTA1, ACTB, ACTG1, ALCAM, ALDOA, ALDOC, ANXA5, ANXA6, AP2B1, AP2M1, APOE, ARF1, ARL8B, ARPC3, ARPC4, ATP12A, ATP1A1, ATP1A2, ATP1A3, ATP1A4, ATP1B1, ATP1B2, ATP2B1, ATP2B2, ATP2B3, ATP2B4, ATP5B, ATP5C1, ATP5F1, ATP5L, ATP5O, ATP6V0A1, ATP6V0D1, ATP6V1A, ATP6V1B2, ATP6V1C1, ATP6V1D, ATP6V1E1, BASP1, CACNA2D1, CAMK2A, CD47, CD81, CDC42, CISD1, CKB, CLTC, CNP, CNTN1, CNTNAP1, COX5B, CRMP1, DNAJC5,…	-	-	https://www.ncbi.nlm.nih.gov/pubmed/22083728
NEURONAL_PSD	1457	PSD (postsynaptic density protein) gene lists (Bayes et al. 2011)	AAK1, AARS, AASDHPPT, ABCB8, ABCD1, ABCD3, ABCF3, ABHD16A, ABI1, ABI2, ABLIM1, ABLIM2, ABLIM3, ABR, ACAA1, ACACA, ACAT1, ACBD5, ACLY, ACO2, ACOT13, ACOT7, ACOT8, ACP1, ACSL3, ACSL4, ACSL6, ACTB, ACTN1, ACTN2, ACTN3, ACTN4, ACTR1A, ACTR1B, ACTR2, ACTR3, ACYP2, ADAM22, ADAM23, ADD1, ADD2, ADD3, ADRBK1, AFG3L2, AGAP1, AGAP2, AGAP3, AGK, AGL, AGPAT5, AHCY, AHCYL1, AHNAK, AHSA1, AIFM3, AIP, AK1, AK3, …	-	-	https://www.ncbi.nlm.nih.gov/pubmed/23071613
NEURONAL_PSD-95	119	PSD-95 (postsynaptic density protein 95) gene lists (Bayes et al. 2011)	ABLIM1, ABR, ACAT1, ACO2, ACOT7, ADAM22, ALDOC, ANKS1A, ANKS1B, ARC, ARF3, ARPC4, ATP1B1, ATP5A1, ATP5B, ATP5C1, ATP5O, ATP6V0D1, BAIAP2, BM948371, BTBD11, CACNG2, CAMK2A, CAMK2B, CAPZA2, CFL1, CLTC, CNP, CPNE4, CPNE7, CPNE8, DLG1, DLG2, DLG3, DLG4, DLGAP1, DLGAP2, DLGAP3, DLGAP4, DSTN, FAM81A, FRMPD3, FSCN1, GAPDH, GDA, GLUL, GNAO1, GPR123, GPX4, GRIA1, GRIA2, GRIA3, GRIA4, GRIK2, GRIK5, GRIN1, …	-	-	https://www.ncbi.nlm.nih.gov/pubmed/23071613
NEURONAL_RECYCLING_ENDOSOMES_TRANS-GOLGI_NETWORK	68	Recycling endosomes (cf. Kirov et al 2012)	ABCG2, ACAA1, ACOX2, ALB, ALDH8A1, ANPEP, AP1B1, AP1G1, AP1M1, AP1S1, AP3B1, APOA1, APOC3, ARF1, ARF4, ATP6V0D1, ATP6V1A, BCAP31, C14orf166, C3, CFB, CLEC4F, CLINT1, CLU, COPA, COPB2, COPE, COPG, DNAJA2, DNM1, DNM2, DNM3, DPP4, EGFR, EHD1, EHD3, FARSA, FH, HLA-A, IFITM3, KRAS, LAMP2, LDLR, LRBA, MRC1, NAPA, NCSTN, PIGR, RAB14, RAB18, RAB2A, RAB4A, RAB4B, RAB6A, RAB7A, RAB8A, RAP1A, SCAMP3, SCFD1,…	-	-	https://www.ncbi.nlm.nih.gov/pubmed/22083728
NEURONAL_SYNAPTIC_VESICLE	344	Synaptic vesicle (cf. Kirov et al. 2012)	ACLY, ACTA1, ACTB, ACTR2, ACTR3, ACTR3B, ALDOA, ALDOC, ANXA11, ANXA6, AP1B1, AP2A1, AP2A2, AP2B1, AP2M1, AP2S1, AP3D1, AP3M2, APOE, ARFIP2, ARHGAP1, ARL8A, ARL8B, ARPC1A, ARPC2, ARPC3, ARPC4, ARPC5, ATG9A, ATP1A1, ATP1A2, ATP1A3, ATP1B1, ATP2A2, ATP2B1, ATP2B2, ATP5A1, ATP6AP1, ATP6AP2, ATP6V0A1, ATP6V0A4, ATP6V0C, ATP6V0D1, ATP6V1B1, ATP6V1B2, ATP6V1C1, ATP6V1D, ATP6V1E1, ATP6V1F, ATP6V1G1, ATP6…	-	-	https://www.ncbi.nlm.nih.gov/pubmed/22083728
PGC_BP_P10-4	669	PGC-BP genes within 300kb of loci with meta-analysis P-values <1x10-4 (PGC 2011)	A1BG-AS1, ABHD12B, ACSS2, ACTN3, ACTR2, ADAL, ADCY2, ADGB, ADRM1, AGGF1, AGXT, AKAP13, AKAP2, AKAP6, ALAS1, ALDOAP1, ANKS1A, ANLN, AP5Z1, APOA1-AS, APOC3, AQP12A, ARHGAP24, ARHGAP8, ARHGEF7, ARHGEF7-IT1, ARID5A, ARL4P, ASF1A, ASNA1, ATG13, ATP5F1P4, BACE1-AS, BAX, BBS1, BEST2, BPHL, BRD7P1, BUB1P1, C11orf80, C11orf86, C12orf55, C15orf53, C18orf8, C20orf166, C2orf15, C9orf9, CABLES1, CACNA1C, CACN…	-	-	https://www.ncbi.nlm.nih.gov/pubmed/21926972
PGC_MDD_P10-4	380	PGC-MDD genes within 300kb of loci with meta-analysis P-values <1x10-4 (PGC 2013, Table S18)	A2LD1, ABCF3, ABLIM1, ACTN3, ACYP1, ADD1, AFG3L1, AGBL4, AHSA2, AIFM2, ALG3, AMPD3, ANXA13, AP2M1, AP3S1, AQPEP, ARF3, ARHGAP20, ATG12, ATP6V1D, B3GALT1, B3GNT1, BBS1, BEND5, BLNK, BRMS1, C11orf73, C11orf80, C11orf86, C11orf90, C15orf59, C16orf3, C16orf7, C16orf82, C17orf107, C1orf173, C2orf74, C3orf70, C4orf10, C4orf44, C9orf57, C9orf70, CACNA1H, CACNA2D1, CAGE1, CAMK2N2, CCDC65, CCDC81, CCDC85A…	-	-	https://www.ncbi.nlm.nih.gov/pubmed/22472876
PGC_SCZ_P10-4	479	Schizophrenia GWAS loci GWAS P<10-4 (cf. Purcell et al. 2014)	ACN9, ACTR5, ACVR2B, ACVR2B-AS1, ADAD1, ADAM11, ADAMTS18, ADCY1, ADIPOR2, AFF1, AGAP1, AGBL1, AGTPBP1, AHNAK, AJAP1, AKT3, ANK3, ANKRD1, ANKRD10, ANKRD26, ANKRD30B, ANKRD63, ANKRD9, ANKS1B, ANP32C, APBA1, APOC2, APOC4, APOC4-APOC2, ARHGAP31, ARHGAP40, ARHGEF3, ARNTL, ASNS, ATF1, ATG4B, ATP11A, ATP2B2, ATP5S, ATP6V0D2, ATP6V0E1, ATP6V1C2, AVL9, BDH1, BDP1, BMPR1B, BNIP1, BOK, BTBD10, BTRC, C16orf5…	-	-	https://www.ncbi.nlm.nih.gov/pubmed/24463508
PLI09	3488	haplo-insufficient gene list (Lek et al. 2015)	AAK1, ABCA2, ABCB1, ABCB7, ABCC1, ABCC5, ABCD1, ABCD3, ABCE1, ABCF2, ABHD16A, ABHD17B, ABI2, ABL1, ABLIM1, ABLIM2, ABR, ACACA, ACAN, ACAP2, ACBD3, ACE2, ACER3, ACHE, ACIN1, ACLY, ACRC, ACSL3, ACSL4, ACTB, ACTC1, ACTL6A, ACTL6B, ACTN1, ACTN2, ACTN4, ACTR1A, ACTR2, ACTR3, ACTR3B, ACVR1, ACVR1B, ACVR2A, ACVR2B, ADAD1, ADAM10, ADAM12, ADAM17, ADAM22, ADAM23, ADAMTS10, ADAMTS2, ADAMTS6, ADAR, ADCK5, A…	-	-	https://www.ncbi.nlm.nih.gov/pubmed/27535533
PSYCH_CNV	346	CNV genes implicated in major psychiatric disorders (Sullivan et al., 2012)	AATF, ABCC1, ABCC6, ABHD11, ABHD11-AS1, ACACA, ACP6, AIFM3, ALDOA, ANKRD34A, ANKRD35, ARHGAP11A, ARHGAP11B, ARVCF, ASPHD1, ATP10A, BAZ1B, BCL7B, BCL9, BCRP2, BDH1, C16orf45, C16orf54, C16orf92, C17orf78, C22orf25, C22orf29, C22orf39, C3orf43, CD160, CDC45, CDIPT, CEP19, CHD1L, CHRNA7, CLDN3, CLDN4, CLDN5, CLIP2, CLTCL1, COMT, CORO1A, CRKL, DDX52, DGCR10, DGCR11, DGCR14, DGCR2, DGCR5, DGCR6, DGCR6…	-	-	https://www.ncbi.nlm.nih.gov/pubmed/22777127
RBFOX1_RBFOX3	3433	RBFOX1 and RBFOX3 gene lists (Weyn et al. 2014)	AAK1, AARS, AASDHPPT, AATK, ABAT, ABCA2, ABCA5, ABCC5, ABCD2, ABCG1, ABHD12, ABHD13, ABHD16A, ABHD17A, ABHD2, ABI2, ABLIM1, ABLIM2, ABLIM3, ABR, AC005013.1, AC006486.9, AC012313.1, AC025335.1, AC073869.1, AC104534.3, ACAD8, ACAP2, ACAP3, ACBD5, ACER3, ACHE, ACLY, ACO2, ACOT7, ACSL3, ACSL4, ACSM4, ACSS2, ACTB, ACTL6B, ACTN1, ACTR10, ACTR1A, ACTR1B, ACTR2, ACTR3, ACTR3B, ACVR1B, ACYP1, ACYP2, ADAM1…	-	-	https://www.ncbi.nlm.nih.gov/pubmed/24613350
RBFOX2	3055	RBFOX2 gene lists (Weyn et al. 2014)	AACS, AAK1, AASDHPPT, AATK, ABAT, ABCA5, ABCC5, ABCD2, ABCG1, ABHD13, ABHD17A, ABHD2, ABI2, ABL2, ABLIM1, ABLIM2, ABR, AC012313.1, AC025335.1, AC073869.1, ACAD8, ACADSB, ACAP2, ACAP3, ACAT1, ACER3, ACHE, ACLY, ACO2, ACSL3, ACSL4, ACSL6, ACTB, ACTN1, ACTR10, ACTR3, ACTR3B, ACTR5, ACTR6, ACTR8, ACVR1, ACVR1B, ACYP1, ACYP2, ADAM10, ADAM11, ADAM22, ADAM23, ADAMTS16, ADAMTS18, ADAMTSL4, ADAR, ADARB1, …	-	-	https://www.ncbi.nlm.nih.gov/pubmed/24613350
SCZ_COMPOSITE	1826	Schizophrenia candidates (cf. Purcell et al. 2014)	AAK1, AARS, AATK, ABCA2, ABCA3, ABCD3, ABCG1, ABCG4, ABHD12, ABI1, ABI2, ABLIM1, ABR, ACBD5, ACCSL, ACLY, ACO1, ACO2, ACOT6, ACP1, ACSL3, ACSL4, ACSL5, ACSL6, ACTA2, ACTB, ACTL7B, ACTN1, ACTN2, ACTN4, ACTR1A, ACTR1B, ACTR2, ACTR3, ADAMTS1, ADAMTS10, ADAMTS3, ADAMTS6, ADAP1, ADARB1, ADCY1, ADCY5, ADCY7, ADD1, ADD2, ADD3, ADNP, ADRBK1, AFF3, AFF4, AGAP1, AGAP2, AGAP3, AGPAT3, AGRN, AGTPBP1, AHCYL1,…	-	-	https://www.ncbi.nlm.nih.gov/pubmed/24463508
SCZ_DENOVO_LOF	87	Schizophrenia denovo loss-of-function set (cf. Purcell et al. 2014)	AKD1, ALMS1, ALS2CL, ATG12, BCAT1, BRPF1, BTNL2, CCDC39, CELF2, CLCN1, CNTN3, CUZD1, DAGLB, DARC complex, DDHD2, DLG2, DNAH9, DPYD, DUOXA2, EPHA2, EPYC, ESAM, GTPBP3, HIST1H1E, HIVEP3, HSP90AA1, HSPA8, ITSN1, KDM5C, KIAA1429, KLHDC1, KLHL17, KPNA1, LAMA2, LPHN2, LRP1, MARK4, MGME1, MIF, MKI67, MOV10, MYH7B, NAP1L2, NCKIPSD, NEB, NIPAL3, NIPBL, NLRC5, NR2E3, NUP54, PAQR9, PCDHAC2, PHF7, PIK3C2B, P…	-	-	https://www.ncbi.nlm.nih.gov/pubmed/24463508
SCZ_DENOVO_NONSYN	611	Schizophrenia denovo nonsynonymous set (cf. Purcell et al. 2014)	ABCG4, ABHD12, ACCSL, ACO1, ACOT6, ACSL4, ACSL5, ACTA2, ACTL7B, ACTN1, ADAMTS1, ADAMTS10, ADAMTS3, ADAMTS6, ADCY7, AHNAK2, AKAP9, AKD1, AKT1, AKTIP, ALAS1, ALCAM, ALDH16A1, ALDH1L2, ALDH5A1, ALMS1, ALOX15, ALS2CL, AMZ1, ANAPC5, ANK1, ANKRD22, ANKRD50, ANO9, AOX1, AP2A2, AP3D1, APOL5, ARAP1, ARHGEF10, ARHGEF11, ARHGEF15, ARHGEF38, ARID1B, ARID2, ARRDC1, ARSE, ASAP1, ASH1L, ASTL, ASXL1, ATG12, AXL,…	-	-	https://www.ncbi.nlm.nih.gov/pubmed/24463508
SYNAPTOME	1887	SynaptomeDB gene list (Pirooznia et al. 2012)	AAK1, AARS, AASDHPPT, ABCB1, ABCB8, ABCD1, ABCD3, ABCF3, ABHD14B, ABI1, ABI2, ABLIM1, ABLIM2, ABLIM3, ABR, ACAA1, ACACA, ACAT1, ACBD5, ACLY, ACO2, ACOT7, ACOT8, ACP1, ACSBG1, ACSL3, ACSL4, ACSL6, ACTA1, ACTA2, ACTB, ACTG1, ACTG2, ACTL6B, ACTN1, ACTN2, ACTN3, ACTN4, ACTR1A, ACTR1B, ACTR2, ACTR3, ACTR3B, ACYP2, ADAM11, ADAM22, ADAM23, ADAR, ADD1, ADD2, ADD3, ADRBK1, AFG3L2, AGAP1, AGAP2, AGAP3, AGE…	-	-	https://www.ncbi.nlm.nih.gov/pubmed/22285564
POTENTIALLY_SYNAPTIC_ALL	5779	Union of RBFOX2, FMRP, SYNAPTOME, CELF4 (Genovese et al. 2016)	AACS, AAK1, AARS, AASDHPPT, AATK, ABAT, ABCA1, ABCA2, ABCA3, ABCA5, ABCA8, ABCB1, ABCB7, ABCB8, ABCC5, ABCC8, ABCD1, ABCD2, ABCD3, ABCF3, ABCG1, ABHD10, ABHD13, ABHD14B, ABHD17A, ABHD17B, ABHD17C, ABHD2, ABHD3, ABHD8, ABI1, ABI2, ABL1, ABL2, ABLIM1, ABLIM2, ABLIM3, ABR, ABT1, AC005013.1, AC012313.1, AC025335.1, AC073869.1, ACAA1, ACACA, ACAD8, ACADSB, ACAP2, ACAP3, ACAT1, ACAT2, ACBD5, ACER3, ACH…	SGCE, SGCZ, SGIP1, SGK1, SGMS1, SGPL1, SGPP1, SGSM1, SGSM2, SGTA, SGTB, SH2B1, SH3BGR, SH3BGRL, SH3BGRL2, SH3BP4, SH3BP5, SH3GL1, SH3GL2, SH3GL3, SH3GLB1, SH3GLB2, SH3KBP1, SH3PXD2A, SH3RF1, SH3RF3, SHANK1, SHANK2, SHANK3, SHARPIN, SHC1, SHC3, SHISA6, SHISA9, SHMT2, SHOC2, SHPRH, SHROOM2, SIK3, SIL1, SIN3B, SIPA1L1, SIPA1L2, SIPA1L3, SIRPA, SIRPB1, SIRPG, SIRT2, SIRT3, SIRT7, SKA2, SKI, SKIL, SKI…	-	https://www.ncbi.nlm.nih.gov/pubmed/27694994
POTENTIALLY_SYNAPTIC_INTERSECT	130	Intersection of RBFOX2, FMRP, SYNAPTOME, CELF4	AAK1, ADD2, AKAP9, AMPH, ANK2, ANK3, ANKS1B, APC, APP, ASTN1, ATP1B1, ATP2A2, ATP2B2, ATP2B4, BSN, CADPS, CALM1, CAMK2A, CAMK2G, CAMKK2, CAMKV, CAND1, CDK5R1, CDKL5, CIT, CLASP1, CLCN3, CNKSR2, CNTNAP1, CPLX2, CSPG5, CTBP1, DLGAP2, DNAJC6, DOCK3, DOCK4, DOCK9, DPYSL2, DST, ELFN2, ENAH, EPHA4, ERC2, FARP1, FBXO41, FMN2, GNAS, GPM6A, GPR158, GRIN2A, GRIN2B, GRM5, GSK3B, KCNA2, KCNMA1, KIAA1217, KIF…	-	-	https://www.ncbi.nlm.nih.gov/pubmed/27694994
EPILEPSY_ALL	4093	All genes occuring in epilepsy phenotypes in OpenTargets	A1BG,A1CF,AAAS,AADAC,AAK1,AARS,ABAT,ABCA1,ABCA12,ABCA2,ABCA4,ABCA6,ABCB1,ABCB11,ABCB4,ABCB9,ABCC1,ABCC2,ABCC3,ABCC4,ABCC5,ABCC8,ABCD1,ABCD2,ABCG2,ABHD14A,ABHD17A,ABHD5,ABHD6,ABI2,ABL1,ABL2,ABLIM1,ABLIM3,ABO,ABR,ABRA,ACAA1,ACADM,ACADS,ACAN,ACAP3,ACD,ACE,ACHE,ACKR3,ACLY,ACOT4,ACOT7,ACP1,ACP2,ACP5,ACPL2,ACPT,ACRBP,ACSF2,ACSL4,ACSL5,ACSM3,ACTB,ACTC1,ACTG1,ACTN4,ACTR6,ACVR2A,ACVR2B,ACVRL1,ADA,ADAM10,A…	-	-	https://www.targetvalidation.org/
EPILEPSY_INTERSECT	295	Genes occuring in at least 10 epilepsy phenotypes in OpenTargets	ABAT,ABCB1,ABCG2,ACHE,ACP2,ADAM22,ADAM23,ADRA2A,AKT3,ALDH5A1,ANK3,AP3B2,AP3D1,APOE,ARX,ATN1,ATP1A3,BDNF,BMP4,BRD2,BRE,C1QA,CA1,CA3,CACNA1A,CACNA1F,CACNA1G,CACNA1H,CACNA1I,CACNA1S,CACNA2D2,CACNB4,CACNG3,CALB2,CALCR,CALM1,CASP3,CASR,CCK,CCNA2,CD69,CDK5R1,CDKL5,CDKN1A,CEBPZ,CELF4,CENPB,CERS1,CFP,CHRFAM7A,CHRNA2,CHRNA4,CHRNA6,CHRNA7,CHRNB1,CHRNB2,CIT,CLCN2,CLIC5,CLN3,CLN5,CLN8,CLU,CLYBL,CNTN2,CNTN5,C…	-	-	https://www.targetvalidation.org/

## Sheet: ST7
Supplementary Table 7. Pathway analysis results (from MAGMA): biological pathways.
NGENES	NAME	LINK	p-value(competitive test)	q_valueBH	q_valueBY	Bonferroni	Number of Independent Tests	Bonferroni Threshold
442	PGC_SCZ_P10-4	https://www.ncbi.nlm.nih.gov/pubmed/24463508	9.25e-81	1.25541e-76	1.26709e-75	8.7024e-77	9408	5.31463e-06
2579	SCHIZOPHRENIA	https://targetvalidation.org/search?src=q:SCHIZOPHRENIA	3.24e-47	2.19866e-43	2.21912e-42	3.04819e-43
5704	POTENTIALLY_SYNAPTIC_ALL	https://www.ncbi.nlm.nih.gov/pubmed/27694994	6.84e-15	3.09442e-11	3.1232e-10	6.43507e-11
5698	MENTAL_OR_BEHAVIOURAL_DISORDER	https://targetvalidation.org/search?src=q:MENTAL%20OR%20BEHAVIOURAL%20DISORDER	1.7e-14	5.7681e-11	5.82175e-10	1.59936e-10
3389	RBFOX1_RBFOX3	https://www.ncbi.nlm.nih.gov/pubmed/24613350	5.68e-13	1.54178e-09	1.55612e-08	5.34374e-09
3021	RBFOX2	https://www.ncbi.nlm.nih.gov/pubmed/24613350	3.86e-12	8.73132e-09	8.81254e-08	3.63149e-08
3459	PLI09	https://www.ncbi.nlm.nih.gov/pubmed/27535533	2.13e-10	4.12977e-07	4.16818e-06	2.0039e-06
2678	CELF4	https://www.ncbi.nlm.nih.gov/pubmed/23209433	3.85e-09	6.53153e-06	6.59228e-05	3.62208e-05
11	GO:GLUCOCORTICOID_BIOSYNTHETIC_PROCESS	http://www.broadinstitute.org/gsea/msigdb/cards/GO_GLUCOCORTICOID_BIOSYNTHETIC_PROCESS	4e-08	5.74096e-05	0.000579436	0.00037632
1780	SCZ_COMPOSITE	https://www.ncbi.nlm.nih.gov/pubmed/24463508	4.23e-08	5.74096e-05	0.000579436	0.000397958
1237	FMRP	https://www.ncbi.nlm.nih.gov/pubmed/21784246	6.35e-08	7.55508e-05	0.000762535	0.000597408
920	GO:NEURON_PROJECTION	http://www.broadinstitute.org/gsea/msigdb/cards/GO_NEURON_PROJECTION	6.68e-08	7.55508e-05	0.000762535	0.000628454
137	GO:REGULATION_OF_SYNAPTIC_PLASTICITY	http://www.broadinstitute.org/gsea/msigdb/cards/GO_REGULATION_OF_SYNAPTIC_PLASTICITY	9.85e-08	0.000102834	0.00103791	0.000926688
39	GO:VOLTAGE_GATED_CALCIUM_CHANNEL_COMPLEX	http://www.broadinstitute.org/gsea/msigdb/cards/GO_VOLTAGE_GATED_CALCIUM_CHANNEL_COMPLEX	1.5e-07	0.000145414	0.00146767	0.0014112
4104	GENIC_INTOLERANCE_RVIS	http://genic-intolerance.org/	1.85e-07	0.000167388	0.00168945	0.00174048
2	Cytochrome_P450_family_21	http://www.genenames.org/cgi-bin/family_search?search=Cytochrome%20P450%20family%2021	2.23e-07	0.000183976	0.00185687	0.00209798
59	GO:CALCIUM_CHANNEL_COMPLEX	http://www.broadinstitute.org/gsea/msigdb/cards/GO_CALCIUM_CHANNEL_COMPLEX	2.39e-07	0.000183976	0.00185687	0.00224851
16	GO:GLUCOCORTICOID_METABOLIC_PROCESS	http://www.broadinstitute.org/gsea/msigdb/cards/GO_GLUCOCORTICOID_METABOLIC_PROCESS	2.44e-07	0.000183976	0.00185687	0.00229555
32	GO:DNA_REPLICATION_DEPENDENT_NUCLEOSOME_ASSEMBLY	http://www.broadinstitute.org/gsea/msigdb/cards/GO_DNA_REPLICATION_DEPENDENT_NUCLEOSOME_ASSEMBLY	3.26e-07	0.000232867	0.00235033	0.00306701
973	CONSTRAINED	https://www.ncbi.nlm.nih.gov/pubmed/25086666	5.08e-07	0.000344729	0.00347935	0.00477926
45	GO:T_TUBULE	http://www.broadinstitute.org/gsea/msigdb/cards/GO_T_TUBULE	1.5e-06	0.000969429	0.00978446	0.014112
1263	GENETIC_CARDIAC_ANOMALY	https://targetvalidation.org/search?src=q:GENETIC%20CARDIAC%20ANOMALY	1.7e-06	0.00104875	0.010585	0.0159936
17	CLASSIC_CONGENITAL_ADRENAL_HYPERPLASIA_DUE_TO_21-HYDROXYLASE_DEFICIENCY	https://targetvalidation.org/search?src=q:CLASSIC%20CONGENITAL%20ADRENAL%20HYPERPLASIA%20DUE%20TO%2021-HYDROXYLASE%20DEFICIENCY	1.92e-06	0.00113297	0.0114351	0.0180634
38	GO:PROTEIN_HETEROTETRAMERIZATION	http://www.broadinstitute.org/gsea/msigdb/cards/GO_PROTEIN_HETEROTETRAMERIZATION	2.84e-06	0.00160602	0.0162096	0.0267187
235	ION-CHANNELS_ALL_ION_CHANNELS	https://www.ncbi.nlm.nih.gov/pubmed/22083728	3.4e-06	0.00180612	0.0182292	0.0319872
988	INTERAURICULAR_COMMUNICATION	https://targetvalidation.org/search?src=q:INTERAURICULAR%20COMMUNICATION	3.46e-06	0.00180612	0.0182292	0.0325517
130	POTENTIALLY_SYNAPTIC_INTERSECT	https://www.ncbi.nlm.nih.gov/pubmed/27694994	3.76e-06	0.00189003	0.0190761	0.0353741
39	GO:MEMBRANE_DEPOLARIZATION_DURING_ACTION_POTENTIAL	http://www.broadinstitute.org/gsea/msigdb/cards/GO_MEMBRANE_DEPOLARIZATION_DURING_ACTION_POTENTIAL	4.04e-06	0.00195825	0.0197646	0.0380083	Bonferroni threshold
26	Calcium_voltage-gated_channel_subunits	http://www.genenames.org/cgi-bin/family_search?search=Calcium%20voltage-gated%20channel%20subunits	5.4e-06	0.0025272	0.0255071	0.0508032
983	GO:MEMBRANE_PROTEIN_COMPLEX	http://www.broadinstitute.org/gsea/msigdb/cards/GO_MEMBRANE_PROTEIN_COMPLEX	5.94e-06	0.00268726	0.0271225	0.0558835
93	GO:ACTION_POTENTIAL	http://www.broadinstitute.org/gsea/msigdb/cards/GO_ACTION_POTENTIAL	1.04e-05	0.00455319	0.0459554	0.0978432
15	REACTOME:ENDOGENOUS_STEROLS	http://www.broadinstitute.org/gsea/msigdb/cards/REACTOME_ENDOGENOUS_STEROLS	1.08e-05	0.00458055	0.0462316	0.101606	FDR BY threshold
117	GO:NEURON_SPINE	http://www.broadinstitute.org/gsea/msigdb/cards/GO_NEURON_SPINE	1.26e-05	0.00518204	0.0523024	0.118541
11	GO:HIGH_VOLTAGE_GATED_CALCIUM_CHANNEL_ACTIVITY	http://www.broadinstitute.org/gsea/msigdb/cards/GO_HIGH_VOLTAGE_GATED_CALCIUM_CHANNEL_ACTIVITY	1.33e-05	0.00530905	0.0535843	0.125126
1881	SYNAPTOME	https://www.ncbi.nlm.nih.gov/pubmed/22285564	1.45e-05	0.00562269	0.0567499	0.136416
801	EPILEPSY_SYNDROME	https://targetvalidation.org/search?src=q:EPILEPSY%20SYNDROME	1.51e-05	0.0056927	0.0574565	0.142061
418	GO:REGULATION_OF_TRANSMEMBRANE_TRANSPORT	http://www.broadinstitute.org/gsea/msigdb/cards/GO_REGULATION_OF_TRANSMEMBRANE_TRANSPORT	1.61e-05	0.00589311	0.0594792	0.151469
1741	GO:CELL_PROJECTION	http://www.broadinstitute.org/gsea/msigdb/cards/GO_CELL_PROJECTION	1.65e-05	0.00589311	0.0594792	0.155232
14	GO:MEMBRANE_DEPOLARIZATION_DURING_CARDIAC_MUSCLE_CELL_ACTION_POTENTIAL	http://www.broadinstitute.org/gsea/msigdb/cards/GO_MEMBRANE_DEPOLARIZATION_DURING_CARDIAC_MUSCLE_CELL_ACTION_POTENTIAL	1.71e-05	0.0059508	0.0600615	0.160877
45	REFLEX_SYMPATHETIC_DYSTROPHY	https://targetvalidation.org/search?src=q:REFLEX%20SYMPATHETIC%20DYSTROPHY	2.12e-05	0.00701772	0.0708299	0.19945
1439	NEURONAL_PSD	https://www.ncbi.nlm.nih.gov/pubmed/23071613	2.12e-05	0.00701772	0.0708299	0.19945
1240	GO:NEURON_PART	http://www.broadinstitute.org/gsea/msigdb/cards/GO_NEURON_PART	2.95e-05	0.00953271	0.0962138	0.277536
155	GO:CALCIUM_ION_TRANSMEMBRANE_TRANSPORT	http://www.broadinstitute.org/gsea/msigdb/cards/GO_CALCIUM_ION_TRANSMEMBRANE_TRANSPORT	3.23e-05	0.0101948	0.102896	0.303878
74	GO:POSITIVE_REGULATION_OF_GENE_EXPRESSION_EPIGENETIC	http://www.broadinstitute.org/gsea/msigdb/cards/GO_POSITIVE_REGULATION_OF_GENE_EXPRESSION_EPIGENETIC	3.32e-05	0.0102407	0.103359	0.312346
30	GENICULATE_HERPES_ZOSTER	https://targetvalidation.org/search?src=q:GENICULATE%20HERPES%20ZOSTER	3.48e-05	0.0104957	0.105933	0.327398
203	NEONATAL_EPILEPSY_SYNDROME	https://targetvalidation.org/search?src=q:NEONATAL%20EPILEPSY%20SYNDROME	3.71e-05	0.0108576	0.109586	0.349037
292	EPILEPSY_INTERSECT	https://www.targetvalidation.org/	3.76e-05	0.0108576	0.109586	0.353741
638	GO:SOMATODENDRITIC_COMPARTMENT	http://www.broadinstitute.org/gsea/msigdb/cards/GO_SOMATODENDRITIC_COMPARTMENT	4.38e-05	0.0123844	0.124996	0.41207
164	GO:CATION_CHANNEL_COMPLEX	http://www.broadinstitute.org/gsea/msigdb/cards/GO_CATION_CHANNEL_COMPLEX	4.76e-05	0.012983	0.131038	0.447821
293	GO:MODULATION_OF_SYNAPTIC_TRANSMISSION	http://www.broadinstitute.org/gsea/msigdb/cards/GO_MODULATION_OF_SYNAPTIC_TRANSMISSION	4.8e-05	0.012983	0.131038	0.451584
178	TOURETTE_SYNDROME	https://targetvalidation.org/search?src=q:TOURETTE%20SYNDROME	4.99e-05	0.012983	0.131038	0.469459
47	CATECHOLAMINERGIC_POLYMORPHIC_VENTRICULAR_TACHYCARDIA	https://targetvalidation.org/search?src=q:CATECHOLAMINERGIC%20POLYMORPHIC%20VENTRICULAR%20TACHYCARDIA	5.06e-05	0.012983	0.131038	0.476045
863	GO:MEMBRANE_ORGANIZATION	http://www.broadinstitute.org/gsea/msigdb/cards/GO_MEMBRANE_ORGANIZATION	5.07e-05	0.012983	0.131038	0.476986
46	COMPLEX_PARTIAL_EPILEPSY	https://targetvalidation.org/search?src=q:COMPLEX%20PARTIAL%20EPILEPSY	5.75e-05	0.0144517	0.145861	0.54096
122	GO:MULTICELLULAR_ORGANISMAL_SIGNALING	http://www.broadinstitute.org/gsea/msigdb/cards/GO_MULTICELLULAR_ORGANISMAL_SIGNALING	5.9e-05	0.0145591	0.146945	0.555072
1370	GO:NEUROGENESIS	http://www.broadinstitute.org/gsea/msigdb/cards/GO_NEUROGENESIS	6.7e-05	0.0162379	0.16389	0.630336
63	SELF_REPORTED_EDUCATIONAL_ATTAINMENT	https://targetvalidation.org/search?src=q:SELF%20REPORTED%20EDUCATIONAL%20ATTAINMENT	7.13e-05	0.0169769	0.171348	0.67079
503	GO:PLASMA_MEMBRANE_PROTEIN_COMPLEX	http://www.broadinstitute.org/gsea/msigdb/cards/GO_PLASMA_MEMBRANE_PROTEIN_COMPLEX	7.89e-05	0.0184626	0.186343	0.742291
1618	GO:ESTABLISHMENT_OF_LOCALIZATION_IN_CELL	http://www.broadinstitute.org/gsea/msigdb/cards/GO_ESTABLISHMENT_OF_LOCALIZATION_IN_CELL	8.66e-05	0.0196794	0.198625	0.814733
246	ARX-RELATED_EPILEPTIC_ENCEPHALOPATHY	https://targetvalidation.org/search?src=q:ARX-RELATED%20EPILEPTIC%20ENCEPHALOPATHY	8.7e-05	0.0196794	0.198625	0.818496
19	GO:REGULATION_OF_CARDIAC_MUSCLE_CELL_ACTION_POTENTIAL	http://www.broadinstitute.org/gsea/msigdb/cards/GO_REGULATION_OF_CARDIAC_MUSCLE_CELL_ACTION_POTENTIAL	9.02e-05	0.0200688	0.202554	0.848602
441	GO:DENDRITE	http://www.broadinstitute.org/gsea/msigdb/cards/GO_DENDRITE	9.32e-05	0.0202729	0.204615	0.876826
1526	GO:RNA_BINDING	http://www.broadinstitute.org/gsea/msigdb/cards/GO_RNA_BINDING	9.5e-05	0.0202729	0.204615	0.89376
4260	GENETIC_NEURODEGENERATIVE_DISEASE	https://targetvalidation.org/search?src=q:GENETIC%20NEURODEGENERATIVE%20DISEASE	9.69e-05	0.0202729	0.204615	0.911635
227	GO:REGULATION_OF_SYNAPSE_STRUCTURE_OR_ACTIVITY	http://www.broadinstitute.org/gsea/msigdb/cards/GO_REGULATION_OF_SYNAPSE_STRUCTURE_OR_ACTIVITY	9.86e-05	0.0202729	0.204615	0.927629
110	DRAVET_SYNDROME	https://targetvalidation.org/search?src=q:DRAVET%20SYNDROME	9.86e-05	0.0202729	0.204615	0.927629
1409	RARE_DISEASE_WITH_GLAUCOMA_AS_A_MAJOR_FEATURE	https://targetvalidation.org/search?src=q:RARE%20DISEASE%20WITH%20GLAUCOMA%20AS%20A%20MAJOR%20FEATURE	0.00010008	0.0202729	0.204615	0.941553
512	PSYCHOSIS	https://targetvalidation.org/search?src=q:PSYCHOSIS	0.00010226	0.0204099	0.205997	0.962062
317	GO:TRANSPORTER_COMPLEX	http://www.broadinstitute.org/gsea/msigdb/cards/GO_TRANSPORTER_COMPLEX	0.00010398	0.0204524	0.206427	0.978244
15	GO:NEURON_CELL_CELL_ADHESION	http://www.broadinstitute.org/gsea/msigdb/cards/GO_NEURON_CELL_CELL_ADHESION	0.00010721	0.0207865	0.209798	1
7083	NEURODEGENERATIVE_DISEASE	https://targetvalidation.org/search?src=q:NEURODEGENERATIVE%20DISEASE	0.00011282	0.0215661	0.217667	1
126	GO:CALCIUM_ION_TRANSMEMBRANE_TRANSPORTER_ACTIVITY	http://www.broadinstitute.org/gsea/msigdb/cards/GO_CALCIUM_ION_TRANSMEMBRANE_TRANSPORTER_ACTIVITY	0.00011535	0.0217435	0.219457	1
261	GO:DIVALENT_INORGANIC_CATION_TRANSPORT	http://www.broadinstitute.org/gsea/msigdb/cards/GO_DIVALENT_INORGANIC_CATION_TRANSPORT	0.0001182	0.0219755	0.221799	1
348	SERUM_IGG_MEASUREMENT	https://targetvalidation.org/search?src=q:SERUM%20IGG%20MEASUREMENT	0.00012074	0.0220588	0.22264	1
59	GO:MEMBRANE_DEPOLARIZATION	http://www.broadinstitute.org/gsea/msigdb/cards/GO_MEMBRANE_DEPOLARIZATION	0.00012345	0.0220588	0.22264	1
42	GO:VOLTAGE_GATED_CALCIUM_CHANNEL_ACTIVITY	http://www.broadinstitute.org/gsea/msigdb/cards/GO_VOLTAGE_GATED_CALCIUM_CHANNEL_ACTIVITY	0.00012498	0.0220588	0.22264	1
114	GO:REGULATION_OF_CALCIUM_ION_TRANSMEMBRANE_TRANSPORT	http://www.broadinstitute.org/gsea/msigdb/cards/GO_REGULATION_OF_CALCIUM_ION_TRANSMEMBRANE_TRANSPORT	0.00012538	0.0220588	0.22264	1
22	GO:SUBPALLIUM_DEVELOPMENT	http://www.broadinstitute.org/gsea/msigdb/cards/GO_SUBPALLIUM_DEVELOPMENT	0.00012733	0.0220588	0.22264	1
104	GO:TELOMERE_ORGANIZATION	http://www.broadinstitute.org/gsea/msigdb/cards/GO_TELOMERE_ORGANIZATION	0.0001284	0.0220588	0.22264	1
724	MONOGENIC_DISEASE_WITH_EPILEPSY	https://targetvalidation.org/search?src=q:MONOGENIC%20DISEASE%20WITH%20EPILEPSY	0.00013422	0.0226334	0.228439	1
1130	GO:POLY_A_RNA_BINDING	http://www.broadinstitute.org/gsea/msigdb/cards/GO_POLY_A_RNA_BINDING	0.00013508	0.0226334	0.228439	1
43	CONGENITAL_ADRENAL_HYPERPLASIA_DUE_TO_CYTOCHROME_P450_OXIDOREDUCTASE_DEFICIENCY	https://targetvalidation.org/search?src=q:CONGENITAL%20ADRENAL%20HYPERPLASIA%20DUE%20TO%20CYTOCHROME%20P450%20OXIDOREDUCTASE%20DEFICIENCY	0.00014235	0.0235607	0.237798	1
216	GO:CALCIUM_ION_TRANSPORT	http://www.broadinstitute.org/gsea/msigdb/cards/GO_CALCIUM_ION_TRANSPORT	0.00015165	0.0247975	0.250282	1
2518	DENOVO-DB_AUTISM	http://denovo-db.gs.washington.edu/denovo-db/QueryVariantServlet?searchBy=Phenotype&target=autism	0.0001602	0.0258837	0.261245	1
409	GO:AXON	http://www.broadinstitute.org/gsea/msigdb/cards/GO_AXON	0.00016929	0.0270306	0.272821	1
196	GO:REGULATION_OF_TRANSPORTER_ACTIVITY	http://www.broadinstitute.org/gsea/msigdb/cards/GO_REGULATION_OF_TRANSPORTER_ACTIVITY	0.00017396	0.0274533	0.277087	1
77	PREGNANCY	https://targetvalidation.org/search?src=q:PREGNANCY	0.00020031	0.0312484	0.31539	1
731	ATTENTION_DEFICIT_HYPERACTIVITY_DISORDER	https://targetvalidation.org/search?src=q:ATTENTION%20DEFICIT%20HYPERACTIVITY%20DISORDER	0.00020669	0.0316426	0.319369	1
462	CHANNELOPATHY_WITH_EPILEPSY	https://targetvalidation.org/search?src=q:CHANNELOPATHY%20WITH%20EPILEPSY	0.0002075	0.0316426	0.319369	1
2094	AUTISM_SPECTRUM_DISORDER	https://targetvalidation.org/search?src=q:AUTISM%20SPECTRUM%20DISORDER	0.00020998	0.031665	0.319595	1
337	SERUM_IGG_GLYCOSYLATION_MEASUREMENT	https://targetvalidation.org/search?src=q:SERUM%20IGG%20GLYCOSYLATION%20MEASUREMENT	0.00022247	0.0331798	0.334884	1
165	GO:DIVALENT_INORGANIC_CATION_TRANSMEMBRANE_TRANSPORTER_ACTIVITY	http://www.broadinstitute.org/gsea/msigdb/cards/GO_DIVALENT_INORGANIC_CATION_TRANSMEMBRANE_TRANSPORTER_ACTIVITY	0.00023012	0.0339344	0.3425	1
2428	SYNDROMIC_RENAL_OR_URINARY_TRACT_MALFORMATION	https://targetvalidation.org/search?src=q:SYNDROMIC%20RENAL%20OR%20URINARY%20TRACT%20MALFORMATION	0.00023253	0.0339344	0.3425	1
44	ABDOMINAL_PAIN	https://targetvalidation.org/search?src=q:ABDOMINAL%20PAIN	0.00023778	0.0343314	0.346507	1
318	GO:GATED_CHANNEL_ACTIVITY	http://www.broadinstitute.org/gsea/msigdb/cards/GO_GATED_CHANNEL_ACTIVITY	0.00024311	0.0347315	0.350545	1
23	AUTOSOMAL_DOMINANT_CERVICAL_DYSTONIA	https://targetvalidation.org/search?src=q:AUTOSOMAL%20DOMINANT%20CERVICAL%20DYSTONIA	0.00025125	0.0355205	0.358509	1
445	ANTIBODY_MEASUREMENT	https://targetvalidation.org/search?src=q:ANTIBODY%20MEASUREMENT	0.0002544	0.035595	0.359261	1
2949	CHD8_HNSC+HUMAN_BRAIN	https://www.ncbi.nlm.nih.gov/pubmed/25752243	0.00026708	0.0369879	0.373319	1
328	CRANIOFACIAL_ANOMALY_WITH_CATARACT	https://targetvalidation.org/search?src=q:CRANIOFACIAL%20ANOMALY%20WITH%20CATARACT	0.00028403	0.0389379	0.393001	1
368	GO:POSTSYNAPSE	http://www.broadinstitute.org/gsea/msigdb/cards/GO_POSTSYNAPSE	0.00030058	0.0407845	0.411639	1
156	EARLY_INFANTILE_EPILEPTIC_ENCEPHALOPATHY	https://targetvalidation.org/search?src=q:EARLY%20INFANTILE%20EPILEPTIC%20ENCEPHALOPATHY	0.00030351	0.0407845	0.411639	1
32	ARGININEMIA	https://targetvalidation.org/search?src=q:ARGININEMIA	0.00031316	0.0416687	0.420563	1
70	GO:REGULATION_OF_CALCIUM_ION_TRANSMEMBRANE_TRANSPORTER_ACTIVITY	http://www.broadinstitute.org/gsea/msigdb/cards/GO_REGULATION_OF_CALCIUM_ION_TRANSMEMBRANE_TRANSPORTER_ACTIVITY	0.00031823	0.0419322	0.423222	1
19	ABNORMALITY_OF_GASTROINTESTINAL_VASCULATURE	https://targetvalidation.org/search?src=q:ABNORMALITY%20OF%20GASTROINTESTINAL%20VASCULATURE	0.00033205	0.0431715	0.435731	1
1190	PRIMITIVE_NEUROECTODERMAL_TUMOR	https://targetvalidation.org/search?src=q:PRIMITIVE%20NEUROECTODERMAL%20TUMOR	0.00033566	0.0431715	0.435731	1
68	GO:NEUROTRANSMITTER_RECEPTOR_ACTIVITY	http://www.broadinstitute.org/gsea/msigdb/cards/GO_NEUROTRANSMITTER_RECEPTOR_ACTIVITY	0.0003401	0.0431715	0.435731	1
3523	DYSOSTOSIS_OF_GENETIC_ORIGIN	https://targetvalidation.org/search?src=q:DYSOSTOSIS%20OF%20GENETIC%20ORIGIN	0.00034064	0.0431715	0.435731	1
337	GO:REGULATION_OF_MEMBRANE_POTENTIAL	http://www.broadinstitute.org/gsea/msigdb/cards/GO_REGULATION_OF_MEMBRANE_POTENTIAL	0.00034354	0.0431715	0.435731	1
2096	CHD8_HNSC+HUMAN+MOUSE	https://www.ncbi.nlm.nih.gov/pubmed/25752243	0.00036292	0.0451885	0.456089	1
88	GO:REGULATION_OF_CATION_CHANNEL_ACTIVITY	http://www.broadinstitute.org/gsea/msigdb/cards/GO_REGULATION_OF_CATION_CHANNEL_ACTIVITY	0.00039389	0.0485989	0.490509	1
1127	PICK_DISEASE	https://targetvalidation.org/search?src=q:PICK%20DISEASE	0.00040061	0.0488531	0.493076	1
66	GO:REGULATION_OF_CARDIAC_CONDUCTION	http://www.broadinstitute.org/gsea/msigdb/cards/GO_REGULATION_OF_CARDIAC_CONDUCTION	0.00040315	0.0488531	0.493076	1	FDR BH threshold
540	HUNTINGTON_DISEASE-LIKE_SYNDROME	https://targetvalidation.org/search?src=q:HUNTINGTON%20DISEASE-LIKE%20SYNDROME	0.00042291	0.0507941	0.512666	1
4354	NEUROBLASTOMA	https://targetvalidation.org/search?src=q:NEUROBLASTOMA	0.00042681	0.0508129	0.512855	1
144	ESSENTIAL_TREMOR	https://targetvalidation.org/search?src=q:ESSENTIAL%20TREMOR	0.00043885	0.0517919	0.522737	1
37	GO:CHROMATIN_SILENCING_AT_RDNA	http://www.broadinstitute.org/gsea/msigdb/cards/GO_CHROMATIN_SILENCING_AT_RDNA	0.00045803	0.052889	0.533809	1
230	IDIOPATHIC_OR_CRYPTOGENIC_FAMILIAL_EPILEPSY_SYNDROME_WITH_IDENTIFIED_LOCI/GENES	https://targetvalidation.org/search?src=q:IDIOPATHIC%20OR%20CRYPTOGENIC%20FAMILIAL%20EPILEPSY%20SYNDROME%20WITH%20IDENTIFIED%20LOCI/GENES	0.00045988	0.052889	0.533809	1
1985	OLIGODENDROGLIOMA	https://targetvalidation.org/search?src=q:OLIGODENDROGLIOMA	0.00046615	0.052889	0.533809	1
31	RARE_MALE_INFERTILITY_DUE_TO_ADRENAL_DISORDER_OF_GENETIC_ORIGIN	https://targetvalidation.org/search?src=q:RARE%20MALE%20INFERTILITY%20DUE%20TO%20ADRENAL%20DISORDER%20OF%20GENETIC%20ORIGIN	0.00046651	0.052889	0.533809	1
189	BLOOD_PRESSURE	https://targetvalidation.org/search?src=q:BLOOD%20PRESSURE	0.00046763	0.052889	0.533809	1
159	GO:CHROMOSOME_TELOMERIC_REGION	http://www.broadinstitute.org/gsea/msigdb/cards/GO_CHROMOSOME_TELOMERIC_REGION	0.00047666	0.0532056	0.537005	1
1851	CRANIOSYNOSTOSIS	https://targetvalidation.org/search?src=q:CRANIOSYNOSTOSIS	0.00047827	0.0532056	0.537005	1
911	SYNDROMIC_CRANIOSYNOSTOSIS	https://targetvalidation.org/search?src=q:SYNDROMIC%20CRANIOSYNOSTOSIS	0.00048627	0.0536557	0.541548	1
47	GO:IONOTROPIC_GLUTAMATE_RECEPTOR_COMPLEX	http://www.broadinstitute.org/gsea/msigdb/cards/GO_IONOTROPIC_GLUTAMATE_RECEPTOR_COMPLEX	0.00049744	0.0542474	0.54752	1
73	THORACOMELIC_DYSPLASIA	https://targetvalidation.org/search?src=q:THORACOMELIC%20DYSPLASIA	0.00050074	0.0542474	0.54752	1
9	Killer_cell_immunoglobulin_like_receptors	http://www.genenames.org/cgi-bin/family_search?search=Killer%20cell%20immunoglobulin%20like%20receptors	0.00050704	0.0542474	0.54752	1
25	GO:REGULATION_OF_RELEASE_OF_SEQUESTERED_CALCIUM_ION_INTO_CYTOSOL_BY_SARCOPLASMIC_RETICULUM	http://www.broadinstitute.org/gsea/msigdb/cards/GO_REGULATION_OF_RELEASE_OF_SEQUESTERED_CALCIUM_ION_INTO_CYTOSOL_BY_SARCOPLASMIC_RETICULUM	0.00050762	0.0542474	0.54752	1
1821	AUTOSOMAL_ANOMALY	https://targetvalidation.org/search?src=q:AUTOSOMAL%20ANOMALY	0.00052115	0.0552582	0.557722	1
110	GENERALISED_EPILEPSY	https://targetvalidation.org/search?src=q:GENERALISED%20EPILEPSY	0.00053167	0.0552898	0.558041	1
63	INFANTILE_NEURONAL_CEROID_LIPOFUSCINOSIS	https://targetvalidation.org/search?src=q:INFANTILE%20NEURONAL%20CEROID%20LIPOFUSCINOSIS	0.00053341	0.0552898	0.558041	1
583	GO:REGULATION_OF_ION_TRANSPORT	http://www.broadinstitute.org/gsea/msigdb/cards/GO_REGULATION_OF_ION_TRANSPORT	0.00053367	0.0552898	0.558041	1
126	AGE_AT_MENARCHE	https://targetvalidation.org/search?src=q:AGE%20AT%20MENARCHE	0.00053983	0.0555043	0.560206	1
5136	RARE_GENETIC_BONE_DISEASE	https://targetvalidation.org/search?src=q:RARE%20GENETIC%20BONE%20DISEASE	0.00054909	0.056032	0.565531	1
420	MIR-137	https://www.ncbi.nlm.nih.gov/pubmed/24463508	0.00056256	0.0565725	0.570987	1
41	DRY_EYE_SYNDROME	https://targetvalidation.org/search?src=q:DRY%20EYE%20SYNDROME	0.00056426	0.0565725	0.570987	1
5906	GENETIC_NEURO-OPHTHALMOLOGICAL_DISEASE	https://targetvalidation.org/search?src=q:GENETIC%20NEURO-OPHTHALMOLOGICAL%20DISEASE	0.00056877	0.0565725	0.570987	1
2765	RARE_GENETIC_MOVEMENT_DISORDER	https://targetvalidation.org/search?src=q:RARE%20GENETIC%20MOVEMENT%20DISORDER	0.00057106	0.0565725	0.570987	1
67	SIG:PIP3_SIGNALING_IN_CARDIAC_MYOCTES	http://www.broadinstitute.org/gsea/msigdb/cards/SIG_PIP3_SIGNALING_IN_CARDIAC_MYOCTES	0.00058651	0.0566395	0.571664	1
23	GO:REGULATION_OF_CARDIAC_MUSCLE_CONTRACTION_BY_CALCIUM_ION_SIGNALING	http://www.broadinstitute.org/gsea/msigdb/cards/GO_REGULATION_OF_CARDIAC_MUSCLE_CONTRACTION_BY_CALCIUM_ION_SIGNALING	0.00059643	0.0566395	0.571664	1
268	OPIATE_DEPENDENCE	https://targetvalidation.org/search?src=q:OPIATE%20DEPENDENCE	0.00059813	0.0566395	0.571664	1
205	GO:REGULATION_OF_CATION_TRANSMEMBRANE_TRANSPORT	http://www.broadinstitute.org/gsea/msigdb/cards/GO_REGULATION_OF_CATION_TRANSMEMBRANE_TRANSPORT	0.00059917	0.0566395	0.571664	1
1619	AUTOSOMAL_MONOSOMY	https://targetvalidation.org/search?src=q:AUTOSOMAL%20MONOSOMY	0.00060009	0.0566395	0.571664	1
1937	GENETIC_CRANIAL_MALFORMATION	https://targetvalidation.org/search?src=q:GENETIC%20CRANIAL%20MALFORMATION	0.00060055	0.0566395	0.571664	1
18	CAUDAL_APPENDAGE-DEAFNESS	https://targetvalidation.org/search?src=q:CAUDAL%20APPENDAGE-DEAFNESS	0.00060095	0.0566395	0.571664	1
1542	PARTIAL_AUTOSOMAL_MONOSOMY	https://targetvalidation.org/search?src=q:PARTIAL%20AUTOSOMAL%20MONOSOMY	0.00063686	0.0589786	0.595272	1
79	GO:REGULATION_OF_STRIATED_MUSCLE_CONTRACTION	http://www.broadinstitute.org/gsea/msigdb/cards/GO_REGULATION_OF_STRIATED_MUSCLE_CONTRACTION	0.0006385	0.0589786	0.595272	1
540	GO:REGULATION_OF_NEURON_DIFFERENTIATION	http://www.broadinstitute.org/gsea/msigdb/cards/GO_REGULATION_OF_NEURON_DIFFERENTIATION	0.00064096	0.0589786	0.595272	1
64	PARTIAL_DELETION_OF_CHROMOSOME_3	https://targetvalidation.org/search?src=q:PARTIAL%20DELETION%20OF%20CHROMOSOME%203	0.00064315	0.0589786	0.595272	1
62	17P11.2_MICRODUPLICATION_SYNDROME	https://targetvalidation.org/search?src=q:17P11.2%20MICRODUPLICATION%20SYNDROME	0.00065333	0.05951	0.600636	1
480	AUTOSOMAL_DOMINANT_CEREBELLAR_ATAXIA	https://targetvalidation.org/search?src=q:AUTOSOMAL%20DOMINANT%20CEREBELLAR%20ATAXIA	0.00066996	0.0602059	0.607659	1
46	CONGENITAL_LEFT-SIDED_HEART_LESIONS	https://targetvalidation.org/search?src=q:CONGENITAL%20LEFT-SIDED%20HEART%20LESIONS	0.00067223	0.0602059	0.607659	1
37	GO:CARDIAC_MUSCLE_CELL_ACTION_POTENTIAL	http://www.broadinstitute.org/gsea/msigdb/cards/GO_CARDIAC_MUSCLE_CELL_ACTION_POTENTIAL	0.00067506	0.0602059	0.607659	1
37	GO:POSITIVE_REGULATION_OF_CATION_CHANNEL_ACTIVITY	http://www.broadinstitute.org/gsea/msigdb/cards/GO_POSITIVE_REGULATION_OF_CATION_CHANNEL_ACTIVITY	0.00067952	0.0602059	0.607659	1
9363	ASTROCYTOMA	https://targetvalidation.org/search?src=q:ASTROCYTOMA	0.00068315	0.0602059	0.607659	1
90	GO:REGULATION_OF_CALCIUM_ION_TRANSPORT_INTO_CYTOSOL	http://www.broadinstitute.org/gsea/msigdb/cards/GO_REGULATION_OF_CALCIUM_ION_TRANSPORT_INTO_CYTOSOL	0.00069886	0.060777	0.613423	1
30	ADRENAL_GLAND_DISEASE	https://targetvalidation.org/search?src=q:ADRENAL%20GLAND%20DISEASE	0.00070228	0.060777	0.613423	1
578	SHORT_RIB_DYSPLASIA	https://targetvalidation.org/search?src=q:SHORT%20RIB%20DYSPLASIA	0.00070768	0.060777	0.613423	1
25	GO:REGULATION_OF_VOLTAGE_GATED_CALCIUM_CHANNEL_ACTIVITY	http://www.broadinstitute.org/gsea/msigdb/cards/GO_REGULATION_OF_VOLTAGE_GATED_CALCIUM_CHANNEL_ACTIVITY	0.00071062	0.060777	0.613423	1
224	FAMILIAL_PARTIAL_EPILEPSY	https://targetvalidation.org/search?src=q:FAMILIAL%20PARTIAL%20EPILEPSY	0.00071202	0.060777	0.613423	1
3350	GENETIC_DEMENTIA	https://targetvalidation.org/search?src=q:GENETIC%20DEMENTIA	0.00073053	0.0616961	0.6227	1
700	GO:HEAD_DEVELOPMENT	http://www.broadinstitute.org/gsea/msigdb/cards/GO_HEAD_DEVELOPMENT	0.00073188	0.0616961	0.6227	1
1678	EPENDYMAL_NEOPLASM	https://targetvalidation.org/search?src=q:EPENDYMAL%20NEOPLASM	0.00076306	0.0639275	0.645221	1
2396	CHROMOSOMAL_ANOMALY	https://targetvalidation.org/search?src=q:CHROMOSOMAL%20ANOMALY	0.00077443	0.064482	0.650818	1
130	CARPAL_TUNNEL_SYNDROME	https://targetvalidation.org/search?src=q:CARPAL%20TUNNEL%20SYNDROME	0.00078362	0.0647516	0.653539	1
198	GO:POSTSYNAPTIC_MEMBRANE	http://www.broadinstitute.org/gsea/msigdb/cards/GO_POSTSYNAPTIC_MEMBRANE	0.00078721	0.0647516	0.653539	1
1676	EPENDYMOMA	https://targetvalidation.org/search?src=q:EPENDYMOMA	0.00081154	0.0663507	0.669679	1
291	GO:CATION_CHANNEL_ACTIVITY	http://www.broadinstitute.org/gsea/msigdb/cards/GO_CATION_CHANNEL_ACTIVITY	0.00082174	0.0667824	0.674036	1
11	ELECTRODERMAL_ACTIVITY_MEASUREMENT	https://targetvalidation.org/search?src=q:ELECTRODERMAL%20ACTIVITY%20MEASUREMENT	0.0008386	0.0677469	0.683771	1
29	GO:POSITIVE_REGULATION_OF_PROTEIN_INSERTION_INTO_MITOCHONDRIAL_MEMBRANE_INVOLVED_IN_APOPTOTIC_SIGNALING_PATHWAY	http://www.broadinstitute.org/gsea/msigdb/cards/GO_POSITIVE_REGULATION_OF_PROTEIN_INSERTION_INTO_MITOCHONDRIAL_MEMBRANE_INVOLVED_IN_APOPTOTIC_SIGNALING_PATHWAY	0.00084893	0.0680085	0.686411	1
66	GO:REGULATION_OF_CARDIAC_MUSCLE_CONTRACTION	http://www.broadinstitute.org/gsea/msigdb/cards/GO_REGULATION_OF_CARDIAC_MUSCLE_CONTRACTION	0.00085186	0.0680085	0.686411	1
100	SYSTOLIC_BLOOD_PRESSURE	https://targetvalidation.org/search?src=q:SYSTOLIC%20BLOOD%20PRESSURE	0.00086397	0.0685719	0.692098	1
124	OVERACTIVE_BLADDER	https://targetvalidation.org/search?src=q:OVERACTIVE%20BLADDER	0.00087318	0.0689	0.695409	1
640	BODY_MASS_INDEX	https://targetvalidation.org/search?src=q:BODY%20MASS%20INDEX	0.00090513	0.0709714	0.716316	1
113	GO:PROTEIN_HETEROOLIGOMERIZATION	http://www.broadinstitute.org/gsea/msigdb/cards/GO_PROTEIN_HETEROOLIGOMERIZATION	0.00090989	0.0709714	0.716316	1
8578	RARE_GENETIC_EYE_DISEASE	https://targetvalidation.org/search?src=q:RARE%20GENETIC%20EYE%20DISEASE	0.00092798	0.0718902	0.725589	1
133	GO:VOLTAGE_GATED_CATION_CHANNEL_ACTIVITY	http://www.broadinstitute.org/gsea/msigdb/cards/GO_VOLTAGE_GATED_CATION_CHANNEL_ACTIVITY	0.00093388	0.0718902	0.725589	1
738	GO:SYNAPSE	http://www.broadinstitute.org/gsea/msigdb/cards/GO_SYNAPSE	0.00093756	0.0718902	0.725589	1
73	GO:REGULATION_OF_RELEASE_OF_SEQUESTERED_CALCIUM_ION_INTO_CYTOSOL	http://www.broadinstitute.org/gsea/msigdb/cards/GO_REGULATION_OF_RELEASE_OF_SEQUESTERED_CALCIUM_ION_INTO_CYTOSOL	0.00094931	0.0719618	0.726311	1
7928	BONE_DISEASE	https://targetvalidation.org/search?src=q:BONE%20DISEASE	0.00095146	0.0719618	0.726311	1
861	GO:CENTRAL_NERVOUS_SYSTEM_DEVELOPMENT	http://www.broadinstitute.org/gsea/msigdb/cards/GO_CENTRAL_NERVOUS_SYSTEM_DEVELOPMENT	0.0009544	0.0719618	0.726311	1
82	GO:CARDIAC_CONDUCTION	http://www.broadinstitute.org/gsea/msigdb/cards/GO_CARDIAC_CONDUCTION	0.00098593	0.0739284	0.746161	1
6775	HEART_DISEASE	https://targetvalidation.org/search?src=q:HEART%20DISEASE	0.0010006	0.0746162	0.753102	1
74	GO:POSITIVE_REGULATION_OF_TRANSPORTER_ACTIVITY	http://www.broadinstitute.org/gsea/msigdb/cards/GO_POSITIVE_REGULATION_OF_TRANSPORTER_ACTIVITY	0.0010066	0.0746534	0.753478	1
730	GO:REGULATION_OF_NERVOUS_SYSTEM_DEVELOPMENT	http://www.broadinstitute.org/gsea/msigdb/cards/GO_REGULATION_OF_NERVOUS_SYSTEM_DEVELOPMENT	0.001037	0.07649	0.772015	1
132	GO:GENE_SILENCING_BY_RNA	http://www.broadinstitute.org/gsea/msigdb/cards/GO_GENE_SILENCING_BY_RNA	0.0010555	0.0774338	0.78154	1
8724	GLIOBLASTOMA_MULTIFORME	https://targetvalidation.org/search?src=q:GLIOBLASTOMA%20MULTIFORME	0.0010756	0.0784841	0.792141	1
38	GO:REGULATION_OF_ACTION_POTENTIAL	http://www.broadinstitute.org/gsea/msigdb/cards/GO_REGULATION_OF_ACTION_POTENTIAL	0.0011074	0.0803724	0.8112	1
205	GO:REGULATION_OF_CALCIUM_ION_TRANSPORT	http://www.broadinstitute.org/gsea/msigdb/cards/GO_REGULATION_OF_CALCIUM_ION_TRANSPORT	0.0011783	0.0850632	0.858545	1
6349	ACUTE_LYMPHOBLASTIC_LEUKEMIA	https://targetvalidation.org/search?src=q:ACUTE%20LYMPHOBLASTIC%20LEUKEMIA	0.0011856	0.0851374	0.859293	1
6350	NEOPLASM_OF_IMMATURE_B_AND_T_CELLS	https://targetvalidation.org/search?src=q:NEOPLASM%20OF%20IMMATURE%20B%20AND%20T%20CELLS	0.0011957	0.0854107	0.862052	1
22	BIOCARTA:NOS1_PATHWAY	http://www.broadinstitute.org/gsea/msigdb/cards/BIOCARTA_NOS1_PATHWAY	0.0012048	0.0856102	0.864065	1
129	GO:CHANNEL_REGULATOR_ACTIVITY	http://www.broadinstitute.org/gsea/msigdb/cards/GO_CHANNEL_REGULATOR_ACTIVITY	0.0012118	0.0856591	0.864559	1
1378	GO:ESTABLISHMENT_OF_PROTEIN_LOCALIZATION	http://www.broadinstitute.org/gsea/msigdb/cards/GO_ESTABLISHMENT_OF_PROTEIN_LOCALIZATION	0.0012254	0.0859421	0.867415	1
396	EATING_DISORDER	https://targetvalidation.org/search?src=q:EATING%20DISORDER	0.0012342	0.0859421	0.867415	1
2970	GENETIC_NEURODEGENERATIVE_DISEASE_WITH_DEMENTIA	https://targetvalidation.org/search?src=q:GENETIC%20NEURODEGENERATIVE%20DISEASE%20WITH%20DEMENTIA	0.0012348	0.0859421	0.867415	1
695	ATRIAL_FIBRILLATION	https://targetvalidation.org/search?src=q:ATRIAL%20FIBRILLATION	0.0012465	0.0863138	0.871166	1
57	PARTIAL_DELETION_OF_THE_LONG_ARM_OF_CHROMOSOME_3	https://targetvalidation.org/search?src=q:PARTIAL%20DELETION%20OF%20THE%20LONG%20ARM%20OF%20CHROMOSOME%203	0.0012778	0.0876671	0.884825	1
4688	RARE_GENETIC_BONE_DEVELOPMENT_DISORDER	https://targetvalidation.org/search?src=q:RARE%20GENETIC%20BONE%20DEVELOPMENT%20DISORDER	0.0012791	0.0876671	0.884825	1
28	GO:CADHERIN_BINDING	http://www.broadinstitute.org/gsea/msigdb/cards/GO_CADHERIN_BINDING	0.0012888	0.0876671	0.884825	1
50	RARE_FEMALE_INFERTILITY_DUE_TO_ADRENAL_DISORDER_OF_GENETIC_ORIGIN	https://targetvalidation.org/search?src=q:RARE%20FEMALE%20INFERTILITY%20DUE%20TO%20ADRENAL%20DISORDER%20OF%20GENETIC%20ORIGIN	0.0012975	0.0876671	0.884825	1
8169	CARDIOVASCULAR_DISEASE	https://targetvalidation.org/search?src=q:CARDIOVASCULAR%20DISEASE	0.0012991	0.0876671	0.884825	1
316	RARE_GENETIC_MYOCLONUS	https://targetvalidation.org/search?src=q:RARE%20GENETIC%20MYOCLONUS	0.0013048	0.0876671	0.884825	1
2466	RARE_OTORHINOLARYNGOLOGICAL_MALFORMATION	https://targetvalidation.org/search?src=q:RARE%20OTORHINOLARYNGOLOGICAL%20MALFORMATION	0.0013622	0.0910728	0.919199	1
242	VITAL_SIGNS	https://targetvalidation.org/search?src=q:VITAL%20SIGNS	0.0013843	0.0920967	0.929533	1
160	BRUGADA_SYNDROME	https://targetvalidation.org/search?src=q:BRUGADA%20SYNDROME	0.0014179	0.0938719	0.947451	1
22	GO:REGULATION_OF_RESPIRATORY_GASEOUS_EXCHANGE	http://www.broadinstitute.org/gsea/msigdb/cards/GO_REGULATION_OF_RESPIRATORY_GASEOUS_EXCHANGE	0.0014281	0.0940882	0.949634	1
682	PERIPHERAL_NEUROPATHY	https://targetvalidation.org/search?src=q:PERIPHERAL%20NEUROPATHY	0.0014424	0.0945713	0.954509	1
42	GO:REGULATION_OF_MITOCHONDRIAL_OUTER_MEMBRANE_PERMEABILIZATION_INVOLVED_IN_APOPTOTIC_SIGNALING_PATHWAY	http://www.broadinstitute.org/gsea/msigdb/cards/GO_REGULATION_OF_MITOCHONDRIAL_OUTER_MEMBRANE_PERMEABILIZATION_INVOLVED_IN_APOPTOTIC_SIGNALING_PATHWAY	0.0014559	0.0949975	0.958811	1
495	ADOLESCENT-ONSET_EPILEPSY_SYNDROME	https://targetvalidation.org/search?src=q:ADOLESCENT-ONSET%20EPILEPSY%20SYNDROME	0.0014873	0.0963612	0.972575	1
33	INTELLECTUAL_DISABILITY-HYPOTONIA-SPASTICITY-SLEEP_DISORDER	https://targetvalidation.org/search?src=q:INTELLECTUAL%20DISABILITY-HYPOTONIA-SPASTICITY-SLEEP%20DISORDER	0.001491	0.0963612	0.972575	1
1228	CARDIAC_ARRHYTHMIA	https://targetvalidation.org/search?src=q:CARDIAC%20ARRHYTHMIA	0.0015132	0.0967817	0.97682	1
2453	MULTIPLE_CONGENITAL_ANOMALIES/DYSMORPHIC_SYNDROME-INTELLECTUAL_DISABILITY	https://targetvalidation.org/search?src=q:MULTIPLE%20CONGENITAL%20ANOMALIES/DYSMORPHIC%20SYNDROME-INTELLECTUAL%20DISABILITY	0.0015156	0.0967817	0.97682	1
13	THYROID_PEROXIDASE_ANTIBODY_MEASUREMENT	https://targetvalidation.org/search?src=q:THYROID%20PEROXIDASE%20ANTIBODY%20MEASUREMENT	0.0015189	0.0967817	0.97682	1
36	GO:POSITIVE_REGULATION_OF_MITOCHONDRIAL_OUTER_MEMBRANE_PERMEABILIZATION_INVOLVED_IN_APOPTOTIC_SIGNALING_PATHWAY	http://www.broadinstitute.org/gsea/msigdb/cards/GO_POSITIVE_REGULATION_OF_MITOCHONDRIAL_OUTER_MEMBRANE_PERMEABILIZATION_INVOLVED_IN_APOPTOTIC_SIGNALING_PATHWAY	0.0015432	0.0974922	0.98399	1
1268	BIPOLAR_DISORDER	https://targetvalidation.org/search?src=q:BIPOLAR%20DISORDER	0.0015493	0.0974922	0.98399	1
13	GO:REGULATION_OF_RESPIRATORY_GASEOUS_EXCHANGE_BY_NEUROLOGICAL_SYSTEM_PROCESS	http://www.broadinstitute.org/gsea/msigdb/cards/GO_REGULATION_OF_RESPIRATORY_GASEOUS_EXCHANGE_BY_NEUROLOGICAL_SYSTEM_PROCESS	0.0015516	0.0974922	0.98399	1
2500	GENETIC_HEAD_AND_NECK_MALFORMATION	https://targetvalidation.org/search?src=q:GENETIC%20HEAD%20AND%20NECK%20MALFORMATION	0.0015788	0.0982895	0.992038	1
2276	EPILEPSY	https://targetvalidation.org/search?src=q:EPILEPSY	0.0015839	0.0982895	0.992038	1
22	GO:CELL_CELL_SIGNALING_INVOLVED_IN_CARDIAC_CONDUCTION	http://www.broadinstitute.org/gsea/msigdb/cards/GO_CELL_CELL_SIGNALING_INVOLVED_IN_CARDIAC_CONDUCTION	0.0015937	0.0982895	0.992038	1
15	GO:CELL_COMMUNICATION_BY_ELECTRICAL_COUPLING	http://www.broadinstitute.org/gsea/msigdb/cards/GO_CELL_COMMUNICATION_BY_ELECTRICAL_COUPLING	0.0015993	0.0982895	0.992038	1
923	GO:CELL_PROJECTION_PART	http://www.broadinstitute.org/gsea/msigdb/cards/GO_CELL_PROJECTION_PART	0.0016005	0.0982895	0.992038	1
597	GO:SYNAPSE_PART	http://www.broadinstitute.org/gsea/msigdb/cards/GO_SYNAPSE_PART	0.0016257	0.0993874	1	1
56	3Q29_MICRODELETION_SYNDROME	https://targetvalidation.org/search?src=q:3Q29%20MICRODELETION%20SYNDROME	0.0016358	0.0995564	1	1
18	NITRIC_OXIDE_EXHALATION_MEASUREMENT	https://targetvalidation.org/search?src=q:NITRIC%20OXIDE%20EXHALATION%20MEASUREMENT	0.0016462	0.0997421	1	1
72	SPINAL_STENOSIS	https://targetvalidation.org/search?src=q:SPINAL%20STENOSIS	0.00166	0.0998022	1	1
62	CHILDHOOD_ABSENCE_EPILEPSY	https://targetvalidation.org/search?src=q:CHILDHOOD%20ABSENCE%20EPILEPSY	0.0016619	0.0998022	1	1
1162	GENETIC_MALFORMATION_SYNDROME_WITH_SHORT_STATURE	https://targetvalidation.org/search?src=q:GENETIC%20MALFORMATION%20SYNDROME%20WITH%20SHORT%20STATURE	0.001695	0.101342	1	1
1645	MISCELLANEOUS_MOVEMENT_DISORDER_DUE_TO_GENETIC_NEURODEGENERATIVE_DISEASE	https://targetvalidation.org/search?src=q:MISCELLANEOUS%20MOVEMENT%20DISORDER%20DUE%20TO%20GENETIC%20NEURODEGENERATIVE%20DISEASE	0.0017035	0.101403	1	1
280	GO:MUSCLE_SYSTEM_PROCESS	http://www.broadinstitute.org/gsea/msigdb/cards/GO_MUSCLE_SYSTEM_PROCESS	0.0017286	0.102448	1	1
129	GO:POSITIVE_REGULATION_OF_TRANSMEMBRANE_TRANSPORT	http://www.broadinstitute.org/gsea/msigdb/cards/GO_POSITIVE_REGULATION_OF_TRANSMEMBRANE_TRANSPORT	0.0017476	0.103059	1	1
265	FRAGILE_X_SYNDROME	https://targetvalidation.org/search?src=q:FRAGILE%20X%20SYNDROME	0.0017541	0.103059	1	1
567	GO:METAL_ION_TRANSPORT	http://www.broadinstitute.org/gsea/msigdb/cards/GO_METAL_ION_TRANSPORT	0.0017857	0.104102	1	1
41	ANTLEY-BIXLER_SYNDROME	https://targetvalidation.org/search?src=q:ANTLEY-BIXLER%20SYNDROME	0.0017872	0.104102	1	1
525	CHILDHOOD-ONSET_EPILEPSY_SYNDROME	https://targetvalidation.org/search?src=q:CHILDHOOD-ONSET%20EPILEPSY%20SYNDROME	0.0018276	0.105838	1	1
67	GO:SYNAPSE_ASSEMBLY	http://www.broadinstitute.org/gsea/msigdb/cards/GO_SYNAPSE_ASSEMBLY	0.0018326	0.105838	1	1
252	GO:SYNAPTIC_MEMBRANE	http://www.broadinstitute.org/gsea/msigdb/cards/GO_SYNAPTIC_MEMBRANE	0.0018502	0.106402	1	1
25	GO:MEMBRANE_ASSEMBLY	http://www.broadinstitute.org/gsea/msigdb/cards/GO_MEMBRANE_ASSEMBLY	0.0019142	0.109618	1	1
894	ALDOSTERONE-PRODUCING_ADENOMA	https://targetvalidation.org/search?src=q:ALDOSTERONE-PRODUCING%20ADENOMA	0.001943	0.1108	1	1
18	GO:NEGATIVE_REGULATION_OF_MEGAKARYOCYTE_DIFFERENTIATION	http://www.broadinstitute.org/gsea/msigdb/cards/GO_NEGATIVE_REGULATION_OF_MEGAKARYOCYTE_DIFFERENTIATION	0.001981	0.112494	1	1
31	GO:POSITIVE_REGULATION_OF_CALCIUM_ION_TRANSMEMBRANE_TRANSPORTER_ACTIVITY	http://www.broadinstitute.org/gsea/msigdb/cards/GO_POSITIVE_REGULATION_OF_CALCIUM_ION_TRANSMEMBRANE_TRANSPORTER_ACTIVITY	0.0020036	0.113304	1	1
61	HYPEREMESIS_GRAVIDARUM	https://targetvalidation.org/search?src=q:HYPEREMESIS%20GRAVIDARUM	0.0020257	0.113853	1	1
2402	SYNDROME_OR_MALFORMATION_ASSOCIATED_WITH_HEAD_AND_NECK_MALFORMATIONS	https://targetvalidation.org/search?src=q:SYNDROME%20OR%20MALFORMATION%20ASSOCIATED%20WITH%20HEAD%20AND%20NECK%20MALFORMATIONS	0.0020301	0.113853	1	1
813	CARDIOVASCULAR_MEASUREMENT	https://targetvalidation.org/search?src=q:CARDIOVASCULAR%20MEASUREMENT	0.0020476	0.114362	1	1
15	GO:REGULATION_OF_RESPIRATORY_SYSTEM_PROCESS	http://www.broadinstitute.org/gsea/msigdb/cards/GO_REGULATION_OF_RESPIRATORY_SYSTEM_PROCESS	0.0020626	0.114728	1	1
30	GO:MEMBRANE_BIOGENESIS	http://www.broadinstitute.org/gsea/msigdb/cards/GO_MEMBRANE_BIOGENESIS	0.0020934	0.115966	1	1
418	AUTOSOMAL_TRISOMY	https://targetvalidation.org/search?src=q:AUTOSOMAL%20TRISOMY	0.0021295	0.117486	1	1
99	GO:REGULATION_OF_CALCIUM_ION_IMPORT	http://www.broadinstitute.org/gsea/msigdb/cards/GO_REGULATION_OF_CALCIUM_ION_IMPORT	0.0021476	0.117488	1	1
11	X-LINKED_LISSENCEPHALY_WITH_ABNORMAL_GENITALIA	https://targetvalidation.org/search?src=q:X-LINKED%20LISSENCEPHALY%20WITH%20ABNORMAL%20GENITALIA	0.0021509	0.117488	1	1
95	GO:POSITIVE_REGULATION_OF_CATION_TRANSMEMBRANE_TRANSPORT	http://www.broadinstitute.org/gsea/msigdb/cards/GO_POSITIVE_REGULATION_OF_CATION_TRANSMEMBRANE_TRANSPORT	0.0021555	0.117488	1	1
15	REACTOME:CREB_PHOSPHORYLATION_THROUGH_THE_ACTIVATION_OF_CAMKII	http://www.broadinstitute.org/gsea/msigdb/cards/REACTOME_CREB_PHOSPHORYLATION_THROUGH_THE_ACTIVATION_OF_CAMKII	0.0022272	0.12091	1	1
373	COUGH	https://targetvalidation.org/search?src=q:COUGH	0.0022519	0.121764	1	1
4072	GENETIC_MULTIPLE_CONGENITAL_ANOMALIES/DYSMORPHIC_SYNDROME	https://targetvalidation.org/search?src=q:GENETIC%20MULTIPLE%20CONGENITAL%20ANOMALIES/DYSMORPHIC%20SYNDROME	0.0022687	0.122186	1	1
20	WHITE_FORELOCK_WITH_MALFORMATIONS	https://targetvalidation.org/search?src=q:WHITE%20FORELOCK%20WITH%20MALFORMATIONS	0.0022844	0.122545	1	1
361	DYSOSTOSIS_WITH_LIMB_AND_FACE_ANOMALIES_AS_A_MAJOR_FEATURE	https://targetvalidation.org/search?src=q:DYSOSTOSIS%20WITH%20LIMB%20AND%20FACE%20ANOMALIES%20AS%20A%20MAJOR%20FEATURE	0.0022972	0.122744	1	1
3730	TAUOPATHY	https://targetvalidation.org/search?src=q:TAUOPATHY	0.0023062	0.122744	1	1
4902	RARE_GENETIC_RENAL_DISEASE	https://targetvalidation.org/search?src=q:RARE%20GENETIC%20RENAL%20DISEASE	0.0023157	0.122768	1	1
159	ROMANO-WARD_SYNDROME	https://targetvalidation.org/search?src=q:ROMANO-WARD%20SYNDROME	0.0023987	0.126188	1	1
83	PARTIAL_DELETION_OF_CHROMOSOME_10	https://targetvalidation.org/search?src=q:PARTIAL%20DELETION%20OF%20CHROMOSOME%2010	0.0023988	0.126188	1	1
91	GO:MITOCHONDRIAL_MEMBRANE_ORGANIZATION	http://www.broadinstitute.org/gsea/msigdb/cards/GO_MITOCHONDRIAL_MEMBRANE_ORGANIZATION	0.0024336	0.127524	1	1
188	GO:NEGATIVE_REGULATION_OF_NEURON_DIFFERENTIATION	http://www.broadinstitute.org/gsea/msigdb/cards/GO_NEGATIVE_REGULATION_OF_NEURON_DIFFERENTIATION	0.0024843	0.12968	1	1
30	GO:REGULATION_OF_HEART_RATE_BY_CARDIAC_CONDUCTION	http://www.broadinstitute.org/gsea/msigdb/cards/GO_REGULATION_OF_HEART_RATE_BY_CARDIAC_CONDUCTION	0.0025092	0.130068	1	1
190	GO:EXCITATORY_SYNAPSE	http://www.broadinstitute.org/gsea/msigdb/cards/GO_EXCITATORY_SYNAPSE	0.0025109	0.130068	1	1
607	HYPOTHYROIDISM	https://targetvalidation.org/search?src=q:HYPOTHYROIDISM	0.0025313	0.130627	1	1
2656	GENETIC_RENAL_OR_URINARY_TRACT_MALFORMATION	https://targetvalidation.org/search?src=q:GENETIC%20RENAL%20OR%20URINARY%20TRACT%20MALFORMATION	0.0025509	0.130701	1	1
807	ALCOHOL_DEPENDENCE	https://targetvalidation.org/search?src=q:ALCOHOL%20DEPENDENCE	0.002552	0.130701	1	1
100	GO:REGULATION_OF_EXTENT_OF_CELL_GROWTH	http://www.broadinstitute.org/gsea/msigdb/cards/GO_REGULATION_OF_EXTENT_OF_CELL_GROWTH	0.0025654	0.130893	1	1
1880	GENETIC_MULTIPLE_CONGENITAL_ANOMALIES/DYSMORPHIC_SYNDROME-VARIABLE_INTELLECTUAL_DISABILITY	https://targetvalidation.org/search?src=q:GENETIC%20MULTIPLE%20CONGENITAL%20ANOMALIES/DYSMORPHIC%20SYNDROME-VARIABLE%20INTELLECTUAL%20DISABILITY	0.0025915	0.131421	1	1
95	FAMILIAL_SICK_SINUS_SYNDROME	https://targetvalidation.org/search?src=q:FAMILIAL%20SICK%20SINUS%20SYNDROME	0.0025951	0.131421	1	1
42	DRUG-INDUCED_HEPATITIS	https://targetvalidation.org/search?src=q:DRUG-INDUCED%20HEPATITIS	0.0026413	0.133263	1	1
34	GO:NEGATIVE_REGULATION_OF_CATION_CHANNEL_ACTIVITY	http://www.broadinstitute.org/gsea/msigdb/cards/GO_NEGATIVE_REGULATION_OF_CATION_CHANNEL_ACTIVITY	0.0026628	0.133456	1	1
231	GO:MUSCLE_CONTRACTION	http://www.broadinstitute.org/gsea/msigdb/cards/GO_MUSCLE_CONTRACTION	0.0026648	0.133456	1	1
2463	ABNORMALITY_OF_THE_NERVOUS_SYSTEM	https://targetvalidation.org/search?src=q:ABNORMALITY%20OF%20THE%20NERVOUS%20SYSTEM	0.0026782	0.133634	1	1
256	INFANTILE_EPILEPSY_SYNDROME	https://targetvalidation.org/search?src=q:INFANTILE%20EPILEPSY%20SYNDROME	0.0026913	0.133796	1	1
799	RARE_PERVASIVE_DEVELOPMENTAL_DISORDER	https://targetvalidation.org/search?src=q:RARE%20PERVASIVE%20DEVELOPMENTAL%20DISORDER	0.0027159	0.134526	1	1
25	SEVERE_COMBINED_IMMUNODEFICIENCY_DUE_TO_CORO1A_DEFICIENCY	https://targetvalidation.org/search?src=q:SEVERE%20COMBINED%20IMMUNODEFICIENCY%20DUE%20TO%20CORO1A%20DEFICIENCY	0.002772	0.136806	1	1
6358	DUCTAL_ADENOCARCINOMA	https://targetvalidation.org/search?src=q:DUCTAL%20ADENOCARCINOMA	0.0028278	0.138817	1	1
25	SEX_HORMONE_GLOBULIN_BINDING_MEASUREMENT	https://targetvalidation.org/search?src=q:SEX%20HORMONE%20GLOBULIN%20BINDING%20MEASUREMENT	0.0028332	0.138817	1	1
212	FIBROMYALGIA	https://targetvalidation.org/search?src=q:FIBROMYALGIA	0.0029133	0.141939	1	1
188	GO:VOLTAGE_GATED_ION_CHANNEL_ACTIVITY	http://www.broadinstitute.org/gsea/msigdb/cards/GO_VOLTAGE_GATED_ION_CHANNEL_ACTIVITY	0.0029228	0.141939	1	1
199	GO:REGULATION_OF_ION_HOMEOSTASIS	http://www.broadinstitute.org/gsea/msigdb/cards/GO_REGULATION_OF_ION_HOMEOSTASIS	0.0029283	0.141939	1	1
32	GO:REGULATION_OF_ACTIN_FILAMENT_BASED_MOVEMENT	http://www.broadinstitute.org/gsea/msigdb/cards/GO_REGULATION_OF_ACTIN_FILAMENT_BASED_MOVEMENT	0.0029695	0.143424	1	1
63	LAFORA_DISEASE	https://targetvalidation.org/search?src=q:LAFORA%20DISEASE	0.0029857	0.143695	1	1
15	REACTOME:UNBLOCKING_OF_NMDA_RECEPTOR_GLUTAMATE_BINDING_AND_ACTIVATION	http://www.broadinstitute.org/gsea/msigdb/cards/REACTOME_UNBLOCKING_OF_NMDA_RECEPTOR_GLUTAMATE_BINDING_AND_ACTIVATION	0.0030117	0.144434	1	1
707	GO:TRANSCRIPTION_FROM_RNA_POLYMERASE_II_PROMOTER	http://www.broadinstitute.org/gsea/msigdb/cards/GO_TRANSCRIPTION_FROM_RNA_POLYMERASE_II_PROMOTER	0.0030259	0.144604	1	1
1685	GO:POSITIVE_REGULATION_OF_GENE_EXPRESSION	http://www.broadinstitute.org/gsea/msigdb/cards/GO_POSITIVE_REGULATION_OF_GENE_EXPRESSION	0.0030511	0.144881	1	1
12	PARTIAL_TRISOMY/TETRASOMY_OF_CHROMOSOME_18	https://targetvalidation.org/search?src=q:PARTIAL%20TRISOMY/TETRASOMY%20OF%20CHROMOSOME%2018	0.0030679	0.144881	1	1
105	GO:REGULATION_OF_SEQUESTERING_OF_CALCIUM_ION	http://www.broadinstitute.org/gsea/msigdb/cards/GO_REGULATION_OF_SEQUESTERING_OF_CALCIUM_ION	0.0030708	0.144881	1	1
418	GO:SYNAPTIC_SIGNALING	http://www.broadinstitute.org/gsea/msigdb/cards/GO_SYNAPTIC_SIGNALING	0.0030744	0.144881	1	1
481	GENETIC_SYNDROME_WITH_A_CEREBELLAR_MALFORMATION_AS_MAJOR_FEATURE	https://targetvalidation.org/search?src=q:GENETIC%20SYNDROME%20WITH%20A%20CEREBELLAR%20MALFORMATION%20AS%20MAJOR%20FEATURE	0.0031157	0.14596	1	1
543	GO:REGULATION_OF_CELL_PROJECTION_ORGANIZATION	http://www.broadinstitute.org/gsea/msigdb/cards/GO_REGULATION_OF_CELL_PROJECTION_ORGANIZATION	0.0031188	0.14596	1	1
30	AUTOSOMAL_DOMINANT_EPILEPSY_WITH_AUDITORY_FEATURES	https://targetvalidation.org/search?src=q:AUTOSOMAL%20DOMINANT%20EPILEPSY%20WITH%20AUDITORY%20FEATURES	0.003167	0.147706	1	1
27	GO:REGULATION_OF_CARDIAC_MUSCLE_CELL_CONTRACTION	http://www.broadinstitute.org/gsea/msigdb/cards/GO_REGULATION_OF_CARDIAC_MUSCLE_CELL_CONTRACTION	0.0032	0.148734	1	1
58	LENNOX-GASTAUT_SYNDROME	https://targetvalidation.org/search?src=q:LENNOX-GASTAUT%20SYNDROME	0.0032124	0.148801	1	1
19	GO:REGULATION_OF_CARDIAC_MUSCLE_CONTRACTION_BY_REGULATION_OF_THE_RELEASE_OF_SEQUESTERED_CALCIUM_ION	http://www.broadinstitute.org/gsea/msigdb/cards/GO_REGULATION_OF_CARDIAC_MUSCLE_CONTRACTION_BY_REGULATION_OF_THE_RELEASE_OF_SEQUESTERED_CALCIUM_ION	0.0032719	0.151042	1	1
1586	RARE_GENETIC_FEMALE_INFERTILITY	https://targetvalidation.org/search?src=q:RARE%20GENETIC%20FEMALE%20INFERTILITY	0.0033003	0.151378	1	1
16	GO:POSITIVE_REGULATION_OF_ACTIN_CYTOSKELETON_REORGANIZATION	http://www.broadinstitute.org/gsea/msigdb/cards/GO_POSITIVE_REGULATION_OF_ACTIN_CYTOSKELETON_REORGANIZATION	0.0033025	0.151378	1	1
150	CONGENITAL_MYOTONIA	https://targetvalidation.org/search?src=q:CONGENITAL%20MYOTONIA	0.0033132	0.151378	1	1
225	LETHAL_CHONDRODYSPLASIA	https://targetvalidation.org/search?src=q:LETHAL%20CHONDRODYSPLASIA	0.0033238	0.151378	1	1
29	DISTAL_MONOSOMY_10Q	https://targetvalidation.org/search?src=q:DISTAL%20MONOSOMY%2010Q	0.0033372	0.15148	1	1
44	AUTOSOMAL_DOMINANT_PURE_SPASTIC_PARAPLEGIA	https://targetvalidation.org/search?src=q:AUTOSOMAL%20DOMINANT%20PURE%20SPASTIC%20PARAPLEGIA	0.0034206	0.1545	1	1
132	GO:PROTEIN_TETRAMERIZATION	http://www.broadinstitute.org/gsea/msigdb/cards/GO_PROTEIN_TETRAMERIZATION	0.0034265	0.1545	1	1
236	SPONDYLOEPIMETAPHYSEAL_DYSPLASIA	https://targetvalidation.org/search?src=q:SPONDYLOEPIMETAPHYSEAL%20DYSPLASIA	0.0034438	0.154766	1	1
275	REACTOME:NEURONAL_SYSTEM	http://www.broadinstitute.org/gsea/msigdb/cards/REACTOME_NEURONAL_SYSTEM	0.0035052	0.156949	1	1
559	ABNORMALITY_OF_THE_RESPIRATORY_SYSTEM	https://targetvalidation.org/search?src=q:ABNORMALITY%20OF%20THE%20RESPIRATORY%20SYSTEM	0.0035155	0.156949	1	1
9186	METABOLIC_DISEASE	https://targetvalidation.org/search?src=q:METABOLIC%20DISEASE	0.0035602	0.158423	1	1
29	GO:CARDIAC_MUSCLE_CELL_CONTRACTION	http://www.broadinstitute.org/gsea/msigdb/cards/GO_CARDIAC_MUSCLE_CELL_CONTRACTION	0.003603	0.159118	1	1
1008	SYNDROME_WITH_BRACHYDACTYLY	https://targetvalidation.org/search?src=q:SYNDROME%20WITH%20BRACHYDACTYLY	0.0036105	0.159118	1	1
194	GO:REGULATION_OF_MUSCLE_SYSTEM_PROCESS	http://www.broadinstitute.org/gsea/msigdb/cards/GO_REGULATION_OF_MUSCLE_SYSTEM_PROCESS	0.003611	0.159118	1	1
123	NARCOLEPSY_WITHOUT_CATAPLEXY	https://targetvalidation.org/search?src=q:NARCOLEPSY%20WITHOUT%20CATAPLEXY	0.0036303	0.159451	1	1
453	GO:PASSIVE_TRANSMEMBRANE_TRANSPORTER_ACTIVITY	http://www.broadinstitute.org/gsea/msigdb/cards/GO_PASSIVE_TRANSMEMBRANE_TRANSPORTER_ACTIVITY	0.0036481	0.159716	1	1
63	GO:CALCIUM_ION_IMPORT	http://www.broadinstitute.org/gsea/msigdb/cards/GO_CALCIUM_ION_IMPORT	0.0036747	0.160363	1	1
2944	RARE_MALE_INFERTILITY_DUE_TO_HYPOTHALAMIC-PITUITARY-GONADAL_AXIS_DISORDER_OF_GENETIC_ORIGIN	https://targetvalidation.org/search?src=q:RARE%20MALE%20INFERTILITY%20DUE%20TO%20HYPOTHALAMIC-PITUITARY-GONADAL%20AXIS%20DISORDER%20OF%20GENETIC%20ORIGIN	0.0037025	0.16082	1	1
23	TIMOTHY_SYNDROME	https://targetvalidation.org/search?src=q:TIMOTHY%20SYNDROME	0.0037194	0.16082	1	1
427	PARTIAL_EPILEPSY	https://targetvalidation.org/search?src=q:PARTIAL%20EPILEPSY	0.0037266	0.16082	1	1
221	GO:REGULATION_OF_HEART_CONTRACTION	http://www.broadinstitute.org/gsea/msigdb/cards/GO_REGULATION_OF_HEART_CONTRACTION	0.0037339	0.16082	1	1
291	PARTIAL_AUTOSOMAL_TRISOMY/TETRASOMY	https://targetvalidation.org/search?src=q:PARTIAL%20AUTOSOMAL%20TRISOMY/TETRASOMY	0.0037444	0.16082	1	1
157	KEGG:ALZHEIMERS_DISEASE	http://www.broadinstitute.org/gsea/msigdb/cards/KEGG_ALZHEIMERS_DISEASE	0.0037974	0.162581	1	1
18	ISOLATED_CONGENITAL_SCLEROCORNEA	https://targetvalidation.org/search?src=q:ISOLATED%20CONGENITAL%20SCLEROCORNEA	0.0038403	0.163901	1	1
78	COGNITIVE_DECLINE_MEASUREMENT	https://targetvalidation.org/search?src=q:COGNITIVE%20DECLINE%20MEASUREMENT	0.0038719	0.164732	1	1
169	GO:HISTONE_BINDING	http://www.broadinstitute.org/gsea/msigdb/cards/GO_HISTONE_BINDING	0.0038846	0.164756	1	1
124	GO:SARCOLEMMA	http://www.broadinstitute.org/gsea/msigdb/cards/GO_SARCOLEMMA	0.0039391	0.166547	1	1
142	PARTIAL_DELETION_OF_THE_SHORT_ARM_OF_CHROMOSOME_16	https://targetvalidation.org/search?src=q:PARTIAL%20DELETION%20OF%20THE%20SHORT%20ARM%20OF%20CHROMOSOME%2016	0.003966	0.166969	1	1
454	GO:ENDOMEMBRANE_SYSTEM_ORGANIZATION	http://www.broadinstitute.org/gsea/msigdb/cards/GO_ENDOMEMBRANE_SYSTEM_ORGANIZATION	0.0039737	0.166969	1	1
257	GO:ESTABLISHMENT_OF_PROTEIN_LOCALIZATION_TO_MEMBRANE	http://www.broadinstitute.org/gsea/msigdb/cards/GO_ESTABLISHMENT_OF_PROTEIN_LOCALIZATION_TO_MEMBRANE	0.0040152	0.168192	1	1
36	KEGG:SNARE_INTERACTIONS_IN_VESICULAR_TRANSPORT	http://www.broadinstitute.org/gsea/msigdb/cards/KEGG_SNARE_INTERACTIONS_IN_VESICULAR_TRANSPORT	0.0040623	0.169477	1	1
164	GO:MITOCHONDRIAL_TRANSPORT	http://www.broadinstitute.org/gsea/msigdb/cards/GO_MITOCHONDRIAL_TRANSPORT	0.0040714	0.169477	1	1
30	GO:EUCHROMATIN	http://www.broadinstitute.org/gsea/msigdb/cards/GO_EUCHROMATIN	0.0040999	0.169477	1	1
143	GO:SYNAPSE_ORGANIZATION	http://www.broadinstitute.org/gsea/msigdb/cards/GO_SYNAPSE_ORGANIZATION	0.0041074	0.169477	1	1
190	BETA-THALASSEMIA_MAJOR	https://targetvalidation.org/search?src=q:BETA-THALASSEMIA%20MAJOR	0.0041083	0.169477	1	1
27	GO:POSITIVE_REGULATION_OF_TOR_SIGNALING	http://www.broadinstitute.org/gsea/msigdb/cards/GO_POSITIVE_REGULATION_OF_TOR_SIGNALING	0.0041291	0.169597	1	1
82	LEYDIG_CELL_TUMOR	https://targetvalidation.org/search?src=q:LEYDIG%20CELL%20TUMOR	0.0041365	0.169597	1	1
257	DIABETIC_NEUROPATHY	https://targetvalidation.org/search?src=q:DIABETIC%20NEUROPATHY	0.0041499	0.169597	1	1
2688	CHD8_HUMAN_BRAIN	https://www.ncbi.nlm.nih.gov/pubmed/25752243	0.0041834	0.169597	1	1
105	RESTLESS_LEGS_SYNDROME	https://targetvalidation.org/search?src=q:RESTLESS%20LEGS%20SYNDROME	0.0041859	0.169597	1	1
599	GO:POSITIVE_REGULATION_OF_CELL_DEATH	http://www.broadinstitute.org/gsea/msigdb/cards/GO_POSITIVE_REGULATION_OF_CELL_DEATH	0.0041963	0.169597	1	1
4074	EPILEPSY_ALL	https://www.targetvalidation.org/	0.0041987	0.169597	1	1
218	GO:REGULATION_OF_GENE_EXPRESSION_EPIGENETIC	http://www.broadinstitute.org/gsea/msigdb/cards/GO_REGULATION_OF_GENE_EXPRESSION_EPIGENETIC	0.0042203	0.169964	1	1
13	AUTOSOMAL_RECESSIVE_SPASTIC_PARAPLEGIA_TYPE_48	https://targetvalidation.org/search?src=q:AUTOSOMAL%20RECESSIVE%20SPASTIC%20PARAPLEGIA%20TYPE%2048	0.0043596	0.17423	1	1
206	RARE_GENETIC_DISEASE_WITH_MYOCLONUS_AS_A_MAJOR_FEATURE	https://targetvalidation.org/search?src=q:RARE%20GENETIC%20DISEASE%20WITH%20MYOCLONUS%20AS%20A%20MAJOR%20FEATURE	0.004369	0.17423	1	1
409	GO:METAL_ION_TRANSMEMBRANE_TRANSPORTER_ACTIVITY	http://www.broadinstitute.org/gsea/msigdb/cards/GO_METAL_ION_TRANSMEMBRANE_TRANSPORTER_ACTIVITY	0.0043704	0.17423	1	1
535	SHORT_RIB-POLYDACTYLY_SYNDROME	https://targetvalidation.org/search?src=q:SHORT%20RIB-POLYDACTYLY%20SYNDROME	0.0043778	0.17423	1	1
19	PITT-HOPKINS_SYNDROME	https://targetvalidation.org/search?src=q:PITT-HOPKINS%20SYNDROME	0.0043904	0.17423	1	1
15	FOOD_ALLERGY_MEASUREMENT	https://targetvalidation.org/search?src=q:FOOD%20ALLERGY%20MEASUREMENT	0.0044059	0.174335	1	1
870	GO:SINGLE_ORGANISM_CELLULAR_LOCALIZATION	http://www.broadinstitute.org/gsea/msigdb/cards/GO_SINGLE_ORGANISM_CELLULAR_LOCALIZATION	0.0044202	0.174392	1	1
24	KEGG:PROTEIN_EXPORT	http://www.broadinstitute.org/gsea/msigdb/cards/KEGG_PROTEIN_EXPORT	0.0044381	0.174591	1	1
12	GO:HISTONE_H3_K4_TRIMETHYLATION	http://www.broadinstitute.org/gsea/msigdb/cards/GO_HISTONE_H3_K4_TRIMETHYLATION	0.0044513	0.174604	1	1
1173	HEREDITARY_SPASTIC_PARAPLEGIA	https://targetvalidation.org/search?src=q:HEREDITARY%20SPASTIC%20PARAPLEGIA	0.0044807	0.175251	1	1
13	GO:REGULATION_OF_CELL_COMMUNICATION_BY_ELECTRICAL_COUPLING	http://www.broadinstitute.org/gsea/msigdb/cards/GO_REGULATION_OF_CELL_COMMUNICATION_BY_ELECTRICAL_COUPLING	0.0045064	0.17575	1	1
57	AUTOSOMAL_DOMINANT_KENNY-CAFFEY_SYNDROME	https://targetvalidation.org/search?src=q:AUTOSOMAL%20DOMINANT%20KENNY-CAFFEY%20SYNDROME	0.0045567	0.177149	1	1
2253	DYSOSTOSIS_OF_GENETIC_ORIGIN_WITH_LIMB_ANOMALY_AS_A_MAJOR_FEATURE	https://targetvalidation.org/search?src=q:DYSOSTOSIS%20OF%20GENETIC%20ORIGIN%20WITH%20LIMB%20ANOMALY%20AS%20A%20MAJOR%20FEATURE	0.0045684	0.177149	1	1
44	MATERNALLY-INHERITED_DIABETES_AND_DEAFNESS	https://targetvalidation.org/search?src=q:MATERNALLY-INHERITED%20DIABETES%20AND%20DEAFNESS	0.0046205	0.178659	1	1
160	GO:RESPONSE_TO_TOPOLOGICALLY_INCORRECT_PROTEIN	http://www.broadinstitute.org/gsea/msigdb/cards/GO_RESPONSE_TO_TOPOLOGICALLY_INCORRECT_PROTEIN	0.0046551	0.179249	1	1
2679	SYNDROMIC_DEVELOPMENTAL_DEFECT_OF_THE_EYE	https://targetvalidation.org/search?src=q:SYNDROMIC%20DEVELOPMENTAL%20DEFECT%20OF%20THE%20EYE	0.0046838	0.179249	1	1
344	ACROFACIAL_DYSOSTOSIS	https://targetvalidation.org/search?src=q:ACROFACIAL%20DYSOSTOSIS	0.0046996	0.179249	1	1
653	RARE_DISEASE_WITH_AUTISM	https://targetvalidation.org/search?src=q:RARE%20DISEASE%20WITH%20AUTISM	0.0047112	0.179249	1	1
72	GO:REGULATION_OF_DENDRITE_MORPHOGENESIS	http://www.broadinstitute.org/gsea/msigdb/cards/GO_REGULATION_OF_DENDRITE_MORPHOGENESIS	0.0047145	0.179249	1	1
16	GO:POSITIVE_REGULATION_OF_SODIUM_ION_TRANSMEMBRANE_TRANSPORT	http://www.broadinstitute.org/gsea/msigdb/cards/GO_POSITIVE_REGULATION_OF_SODIUM_ION_TRANSMEMBRANE_TRANSPORT	0.004715	0.179249	1	1
27	GO:AMPA_GLUTAMATE_RECEPTOR_COMPLEX	http://www.broadinstitute.org/gsea/msigdb/cards/GO_AMPA_GLUTAMATE_RECEPTOR_COMPLEX	0.0047849	0.181398	1	1
29	REACTOME:STEROID_HORMONES	http://www.broadinstitute.org/gsea/msigdb/cards/REACTOME_STEROID_HORMONES	0.0048216	0.181989	1	1
151	SMITH-LEMLI-OPITZ_SYNDROME	https://targetvalidation.org/search?src=q:SMITH-LEMLI-OPITZ%20SYNDROME	0.0048273	0.181989	1	1
14	AUTOSOMAL_DOMINANT_SPASTIC_PARAPLEGIA_TYPE_13	https://targetvalidation.org/search?src=q:AUTOSOMAL%20DOMINANT%20SPASTIC%20PARAPLEGIA%20TYPE%2013	0.004861	0.182752	1	1
58	HAIR_COLOR	https://targetvalidation.org/search?src=q:HAIR%20COLOR	0.0049541	0.185738	1	1
146	GO:REGULATION_OF_MUSCLE_CONTRACTION	http://www.broadinstitute.org/gsea/msigdb/cards/GO_REGULATION_OF_MUSCLE_CONTRACTION	0.0049912	0.186613	1	1
1868	AUTISM	https://targetvalidation.org/search?src=q:AUTISM	0.0050499	0.187809	1	1
1775	TYPE_I_DIABETES_MELLITUS	https://targetvalidation.org/search?src=q:TYPE%20I%20DIABETES%20MELLITUS	0.0050517	0.187809	1	1
802	GO:ION_TRANSMEMBRANE_TRANSPORT	http://www.broadinstitute.org/gsea/msigdb/cards/GO_ION_TRANSMEMBRANE_TRANSPORT	0.0050647	0.187809	1	1
8688	RARE_GENETIC_NEUROLOGICAL_DISORDER	https://targetvalidation.org/search?src=q:RARE%20GENETIC%20NEUROLOGICAL%20DISORDER	0.00511	0.188621	1	1
17	SHORT_STATURE-HEART_DEFECT-CRANIOFACIAL_ANOMALIES_SYNDROME	https://targetvalidation.org/search?src=q:SHORT%20STATURE-HEART%20DEFECT-CRANIOFACIAL%20ANOMALIES%20SYNDROME	0.0051232	0.188621	1	1
11	GO:POSITIVE_REGULATION_OF_NFAT_PROTEIN_IMPORT_INTO_NUCLEUS	http://www.broadinstitute.org/gsea/msigdb/cards/GO_POSITIVE_REGULATION_OF_NFAT_PROTEIN_IMPORT_INTO_NUCLEUS	0.0051283	0.188621	1	1
23	BALKAN_NEPHROPATHY	https://targetvalidation.org/search?src=q:BALKAN%20NEPHROPATHY	0.0052053	0.190936	1	1
693	SYNDROME_ASSOCIATED_WITH_PIERRE_ROBIN_SYNDROME	https://targetvalidation.org/search?src=q:SYNDROME%20ASSOCIATED%20WITH%20PIERRE%20ROBIN%20SYNDROME	0.0052417	0.191753	1	1
14	GO:POSITIVE_REGULATION_OF_LONG_TERM_SYNAPTIC_POTENTIATION	http://www.broadinstitute.org/gsea/msigdb/cards/GO_POSITIVE_REGULATION_OF_LONG_TERM_SYNAPTIC_POTENTIATION	0.0052599	0.191902	1	1
837	GO:RESPONSE_TO_NITROGEN_COMPOUND	http://www.broadinstitute.org/gsea/msigdb/cards/GO_RESPONSE_TO_NITROGEN_COMPOUND	0.005302	0.192919	1	1
775	EPICANTHAL_FOLD	https://targetvalidation.org/search?src=q:EPICANTHAL%20FOLD	0.0053732	0.194987	1	1
774	SYNDROMIC_EPICANTHUS	https://targetvalidation.org/search?src=q:SYNDROMIC%20EPICANTHUS	0.0054623	0.197692	1	1
2137	NERVOUS_SYSTEM_ANOMALY_WITH_EYE_INVOLVEMENT	https://targetvalidation.org/search?src=q:NERVOUS%20SYSTEM%20ANOMALY%20WITH%20EYE%20INVOLVEMENT	0.0055674	0.200959	1	1
58	PURE_HEREDITARY_SPASTIC_PARAPLEGIA	https://targetvalidation.org/search?src=q:PURE%20HEREDITARY%20SPASTIC%20PARAPLEGIA	0.0055857	0.201085	1	1
15	ZF_class_homeoboxes_and_pseudogenes	http://www.genenames.org/cgi-bin/family_search?search=ZF%20class%20homeoboxes%20and%20pseudogenes	0.0056854	0.204133	1	1
172	GO:PLASMA_MEMBRANE_RECEPTOR_COMPLEX	http://www.broadinstitute.org/gsea/msigdb/cards/GO_PLASMA_MEMBRANE_RECEPTOR_COMPLEX	0.0057162	0.204697	1	1
134	GO:ADULT_BEHAVIOR	http://www.broadinstitute.org/gsea/msigdb/cards/GO_ADULT_BEHAVIOR	0.0057965	0.205296	1	1
1069	GO:TRANSMEMBRANE_TRANSPORT	http://www.broadinstitute.org/gsea/msigdb/cards/GO_TRANSMEMBRANE_TRANSPORT	0.0058197	0.205296	1	1
11	GO:LOCOMOTORY_EXPLORATION_BEHAVIOR	http://www.broadinstitute.org/gsea/msigdb/cards/GO_LOCOMOTORY_EXPLORATION_BEHAVIOR	0.0058239	0.205296	1	1
29	ARNOLD-CHIARI_MALFORMATION_TYPE_II	https://targetvalidation.org/search?src=q:ARNOLD-CHIARI%20MALFORMATION%20TYPE%20II	0.0058278	0.205296	1	1
56	LUNG_AGENESIS-HEART_DEFECT-THUMB_ANOMALIES	https://targetvalidation.org/search?src=q:LUNG%20AGENESIS-HEART%20DEFECT-THUMB%20ANOMALIES	0.0058321	0.205296	1	1
14	TOXIC_ENCEPHALOPATHY	https://targetvalidation.org/search?src=q:TOXIC%20ENCEPHALOPATHY	0.0058326	0.205296	1	1
2880	GENETIC_LENS_AND_ZONULA_ANOMALY	https://targetvalidation.org/search?src=q:GENETIC%20LENS%20AND%20ZONULA%20ANOMALY	0.0058388	0.205296	1	1
123	PERLECAN-RELATED_BONE_DISORDER	https://targetvalidation.org/search?src=q:PERLECAN-RELATED%20BONE%20DISORDER	0.0058829	0.205983	1	1
11	GO:NEGATIVE_REGULATION_OF_PROTEIN_OLIGOMERIZATION	http://www.broadinstitute.org/gsea/msigdb/cards/GO_NEGATIVE_REGULATION_OF_PROTEIN_OLIGOMERIZATION	0.0058887	0.205983	1	1
27	GO:GLUTAMATE_RECEPTOR_ACTIVITY	http://www.broadinstitute.org/gsea/msigdb/cards/GO_GLUTAMATE_RECEPTOR_ACTIVITY	0.0059256	0.206741	1	1
937	POLYCYSTIC_OVARY_SYNDROME	https://targetvalidation.org/search?src=q:POLYCYSTIC%20OVARY%20SYNDROME	0.0059473	0.206966	1	1
1266	GENETIC_SYNDROMIC_PIERRE_ROBIN_SYNDROME	https://targetvalidation.org/search?src=q:GENETIC%20SYNDROMIC%20PIERRE%20ROBIN%20SYNDROME	0.0059785	0.206982	1	1
208	COCAINE_DEPENDENCE	https://targetvalidation.org/search?src=q:COCAINE%20DEPENDENCE	0.0059926	0.206982	1	1
1829	MYOPATHY	https://targetvalidation.org/search?src=q:MYOPATHY	0.0059935	0.206982	1	1
378	GO:SINGLE_ORGANISM_BEHAVIOR	http://www.broadinstitute.org/gsea/msigdb/cards/GO_SINGLE_ORGANISM_BEHAVIOR	0.0060579	0.208675	1	1
104	HEROIN_DEPENDENCE	https://targetvalidation.org/search?src=q:HEROIN%20DEPENDENCE	0.0060763	0.208779	1	1
71	DENTATORUBRAL_PALLIDOLUYSIAN_ATROPHY	https://targetvalidation.org/search?src=q:DENTATORUBRAL%20PALLIDOLUYSIAN%20ATROPHY	0.0060932	0.208831	1	1
238	LEFT_VENTRICULAR_NONCOMPACTION	https://targetvalidation.org/search?src=q:LEFT%20VENTRICULAR%20NONCOMPACTION	0.0061515	0.210298	1	1
5849	SIGN_OR_SYMPTOM	https://targetvalidation.org/search?src=q:SIGN%20OR%20SYMPTOM	0.0062283	0.212388	1	1
1790	KINETIC_EYELID_ANOMALY	https://targetvalidation.org/search?src=q:KINETIC%20EYELID%20ANOMALY	0.0062958	0.212963	1	1
568	GO:INORGANIC_ION_TRANSMEMBRANE_TRANSPORT	http://www.broadinstitute.org/gsea/msigdb/cards/GO_INORGANIC_ION_TRANSMEMBRANE_TRANSPORT	0.0062965	0.212963	1	1
34	PARTIAL_MONOSOMY_OF_THE_LONG_ARM_OF_CHROMOSOME_10	https://targetvalidation.org/search?src=q:PARTIAL%20MONOSOMY%20OF%20THE%20LONG%20ARM%20OF%20CHROMOSOME%2010	0.0063053	0.212963	1	1
116	GO:REGULATION_OF_DENDRITE_DEVELOPMENT	http://www.broadinstitute.org/gsea/msigdb/cards/GO_REGULATION_OF_DENDRITE_DEVELOPMENT	0.006311	0.212963	1	1
23	REACTOME:PRE_NOTCH_TRANSCRIPTION_AND_TRANSLATION	http://www.broadinstitute.org/gsea/msigdb/cards/REACTOME_PRE_NOTCH_TRANSCRIPTION_AND_TRANSLATION	0.0063236	0.212963	1	1
180	AUTOSOMAL_RECESSIVE_DEGENERATIVE_AND_PROGRESSIVE_CEREBELLAR_ATAXIA	https://targetvalidation.org/search?src=q:AUTOSOMAL%20RECESSIVE%20DEGENERATIVE%20AND%20PROGRESSIVE%20CEREBELLAR%20ATAXIA	0.0063496	0.213309	1	1
105	GO:POSITIVE_REGULATION_OF_CALCIUM_ION_TRANSPORT	http://www.broadinstitute.org/gsea/msigdb/cards/GO_POSITIVE_REGULATION_OF_CALCIUM_ION_TRANSPORT	0.0063813	0.213528	1	1
47	GO:REGULATION_OF_SODIUM_ION_TRANSMEMBRANE_TRANSPORT	http://www.broadinstitute.org/gsea/msigdb/cards/GO_REGULATION_OF_SODIUM_ION_TRANSMEMBRANE_TRANSPORT	0.0063876	0.213528	1	1
41	GO:GLUTAMATE_RECEPTOR_SIGNALING_PATHWAY	http://www.broadinstitute.org/gsea/msigdb/cards/GO_GLUTAMATE_RECEPTOR_SIGNALING_PATHWAY	0.0064315	0.214468	1	1
58	GO:POSITIVE_REGULATION_OF_CALCIUM_ION_TRANSMEMBRANE_TRANSPORT	http://www.broadinstitute.org/gsea/msigdb/cards/GO_POSITIVE_REGULATION_OF_CALCIUM_ION_TRANSMEMBRANE_TRANSPORT	0.0064654	0.214778	1	1
140	FLECK_CORNEAL_DYSTROPHY	https://targetvalidation.org/search?src=q:FLECK%20CORNEAL%20DYSTROPHY	0.0064905	0.214778	1	1
24	WILDERVANCK_SYNDROME	https://targetvalidation.org/search?src=q:WILDERVANCK%20SYNDROME	0.006496	0.214778	1	1
157	GO:SECOND_MESSENGER_MEDIATED_SIGNALING	http://www.broadinstitute.org/gsea/msigdb/cards/GO_SECOND_MESSENGER_MEDIATED_SIGNALING	0.0065041	0.214778	1	1
152	PRIMARY_MYOCLONUS	https://targetvalidation.org/search?src=q:PRIMARY%20MYOCLONUS	0.0065294	0.21509	1	1
2686	RETINAL_DYSTROPHY	https://targetvalidation.org/search?src=q:RETINAL%20DYSTROPHY	0.0066751	0.219357	1	1
64	FAMILIAL_PAROXYSMAL_ATAXIA	https://targetvalidation.org/search?src=q:FAMILIAL%20PAROXYSMAL%20ATAXIA	0.0067857	0.222326	1	1
38	REACTOME:PRE_NOTCH_EXPRESSION_AND_PROCESSING	http://www.broadinstitute.org/gsea/msigdb/cards/REACTOME_PRE_NOTCH_EXPRESSION_AND_PROCESSING	0.0068125	0.222326	1	1
166	CHRONIC_PROGRESSIVE_MULTIPLE_SCLEROSIS	https://targetvalidation.org/search?src=q:CHRONIC%20PROGRESSIVE%20MULTIPLE%20SCLEROSIS	0.0068146	0.222326	1	1
320	GO:REGULATION_OF_METAL_ION_TRANSPORT	http://www.broadinstitute.org/gsea/msigdb/cards/GO_REGULATION_OF_METAL_ION_TRANSPORT	0.0069369	0.225774	1	1
15	GO:REGULATION_OF_SKELETAL_MUSCLE_CELL_DIFFERENTIATION	http://www.broadinstitute.org/gsea/msigdb/cards/GO_REGULATION_OF_SKELETAL_MUSCLE_CELL_DIFFERENTIATION	0.0069842	0.225901	1	1
183	FAMILIAL_ATRIAL_FIBRILLATION	https://targetvalidation.org/search?src=q:FAMILIAL%20ATRIAL%20FIBRILLATION	0.0069855	0.225901	1	1
192	EPILEPSY_AND/OR_ATAXIA_WITH_MYOCLONUS_AS_MAJOR_FEATURE	https://targetvalidation.org/search?src=q:EPILEPSY%20AND/OR%20ATAXIA%20WITH%20MYOCLONUS%20AS%20MAJOR%20FEATURE	0.0069996	0.225901	1	1
98	GO:STRIATED_MUSCLE_CONTRACTION	http://www.broadinstitute.org/gsea/msigdb/cards/GO_STRIATED_MUSCLE_CONTRACTION	0.0070074	0.225901	1	1
1733	GO:REGULATION_OF_TRANSCRIPTION_FROM_RNA_POLYMERASE_II_PROMOTER	http://www.broadinstitute.org/gsea/msigdb/cards/GO_REGULATION_OF_TRANSCRIPTION_FROM_RNA_POLYMERASE_II_PROMOTER	0.0070905	0.228039	1	1
1160	RARE_FEMALE_INFERTILITY_DUE_TO_HYPOTHALAMIC-PITUITARY-GONADAL_AXIS_DISORDER_OF_GENETIC_ORIGIN	https://targetvalidation.org/search?src=q:RARE%20FEMALE%20INFERTILITY%20DUE%20TO%20HYPOTHALAMIC-PITUITARY-GONADAL%20AXIS%20DISORDER%20OF%20GENETIC%20ORIGIN	0.0071183	0.228354	1	1
59	X-LINKED_OSTEOPOROSIS_WITH_FRACTURES	https://targetvalidation.org/search?src=q:X-LINKED%20OSTEOPOROSIS%20WITH%20FRACTURES	0.007136	0.228354	1	1
46	KEGG:TYPE_II_DIABETES_MELLITUS	http://www.broadinstitute.org/gsea/msigdb/cards/KEGG_TYPE_II_DIABETES_MELLITUS	0.0071508	0.228354	1	1
368	GO:PROTEIN_LOCALIZATION_TO_MEMBRANE	http://www.broadinstitute.org/gsea/msigdb/cards/GO_PROTEIN_LOCALIZATION_TO_MEMBRANE	0.0071869	0.228969	1	1
73	KEGG:CARDIAC_MUSCLE_CONTRACTION	http://www.broadinstitute.org/gsea/msigdb/cards/KEGG_CARDIAC_MUSCLE_CONTRACTION	0.0072215	0.229142	1	1
86	SPINA_BIFIDA_CYSTICA	https://targetvalidation.org/search?src=q:SPINA%20BIFIDA%20CYSTICA	0.0072302	0.229142	1	1
194	CARDIAC_CONDUCTION_DEFECT	https://targetvalidation.org/search?src=q:CARDIAC%20CONDUCTION%20DEFECT	0.007243	0.229142	1	1
15	REACTOME:PHOSPHORYLATION_OF_CD3_AND_TCR_ZETA_CHAINS	http://www.broadinstitute.org/gsea/msigdb/cards/REACTOME_PHOSPHORYLATION_OF_CD3_AND_TCR_ZETA_CHAINS	0.0072625	0.229225	1	1
112	QUALITATIVE_OR_QUANTITATIVE_DEFECTS_OF_PERLECAN	https://targetvalidation.org/search?src=q:QUALITATIVE%20OR%20QUANTITATIVE%20DEFECTS%20OF%20PERLECAN	0.0072795	0.229228	1	1
21	GO:MICROTUBULE_END	http://www.broadinstitute.org/gsea/msigdb/cards/GO_MICROTUBULE_END	0.0072989	0.229295	1	1
47	PLATYSPONDYLIC_DYSPLASIA	https://targetvalidation.org/search?src=q:PLATYSPONDYLIC%20DYSPLASIA	0.0073154	0.229295	1	1
11	FUNCTION	https://targetvalidation.org/search?src=q:FUNCTION	0.0073728	0.229398	1	1
138	FAMILIAL_PROGRESSIVE_CARDIAC_CONDUCTION_DEFECT	https://targetvalidation.org/search?src=q:FAMILIAL%20PROGRESSIVE%20CARDIAC%20CONDUCTION%20DEFECT	0.007376	0.229398	1	1
34	LISSENCEPHALY_DUE_TO_TUBA1A_MUTATION	https://targetvalidation.org/search?src=q:LISSENCEPHALY%20DUE%20TO%20TUBA1A%20MUTATION	0.0073784	0.229398	1	1
84	PAROXYSMAL_DYSTONIA	https://targetvalidation.org/search?src=q:PAROXYSMAL%20DYSTONIA	0.0073863	0.229398	1	1
777	GO:CATION_TRANSPORT	http://www.broadinstitute.org/gsea/msigdb/cards/GO_CATION_TRANSPORT	0.0074642	0.22951	1	1
68	GAS_GANGRENE	https://targetvalidation.org/search?src=q:GAS%20GANGRENE	0.0074642	0.22951	1	1
3486	RARE_PALPEBRAL_DISEASE	https://targetvalidation.org/search?src=q:RARE%20PALPEBRAL%20DISEASE	0.0074684	0.22951	1	1
14	GO:REGULATION_OF_PROTEIN_HOMOOLIGOMERIZATION	http://www.broadinstitute.org/gsea/msigdb/cards/GO_REGULATION_OF_PROTEIN_HOMOOLIGOMERIZATION	0.0074699	0.22951	1	1
1435	GO:REGULATION_OF_CELL_DIFFERENTIATION	http://www.broadinstitute.org/gsea/msigdb/cards/GO_REGULATION_OF_CELL_DIFFERENTIATION	0.0074773	0.22951	1	1
15	GO:EPITHELIAL_CELL_FATE_COMMITMENT	http://www.broadinstitute.org/gsea/msigdb/cards/GO_EPITHELIAL_CELL_FATE_COMMITMENT	0.0075206	0.22951	1	1
10	AUTOSOMAL_DOMINANT_SPASTIC_PARAPLEGIA_TYPE_12	https://targetvalidation.org/search?src=q:AUTOSOMAL%20DOMINANT%20SPASTIC%20PARAPLEGIA%20TYPE%2012	0.0075243	0.22951	1	1
20	RESPONSE_TO_ZILEUTON	https://targetvalidation.org/search?src=q:RESPONSE%20TO%20ZILEUTON	0.0075388	0.22951	1	1
134	REACTOME:NEUROTRANSMITTER_RECEPTOR_BINDING_AND_DOWNSTREAM_TRANSMISSION_IN_THE_POSTSYNAPTIC_CELL	http://www.broadinstitute.org/gsea/msigdb/cards/REACTOME_NEUROTRANSMITTER_RECEPTOR_BINDING_AND_DOWNSTREAM_TRANSMISSION_IN_THE_POSTSYNAPTIC_CELL	0.0075421	0.22951	1	1
16	GO:REGULATION_OF_IMMUNOGLOBULIN_SECRETION	http://www.broadinstitute.org/gsea/msigdb/cards/GO_REGULATION_OF_IMMUNOGLOBULIN_SECRETION	0.007563	0.229631	1	1
12	GO:POSITIVE_REGULATION_OF_EXECUTION_PHASE_OF_APOPTOSIS	http://www.broadinstitute.org/gsea/msigdb/cards/GO_POSITIVE_REGULATION_OF_EXECUTION_PHASE_OF_APOPTOSIS	0.0076021	0.229711	1	1
1689	PARKINSONS_DISEASE	https://targetvalidation.org/search?src=q:PARKINSONS%20DISEASE	0.0076043	0.229711	1	1
13	REACTOME:TRANSLOCATION_OF_ZAP_70_TO_IMMUNOLOGICAL_SYNAPSE	http://www.broadinstitute.org/gsea/msigdb/cards/REACTOME_TRANSLOCATION_OF_ZAP_70_TO_IMMUNOLOGICAL_SYNAPSE	0.0076164	0.229711	1	1
46	GO:RIBOSOME_BINDING	http://www.broadinstitute.org/gsea/msigdb/cards/GO_RIBOSOME_BINDING	0.007687	0.231326	1	1
213	GO:AXON_PART	http://www.broadinstitute.org/gsea/msigdb/cards/GO_AXON_PART	0.0077054	0.231361	1	1
2481	GENETIC_CONGENITAL_LIMB_MALFORMATION	https://targetvalidation.org/search?src=q:GENETIC%20CONGENITAL%20LIMB%20MALFORMATION	0.0077229	0.231361	1	1
734	CARDIOVASCULAR_DISEASE_BIOMARKER_MEASUREMENT	https://targetvalidation.org/search?src=q:CARDIOVASCULAR%20DISEASE%20BIOMARKER%20MEASUREMENT	0.0077393	0.231361	1	1
129	GO:NUCLEAR_CHROMOSOME_TELOMERIC_REGION	http://www.broadinstitute.org/gsea/msigdb/cards/GO_NUCLEAR_CHROMOSOME_TELOMERIC_REGION	0.0077567	0.231371	1	1
1101	HEMOGLOBINOPATHY	https://targetvalidation.org/search?src=q:HEMOGLOBINOPATHY	0.007781	0.231587	1	1
22	AUTOSOMAL_DOMINANT_SPASTIC_PARAPLEGIA_TYPE_8	https://targetvalidation.org/search?src=q:AUTOSOMAL%20DOMINANT%20SPASTIC%20PARAPLEGIA%20TYPE%208	0.0078322	0.232437	1	1
227	GO:TELENCEPHALON_DEVELOPMENT	http://www.broadinstitute.org/gsea/msigdb/cards/GO_TELENCEPHALON_DEVELOPMENT	0.0078438	0.232437	1	1
80	VAN_DEN_ENDE-GUPTA_SYNDROME	https://targetvalidation.org/search?src=q:VAN%20DEN%20ENDE-GUPTA%20SYNDROME	0.0079485	0.235026	1	1
183	REACTOME:TRANSMISSION_ACROSS_CHEMICAL_SYNAPSES	http://www.broadinstitute.org/gsea/msigdb/cards/REACTOME_TRANSMISSION_ACROSS_CHEMICAL_SYNAPSES	0.0080173	0.236223	1	1
15	GO:NEGATIVE_REGULATION_OF_DENDRITE_MORPHOGENESIS	http://www.broadinstitute.org/gsea/msigdb/cards/GO_NEGATIVE_REGULATION_OF_DENDRITE_MORPHOGENESIS	0.0080238	0.236223	1	1
495	ABNORMALITY_OF_REFRACTION	https://targetvalidation.org/search?src=q:ABNORMALITY%20OF%20REFRACTION	0.0080513	0.23652	1	1
55	GO:EXCITATORY_EXTRACELLULAR_LIGAND_GATED_ION_CHANNEL_ACTIVITY	http://www.broadinstitute.org/gsea/msigdb/cards/GO_EXCITATORY_EXTRACELLULAR_LIGAND_GATED_ION_CHANNEL_ACTIVITY	0.0080929	0.237229	1	1
50	REACTOME:CYTOCHROME_P450_ARRANGED_BY_SUBSTRATE_TYPE	http://www.broadinstitute.org/gsea/msigdb/cards/REACTOME_CYTOCHROME_P450_ARRANGED_BY_SUBSTRATE_TYPE	0.0081106	0.237235	1	1
5109	ESR1	http://genome.ucsc.edu/cgi-bin/hgTrackUi?db=hg19&g=wgEncodeRegTfbsClusteredV3	0.0081384	0.237536	1	1
13	RESPONSE_TO_OLANZAPINE	https://targetvalidation.org/search?src=q:RESPONSE%20TO%20OLANZAPINE	0.0082024	0.238513	1	1
19	GO:NEGATIVE_REGULATION_OF_CALCIUM_ION_TRANSPORT_INTO_CYTOSOL	http://www.broadinstitute.org/gsea/msigdb/cards/GO_NEGATIVE_REGULATION_OF_CALCIUM_ION_TRANSPORT_INTO_CYTOSOL	0.008207	0.238513	1	1
24	ARACHNODACTYLY-ABNORMAL_OSSIFICATION-INTELLECTUAL_DISABILITY	https://targetvalidation.org/search?src=q:ARACHNODACTYLY-ABNORMAL%20OSSIFICATION-INTELLECTUAL%20DISABILITY	0.0082478	0.238882	1	1
2225	ANOMALY_OF_PUBERTY_OR/AND_MENSTRUAL_CYCLE_OF_GENETIC_ORIGIN	https://targetvalidation.org/search?src=q:ANOMALY%20OF%20PUBERTY%20OR/AND%20MENSTRUAL%20CYCLE%20OF%20GENETIC%20ORIGIN	0.0082549	0.238882	1	1
48	GO:POSITIVE_REGULATION_OF_REGULATED_SECRETORY_PATHWAY	http://www.broadinstitute.org/gsea/msigdb/cards/GO_POSITIVE_REGULATION_OF_REGULATED_SECRETORY_PATHWAY	0.0083417	0.24088	1	1
36	KEGG:GRAFT_VERSUS_HOST_DISEASE	http://www.broadinstitute.org/gsea/msigdb/cards/KEGG_GRAFT_VERSUS_HOST_DISEASE	0.0084688	0.243586	1	1
786	GENETIC_HYPOPARATHYROIDISM	https://targetvalidation.org/search?src=q:GENETIC%20HYPOPARATHYROIDISM	0.0084713	0.243586	1	1
50	OROFACIODIGITAL_SYNDROME_TYPE_9	https://targetvalidation.org/search?src=q:OROFACIODIGITAL%20SYNDROME%20TYPE%209	0.0085245	0.244597	1	1
85	AUTOSOMAL_DOMINANT_CEREBELLAR_ATAXIA_TYPE_4	https://targetvalidation.org/search?src=q:AUTOSOMAL%20DOMINANT%20CEREBELLAR%20ATAXIA%20TYPE%204	0.0086658	0.247427	1	1
22	GO:REGULATION_OF_PROTEIN_TARGETING_TO_MEMBRANE	http://www.broadinstitute.org/gsea/msigdb/cards/GO_REGULATION_OF_PROTEIN_TARGETING_TO_MEMBRANE	0.0086771	0.247427	1	1
287	VARICELLA_ZOSTER_INFECTION	https://targetvalidation.org/search?src=q:VARICELLA%20ZOSTER%20INFECTION	0.0086778	0.247427	1	1
29	KALER-GARRITY-STERN_SYNDROME	https://targetvalidation.org/search?src=q:KALER-GARRITY-STERN%20SYNDROME	0.0087226	0.248064	1	1
315	ELECTROCARDIOGRAPHY	https://targetvalidation.org/search?src=q:ELECTROCARDIOGRAPHY	0.0087565	0.248064	1	1
87	RARE_PAROXYSMAL_MOVEMENT_DISORDER	https://targetvalidation.org/search?src=q:RARE%20PAROXYSMAL%20MOVEMENT%20DISORDER	0.0088174	0.248064	1	1
12	AUTOSOMAL_DOMINANT_SPASTIC_PARAPLEGIA_TYPE_36	https://targetvalidation.org/search?src=q:AUTOSOMAL%20DOMINANT%20SPASTIC%20PARAPLEGIA%20TYPE%2036	0.0088339	0.248064	1	1
3079	MIR-317_BETEL	https://www.ncbi.nlm.nih.gov/pubmed/20799968	0.0088438	0.248064	1	1
24	GO:IONOTROPIC_GLUTAMATE_RECEPTOR_SIGNALING_PATHWAY	http://www.broadinstitute.org/gsea/msigdb/cards/GO_IONOTROPIC_GLUTAMATE_RECEPTOR_SIGNALING_PATHWAY	0.0088491	0.248064	1	1
161	OMENN_SYNDROME	https://targetvalidation.org/search?src=q:OMENN%20SYNDROME	0.0088511	0.248064	1	1
619	HYPERTROPHIC_CARDIOMYOPATHY	https://targetvalidation.org/search?src=q:HYPERTROPHIC%20CARDIOMYOPATHY	0.0088907	0.248064	1	1
1759	GO:REGULATION_OF_TRANSPORT	http://www.broadinstitute.org/gsea/msigdb/cards/GO_REGULATION_OF_TRANSPORT	0.0089031	0.248064	1	1
11	GO:FILOPODIUM_TIP	http://www.broadinstitute.org/gsea/msigdb/cards/GO_FILOPODIUM_TIP	0.008931	0.248064	1	1
200	GO:DNA_TEMPLATED_TRANSCRIPTION_INITIATION	http://www.broadinstitute.org/gsea/msigdb/cards/GO_DNA_TEMPLATED_TRANSCRIPTION_INITIATION	0.0089503	0.248064	1	1
54	KEGG:NON_SMALL_CELL_LUNG_CANCER	http://www.broadinstitute.org/gsea/msigdb/cards/KEGG_NON_SMALL_CELL_LUNG_CANCER	0.0089512	0.248064	1	1
15	GO:NOSE_DEVELOPMENT	http://www.broadinstitute.org/gsea/msigdb/cards/GO_NOSE_DEVELOPMENT	0.0089566	0.248064	1	1
3135	GENETIC_DEVELOPMENTAL_DEFECT_OF_THE_EYE	https://targetvalidation.org/search?src=q:GENETIC%20DEVELOPMENTAL%20DEFECT%20OF%20THE%20EYE	0.0089632	0.248064	1	1
12	ALG12-CDG	https://targetvalidation.org/search?src=q:ALG12-CDG	0.0089743	0.248064	1	1
86	GO:REGULATION_OF_HEART_RATE	http://www.broadinstitute.org/gsea/msigdb/cards/GO_REGULATION_OF_HEART_RATE	0.0090209	0.248734	1	1
31	GO:STEROID_HYDROXYLASE_ACTIVITY	http://www.broadinstitute.org/gsea/msigdb/cards/GO_STEROID_HYDROXYLASE_ACTIVITY	0.0090352	0.248734	1	1
87	GO:CALCIUM_MEDIATED_SIGNALING	http://www.broadinstitute.org/gsea/msigdb/cards/GO_CALCIUM_MEDIATED_SIGNALING	0.0091193	0.249766	1	1
1418	GENETIC_FRONTOTEMPORAL_DEGENERATION_WITH_DEMENTIA	https://targetvalidation.org/search?src=q:GENETIC%20FRONTOTEMPORAL%20DEGENERATION%20WITH%20DEMENTIA	0.009121	0.249766	1	1
55	GO:VESICLE_DOCKING	http://www.broadinstitute.org/gsea/msigdb/cards/GO_VESICLE_DOCKING	0.0091279	0.249766	1	1
109	AUTOSOMAL_RECESSIVE_HYPOPHOSPHATEMIC_RICKETS	https://targetvalidation.org/search?src=q:AUTOSOMAL%20RECESSIVE%20HYPOPHOSPHATEMIC%20RICKETS	0.0091539	0.249973	1	1
37	ST:PHOSPHOINOSITIDE_3_KINASE_PATHWAY	http://www.broadinstitute.org/gsea/msigdb/cards/ST_PHOSPHOINOSITIDE_3_KINASE_PATHWAY	0.0092058	0.250886	1	1
108	GO:NEURON_MIGRATION	http://www.broadinstitute.org/gsea/msigdb/cards/GO_NEURON_MIGRATION	0.0092285	0.251	1	1
86	GO:PLASMA_MEMBRANE_RAFT	http://www.broadinstitute.org/gsea/msigdb/cards/GO_PLASMA_MEMBRANE_RAFT	0.0093038	0.252502	1	1
14	GO:G_PROTEIN_COUPLED_NEUROTRANSMITTER_RECEPTOR_ACTIVITY	http://www.broadinstitute.org/gsea/msigdb/cards/GO_G_PROTEIN_COUPLED_NEUROTRANSMITTER_RECEPTOR_ACTIVITY	0.0093209	0.252502	1	1
222	3-METHYLGLUTACONIC_ACIDURIA	https://targetvalidation.org/search?src=q:3-METHYLGLUTACONIC%20ACIDURIA	0.0094023	0.253804	1	1
11	GO:SARCOPLASMIC_RETICULUM_CALCIUM_ION_TRANSPORT	http://www.broadinstitute.org/gsea/msigdb/cards/GO_SARCOPLASMIC_RETICULUM_CALCIUM_ION_TRANSPORT	0.0094286	0.253804	1	1
4723	RARE_GENETIC_INTELLECTUAL_DISABILITY	https://targetvalidation.org/search?src=q:RARE%20GENETIC%20INTELLECTUAL%20DISABILITY	0.0094311	0.253804	1	1
11	GO:REGULATION_OF_CILIUM_MOVEMENT	http://www.broadinstitute.org/gsea/msigdb/cards/GO_REGULATION_OF_CILIUM_MOVEMENT	0.0094438	0.253804	1	1
53	GO:TRANSMISSION_OF_NERVE_IMPULSE	http://www.broadinstitute.org/gsea/msigdb/cards/GO_TRANSMISSION_OF_NERVE_IMPULSE	0.009516	0.255226	1	1
194	NEUROBEHAVIORAL_MANIFESTATIONS	https://targetvalidation.org/search?src=q:NEUROBEHAVIORAL%20MANIFESTATIONS	0.0095696	0.255226	1	1
87	GO:NEGATIVE_REGULATION_OF_CYSTEINE_TYPE_ENDOPEPTIDASE_ACTIVITY	http://www.broadinstitute.org/gsea/msigdb/cards/GO_NEGATIVE_REGULATION_OF_CYSTEINE_TYPE_ENDOPEPTIDASE_ACTIVITY	0.0095696	0.255226	1	1
89	GO:ESTABLISHMENT_OF_PROTEIN_LOCALIZATION_TO_PLASMA_MEMBRANE	http://www.broadinstitute.org/gsea/msigdb/cards/GO_ESTABLISHMENT_OF_PROTEIN_LOCALIZATION_TO_PLASMA_MEMBRANE	0.0095719	0.255226	1	1
4004	RARE_GENETIC_PALPEBRAL	https://targetvalidation.org/search?src=q:RARE%20GENETIC%20PALPEBRAL	0.0095997	0.255369	1	1
27	GO:NEGATIVE_REGULATION_OF_DENDRITE_DEVELOPMENT	http://www.broadinstitute.org/gsea/msigdb/cards/GO_NEGATIVE_REGULATION_OF_DENDRITE_DEVELOPMENT	0.0096149	0.255369	1	1
44	CAV2_ION_CHANNELS_TRANSPORTERS	https://www.ncbi.nlm.nih.gov/pubmed/20668236	0.0096609	0.255868	1	1
628	ORGANIC_ACIDURIA	https://targetvalidation.org/search?src=q:ORGANIC%20ACIDURIA	0.0096714	0.255868	1	1
8	NEUROIMAGING_MEASUREMENT	https://targetvalidation.org/search?src=q:NEUROIMAGING%20MEASUREMENT	0.0098538	0.260186	1	1
10	PHIMOSIS	https://targetvalidation.org/search?src=q:PHIMOSIS	0.0098764	0.260277	1	1
16	GO:STRIATUM_DEVELOPMENT	http://www.broadinstitute.org/gsea/msigdb/cards/GO_STRIATUM_DEVELOPMENT	0.0099227	0.26099	1	1
27	SEVERE_INTELLECTUAL_DISABILITY-SHORT_STATURE-BEHAVIORAL_TROUBLES-FACIAL_DYSMORPHISM_SYNDROME	https://targetvalidation.org/search?src=q:SEVERE%20INTELLECTUAL%20DISABILITY-SHORT%20STATURE-BEHAVIORAL%20TROUBLES-FACIAL%20DYSMORPHISM%20SYNDROME	0.0099622	0.261522	1	1
17	GO:RETINOID_X_RECEPTOR_BINDING	http://www.broadinstitute.org/gsea/msigdb/cards/GO_RETINOID_X_RECEPTOR_BINDING	0.010058	0.26267	1	1
44	GO:POSITIVE_REGULATION_OF_RECEPTOR_ACTIVITY	http://www.broadinstitute.org/gsea/msigdb/cards/GO_POSITIVE_REGULATION_OF_RECEPTOR_ACTIVITY	0.010062	0.26267	1	1
39	GENERALIZED_EPILEPSY-PAROXYSMAL_DYSKINESIA	https://targetvalidation.org/search?src=q:GENERALIZED%20EPILEPSY-PAROXYSMAL%20DYSKINESIA	0.010064	0.26267	1	1
299	JEUNE_SYNDROME	https://targetvalidation.org/search?src=q:JEUNE%20SYNDROME	0.010098	0.263052	1	1
14	Sulfotransferases,_cytosolic	http://www.genenames.org/cgi-bin/family_search?search=Sulfotransferases,%20cytosolic	0.010118	0.263068	1	1
1121	SYNDROMIC_OBESITY	https://targetvalidation.org/search?src=q:SYNDROMIC%20OBESITY	0.010157	0.263577	1	1
286	HERPES_ZOSTER	https://targetvalidation.org/search?src=q:HERPES%20ZOSTER	0.010183	0.263747	1	1
130	FEBRILE_SEIZURES	https://targetvalidation.org/search?src=q:FEBRILE%20SEIZURES	0.010212	0.263995	1	1
41	GO:REGULATION_OF_POTASSIUM_ION_TRANSMEMBRANE_TRANSPORTER_ACTIVITY	http://www.broadinstitute.org/gsea/msigdb/cards/GO_REGULATION_OF_POTASSIUM_ION_TRANSMEMBRANE_TRANSPORTER_ACTIVITY	0.010261	0.264474	1	1
325	GO:MICROTUBULE_CYTOSKELETON_ORGANIZATION	http://www.broadinstitute.org/gsea/msigdb/cards/GO_MICROTUBULE_CYTOSKELETON_ORGANIZATION	0.010281	0.264474	1	1
15	GO:POSITIVE_REGULATION_OF_CREB_TRANSCRIPTION_FACTOR_ACTIVITY	http://www.broadinstitute.org/gsea/msigdb/cards/GO_POSITIVE_REGULATION_OF_CREB_TRANSCRIPTION_FACTOR_ACTIVITY	0.010289	0.264474	1	1
53	GO:CYTOSOLIC_CALCIUM_ION_TRANSPORT	http://www.broadinstitute.org/gsea/msigdb/cards/GO_CYTOSOLIC_CALCIUM_ION_TRANSPORT	0.010315	0.264641	1	1
14	GO:ANTIGEN_PROCESSING_AND_PRESENTATION_VIA_MHC_CLASS_IB	http://www.broadinstitute.org/gsea/msigdb/cards/GO_ANTIGEN_PROCESSING_AND_PRESENTATION_VIA_MHC_CLASS_IB	0.010337	0.264705	1	1
39	GO:LONG_TERM_SYNAPTIC_POTENTIATION	http://www.broadinstitute.org/gsea/msigdb/cards/GO_LONG_TERM_SYNAPTIC_POTENTIATION	0.010538	0.268619	1	1
254	GO:REGULATION_OF_HORMONE_SECRETION	http://www.broadinstitute.org/gsea/msigdb/cards/GO_REGULATION_OF_HORMONE_SECRETION	0.010556	0.268619	1	1
23	PSEUDOHERMAPHRODITISM	https://targetvalidation.org/search?src=q:PSEUDOHERMAPHRODITISM	0.010565	0.268619	1	1
116	CONGENITAL_ERYTHROPOIETIC_PORPHYRIA	https://targetvalidation.org/search?src=q:CONGENITAL%20ERYTHROPOIETIC%20PORPHYRIA	0.010569	0.268619	1	1
874	GO:EMBRYO_DEVELOPMENT	http://www.broadinstitute.org/gsea/msigdb/cards/GO_EMBRYO_DEVELOPMENT	0.010589	0.268624	1	1
320	GO:CHROMOSOMAL_REGION	http://www.broadinstitute.org/gsea/msigdb/cards/GO_CHROMOSOMAL_REGION	0.01064	0.269414	1	1
129	FRIEDREICH_ATAXIA	https://targetvalidation.org/search?src=q:FRIEDREICH%20ATAXIA	0.010689	0.270151	1	1
60	MYOCLONIC-ASTASTIC_EPILEPSY	https://targetvalidation.org/search?src=q:MYOCLONIC-ASTASTIC%20EPILEPSY	0.010719	0.270406	1	1
19	GO:REGULATION_OF_ALPHA_AMINO_3_HYDROXY_5_METHYL_4_ISOXAZOLE_PROPIONATE_SELECTIVE_GLUTAMATE_RECEPTOR_ACTIVITY	http://www.broadinstitute.org/gsea/msigdb/cards/GO_REGULATION_OF_ALPHA_AMINO_3_HYDROXY_5_METHYL_4_ISOXAZOLE_PROPIONATE_SELECTIVE_GLUTAMATE_RECEPTOR_ACTIVITY	0.010741	0.270458	1	1
82	OCULOAURICULAR_SYNDROME	https://targetvalidation.org/search?src=q:OCULOAURICULAR%20SYNDROME	0.010761	0.27046	1	1
36	CEREBRAL_AMYLOID_DEPOSITION_MEASUREMENT	https://targetvalidation.org/search?src=q:CEREBRAL%20AMYLOID%20DEPOSITION%20MEASUREMENT	0.010826	0.270941	1	1
27	GO:REGULATION_OF_RYANODINE_SENSITIVE_CALCIUM_RELEASE_CHANNEL_ACTIVITY	http://www.broadinstitute.org/gsea/msigdb/cards/GO_REGULATION_OF_RYANODINE_SENSITIVE_CALCIUM_RELEASE_CHANNEL_ACTIVITY	0.010831	0.270941	1	1
2457	CEREBROVASCULAR_DISORDER	https://targetvalidation.org/search?src=q:CEREBROVASCULAR%20DISORDER	0.010859	0.270941	1	1
53	GO:NATURAL_KILLER_CELL_ACTIVATION	http://www.broadinstitute.org/gsea/msigdb/cards/GO_NATURAL_KILLER_CELL_ACTIVATION	0.01086	0.270941	1	1
1175	PROGRESSIVE_SUPRANUCLEAR_PALSY	https://targetvalidation.org/search?src=q:PROGRESSIVE%20SUPRANUCLEAR%20PALSY	0.01092	0.271341	1	1
69	KEGG:LONG_TERM_POTENTIATION	http://www.broadinstitute.org/gsea/msigdb/cards/KEGG_LONG_TERM_POTENTIATION	0.010925	0.271341	1	1
1535	RARE_DISORDER_WITH_HYPERGONADOTROPIC_HYPOGONADISM	https://targetvalidation.org/search?src=q:RARE%20DISORDER%20WITH%20HYPERGONADOTROPIC%20HYPOGONADISM	0.010936	0.271341	1	1
69	PANUVEITIS	https://targetvalidation.org/search?src=q:PANUVEITIS	0.010957	0.271366	1	1
206	GO:CYTOSOLIC_TRANSPORT	http://www.broadinstitute.org/gsea/msigdb/cards/GO_CYTOSOLIC_TRANSPORT	0.011009	0.271884	1	1
506	GO:BEHAVIOR	http://www.broadinstitute.org/gsea/msigdb/cards/GO_BEHAVIOR	0.011018	0.271884	1	1
1605	SEIZURES	https://targetvalidation.org/search?src=q:SEIZURES	0.011049	0.272154	1	1
176	AUTOSOMAL_RECESSIVE_COMPLEX_SPASTIC_PARAPLEGIA	https://targetvalidation.org/search?src=q:AUTOSOMAL%20RECESSIVE%20COMPLEX%20SPASTIC%20PARAPLEGIA	0.01108	0.272423	1	1
112	PARTIAL_DUPLICATION_OF_CHROMOSOME_17	https://targetvalidation.org/search?src=q:PARTIAL%20DUPLICATION%20OF%20CHROMOSOME%2017	0.01111	0.272667	1	1
30	GO:REGULATION_OF_DENDRITIC_SPINE_MORPHOGENESIS	http://www.broadinstitute.org/gsea/msigdb/cards/GO_REGULATION_OF_DENDRITIC_SPINE_MORPHOGENESIS	0.011186	0.274	1	1
49	GO:NEGATIVE_REGULATION_OF_CALCIUM_ION_TRANSPORT	http://www.broadinstitute.org/gsea/msigdb/cards/GO_NEGATIVE_REGULATION_OF_CALCIUM_ION_TRANSPORT	0.01126	0.274	1	1
22	GO:REGULATION_OF_TRANSCRIPTION_FROM_RNA_POLYMERASE_III_PROMOTER	http://www.broadinstitute.org/gsea/msigdb/cards/GO_REGULATION_OF_TRANSCRIPTION_FROM_RNA_POLYMERASE_III_PROMOTER	0.011265	0.274	1	1
983	GO:POSITIVE_REGULATION_OF_TRANSCRIPTION_FROM_RNA_POLYMERASE_II_PROMOTER	http://www.broadinstitute.org/gsea/msigdb/cards/GO_POSITIVE_REGULATION_OF_TRANSCRIPTION_FROM_RNA_POLYMERASE_II_PROMOTER	0.011303	0.274	1	1
483	MOOD_DISORDER	https://targetvalidation.org/search?src=q:MOOD%20DISORDER	0.011318	0.274	1	1
2354	GENETIC_SYNDROME_WITH_LIMB_MALFORMATIONS_AS_A_MAJOR_FEATURE	https://targetvalidation.org/search?src=q:GENETIC%20SYNDROME%20WITH%20LIMB%20MALFORMATIONS%20AS%20A%20MAJOR%20FEATURE	0.011318	0.274	1	1
259	GO:NEGATIVE_REGULATION_OF_NERVOUS_SYSTEM_DEVELOPMENT	http://www.broadinstitute.org/gsea/msigdb/cards/GO_NEGATIVE_REGULATION_OF_NERVOUS_SYSTEM_DEVELOPMENT	0.011332	0.274	1	1
34	HALLERMANN-STREIFF_SYNDROME	https://targetvalidation.org/search?src=q:HALLERMANN-STREIFF%20SYNDROME	0.011343	0.274	1	1
44	POSTERIOR_UVEITIS	https://targetvalidation.org/search?src=q:POSTERIOR%20UVEITIS	0.011346	0.274	1	1
36	GO:SNAP_RECEPTOR_ACTIVITY	http://www.broadinstitute.org/gsea/msigdb/cards/GO_SNAP_RECEPTOR_ACTIVITY	0.011416	0.274797	1	1
16	GO:POSITIVE_REGULATION_OF_POTASSIUM_ION_TRANSMEMBRANE_TRANSPORTER_ACTIVITY	http://www.broadinstitute.org/gsea/msigdb/cards/GO_POSITIVE_REGULATION_OF_POTASSIUM_ION_TRANSMEMBRANE_TRANSPORTER_ACTIVITY	0.011421	0.274797	1	1
65	GO:MEMBRANE_DOCKING	http://www.broadinstitute.org/gsea/msigdb/cards/GO_MEMBRANE_DOCKING	0.011447	0.274797	1	1
18	GO:POSITIVE_REGULATION_OF_PROTEIN_TARGETING_TO_MEMBRANE	http://www.broadinstitute.org/gsea/msigdb/cards/GO_POSITIVE_REGULATION_OF_PROTEIN_TARGETING_TO_MEMBRANE	0.01146	0.274797	1	1
859	GO:NEURON_DIFFERENTIATION	http://www.broadinstitute.org/gsea/msigdb/cards/GO_NEURON_DIFFERENTIATION	0.011482	0.274839	1	1
19	GO:REGULATION_OF_LONG_TERM_SYNAPTIC_POTENTIATION	http://www.broadinstitute.org/gsea/msigdb/cards/GO_REGULATION_OF_LONG_TERM_SYNAPTIC_POTENTIATION	0.011557	0.275917	1	1
673	GO:NEURON_DEVELOPMENT	http://www.broadinstitute.org/gsea/msigdb/cards/GO_NEURON_DEVELOPMENT	0.011606	0.275917	1	1
2973	RARE_GENETIC_DEAFNESS	https://targetvalidation.org/search?src=q:RARE%20GENETIC%20DEAFNESS	0.011632	0.275917	1	1
42	CICATRICIAL_PEMPHIGOID	https://targetvalidation.org/search?src=q:CICATRICIAL%20PEMPHIGOID	0.011637	0.275917	1	1
3858	CHD8_HNSC_SPECIFIC	https://www.ncbi.nlm.nih.gov/pubmed/25752243	0.011647	0.275917	1	1
393	HEART_FUNCTION_MEASUREMENT	https://targetvalidation.org/search?src=q:HEART%20FUNCTION%20MEASUREMENT	0.011649	0.275917	1	1
38	DEVELOPMENTAL_DISABILITY	https://targetvalidation.org/search?src=q:DEVELOPMENTAL%20DISABILITY	0.011704	0.276491	1	1
1749	GO:PROTEIN_LOCALIZATION	http://www.broadinstitute.org/gsea/msigdb/cards/GO_PROTEIN_LOCALIZATION	0.011714	0.276491	1	1
38	GO:CALCIUM_CHANNEL_REGULATOR_ACTIVITY	http://www.broadinstitute.org/gsea/msigdb/cards/GO_CALCIUM_CHANNEL_REGULATOR_ACTIVITY	0.011735	0.276506	1	1
585	MOTOR_STEREOTYPIES	https://targetvalidation.org/search?src=q:MOTOR%20STEREOTYPIES	0.011767	0.276779	1	1
78	GO:BONE_MORPHOGENESIS	http://www.broadinstitute.org/gsea/msigdb/cards/GO_BONE_MORPHOGENESIS	0.011794	0.276935	1	1
560	GO:MITOCHONDRION_ORGANIZATION	http://www.broadinstitute.org/gsea/msigdb/cards/GO_MITOCHONDRION_ORGANIZATION	0.011877	0.278402	1	1
85	GO:HEART_PROCESS	http://www.broadinstitute.org/gsea/msigdb/cards/GO_HEART_PROCESS	0.011913	0.278448	1	1
28	KEGG:ASTHMA	http://www.broadinstitute.org/gsea/msigdb/cards/KEGG_ASTHMA	0.01192	0.278448	1	1
133	GO:CELL_GROWTH	http://www.broadinstitute.org/gsea/msigdb/cards/GO_CELL_GROWTH	0.012065	0.281351	1	1
55	DIASTOLIC_HEART_FAILURE	https://targetvalidation.org/search?src=q:DIASTOLIC%20HEART%20FAILURE	0.012141	0.282637	1	1
231	RARE_INTELLECTUAL_DISABILITY_WITHOUT_DEVELOPMENTAL_ANOMALY	https://targetvalidation.org/search?src=q:RARE%20INTELLECTUAL%20DISABILITY%20WITHOUT%20DEVELOPMENTAL%20ANOMALY	0.012175	0.282944	1	1
99	BARTH_SYNDROME	https://targetvalidation.org/search?src=q:BARTH%20SYNDROME	0.012211	0.283295	1	1
21	GO:POSITIVE_T_CELL_SELECTION	http://www.broadinstitute.org/gsea/msigdb/cards/GO_POSITIVE_T_CELL_SELECTION	0.012259	0.283923	1	1
500	GO:REGULATION_OF_SYSTEM_PROCESS	http://www.broadinstitute.org/gsea/msigdb/cards/GO_REGULATION_OF_SYSTEM_PROCESS	0.012432	0.28744	1	1
28	GO:VASOCONSTRICTION	http://www.broadinstitute.org/gsea/msigdb/cards/GO_VASOCONSTRICTION	0.01246	0.287597	1	1
816	GO:REGULATION_OF_CELL_DEVELOPMENT	http://www.broadinstitute.org/gsea/msigdb/cards/GO_REGULATION_OF_CELL_DEVELOPMENT	0.012538	0.288555	1	1
9464	COLORECTAL_ADENOCARCINOMA	https://targetvalidation.org/search?src=q:COLORECTAL%20ADENOCARCINOMA	0.012544	0.288555	1	1
121	LUMBAR_DISC_DEGENERATION	https://targetvalidation.org/search?src=q:LUMBAR%20DISC%20DEGENERATION	0.012592	0.288932	1	1
177	Protein_phosphatase_1_regulatory_subunits	http://www.genenames.org/cgi-bin/family_search?search=Protein%20phosphatase%201%20regulatory%20subunits	0.012603	0.288932	1	1
44	GO:SCAFFOLD_PROTEIN_BINDING	http://www.broadinstitute.org/gsea/msigdb/cards/GO_SCAFFOLD_PROTEIN_BINDING	0.012721	0.291146	1	1
202	GO:REGULATION_OF_PEPTIDE_SECRETION	http://www.broadinstitute.org/gsea/msigdb/cards/GO_REGULATION_OF_PEPTIDE_SECRETION	0.012783	0.291684	1	1
251	GO:LEUKOCYTE_CELL_CELL_ADHESION	http://www.broadinstitute.org/gsea/msigdb/cards/GO_LEUKOCYTE_CELL_CELL_ADHESION	0.0128	0.291684	1	1
27	GO:REGULATION_OF_MEGAKARYOCYTE_DIFFERENTIATION	http://www.broadinstitute.org/gsea/msigdb/cards/GO_REGULATION_OF_MEGAKARYOCYTE_DIFFERENTIATION	0.012809	0.291684	1	1
357	GO:POSITIVE_REGULATION_OF_INTRACELLULAR_TRANSPORT	http://www.broadinstitute.org/gsea/msigdb/cards/GO_POSITIVE_REGULATION_OF_INTRACELLULAR_TRANSPORT	0.012929	0.2935	1	1
17	GO:MYOSIN_V_BINDING	http://www.broadinstitute.org/gsea/msigdb/cards/GO_MYOSIN_V_BINDING	0.012932	0.2935	1	1
2157	RARE_FAMILIAL_DISORDER_WITH_HYPERTROPHIC_CARDIOMYOPATHY	https://targetvalidation.org/search?src=q:RARE%20FAMILIAL%20DISORDER%20WITH%20HYPERTROPHIC%20CARDIOMYOPATHY	0.013006	0.294316	1	1
18	PACHYGYRIA-INTELLECTUAL_DISABILITY-EPILEPSY	https://targetvalidation.org/search?src=q:PACHYGYRIA-INTELLECTUAL%20DISABILITY-EPILEPSY	0.013032	0.294316	1	1
2942	PRIMARY_BONE_DYSPLASIA	https://targetvalidation.org/search?src=q:PRIMARY%20BONE%20DYSPLASIA	0.013033	0.294316	1	1
73	FRONTONASAL_DYSPLASIA	https://targetvalidation.org/search?src=q:FRONTONASAL%20DYSPLASIA	0.013057	0.294368	1	1
26	REACTOME:GENERATION_OF_SECOND_MESSENGER_MOLECULES	http://www.broadinstitute.org/gsea/msigdb/cards/REACTOME_GENERATION_OF_SECOND_MESSENGER_MOLECULES	0.013163	0.295118	1	1
1233	NEUROPATHY	https://targetvalidation.org/search?src=q:NEUROPATHY	0.01318	0.295118	1	1
3602	AUDITORY_SYSTEM_DISEASE	https://targetvalidation.org/search?src=q:AUDITORY%20SYSTEM%20DISEASE	0.013185	0.295118	1	1
37	GO:CELL_COMMUNICATION_INVOLVED_IN_CARDIAC_CONDUCTION	http://www.broadinstitute.org/gsea/msigdb/cards/GO_CELL_COMMUNICATION_INVOLVED_IN_CARDIAC_CONDUCTION	0.013194	0.295118	1	1
334	GO:LYMPHOCYTE_ACTIVATION	http://www.broadinstitute.org/gsea/msigdb/cards/GO_LYMPHOCYTE_ACTIVATION	0.013199	0.295118	1	1
273	MASTITIS	https://targetvalidation.org/search?src=q:MASTITIS	0.013304	0.296699	1	1
596	STROMAL_CORNEAL_DYSTROPHY	https://targetvalidation.org/search?src=q:STROMAL%20CORNEAL%20DYSTROPHY	0.013326	0.296699	1	1
79	PAROXYSMAL_DYSKINESIA	https://targetvalidation.org/search?src=q:PAROXYSMAL%20DYSKINESIA	0.013339	0.296699	1	1
36	DESMOSTEROLOSIS	https://targetvalidation.org/search?src=q:DESMOSTEROLOSIS	0.013377	0.296699	1	1
44	HEREDITARY_SENSORY_AND_AUTONOMIC_NEUROPATHY_TYPE_4	https://targetvalidation.org/search?src=q:HEREDITARY%20SENSORY%20AND%20AUTONOMIC%20NEUROPATHY%20TYPE%204	0.013379	0.296699	1	1
35	GO:VESICLE_CYTOSKELETAL_TRAFFICKING	http://www.broadinstitute.org/gsea/msigdb/cards/GO_VESICLE_CYTOSKELETAL_TRAFFICKING	0.013438	0.297521	1	1
55	PARTIAL_DELETION_OF_THE_LONG_ARM_OF_CHROMOSOME_2	https://targetvalidation.org/search?src=q:PARTIAL%20DELETION%20OF%20THE%20LONG%20ARM%20OF%20CHROMOSOME%202	0.013559	0.2992	1	1
10	DEPRESSIVE_SYMPTOM_MEASUREMENT	https://targetvalidation.org/search?src=q:DEPRESSIVE%20SYMPTOM%20MEASUREMENT	0.01359	0.2992	1	1
261	COMPLEX_HEREDITARY_SPASTIC_PARAPLEGIA	https://targetvalidation.org/search?src=q:COMPLEX%20HEREDITARY%20SPASTIC%20PARAPLEGIA	0.013596	0.2992	1	1
490	GO:MICROTUBULE_BASED_PROCESS	http://www.broadinstitute.org/gsea/msigdb/cards/GO_MICROTUBULE_BASED_PROCESS	0.013602	0.2992	1	1
107	PHYSICAL_ACTIVITY	https://targetvalidation.org/search?src=q:PHYSICAL%20ACTIVITY	0.013654	0.299356	1	1
514	GO:INORGANIC_CATION_TRANSMEMBRANE_TRANSPORTER_ACTIVITY	http://www.broadinstitute.org/gsea/msigdb/cards/GO_INORGANIC_CATION_TRANSMEMBRANE_TRANSPORTER_ACTIVITY	0.01369	0.299356	1	1
116	GO:REGULATION_OF_RECEPTOR_ACTIVITY	http://www.broadinstitute.org/gsea/msigdb/cards/GO_REGULATION_OF_RECEPTOR_ACTIVITY	0.013728	0.299356	1	1
11	GO:NEGATIVE_REGULATION_OF_DENDRITIC_SPINE_DEVELOPMENT	http://www.broadinstitute.org/gsea/msigdb/cards/GO_NEGATIVE_REGULATION_OF_DENDRITIC_SPINE_DEVELOPMENT	0.013742	0.299356	1	1
2206	RARE_GENETIC_EPILEPSY	https://targetvalidation.org/search?src=q:RARE%20GENETIC%20EPILEPSY	0.013754	0.299356	1	1
993	GO:SEQUENCE_SPECIFIC_DNA_BINDING	http://www.broadinstitute.org/gsea/msigdb/cards/GO_SEQUENCE_SPECIFIC_DNA_BINDING	0.013772	0.299356	1	1
18	GO:POSITIVE_REGULATION_OF_MICROTUBULE_POLYMERIZATION	http://www.broadinstitute.org/gsea/msigdb/cards/GO_POSITIVE_REGULATION_OF_MICROTUBULE_POLYMERIZATION	0.013778	0.299356	1	1
226	FRONTOOTOPALATODIGITAL_SYNDROME	https://targetvalidation.org/search?src=q:FRONTOOTOPALATODIGITAL%20SYNDROME	0.013789	0.299356	1	1
11	GO:POSITIVE_REGULATION_OF_SODIUM_ION_TRANSMEMBRANE_TRANSPORTER_ACTIVITY	http://www.broadinstitute.org/gsea/msigdb/cards/GO_POSITIVE_REGULATION_OF_SODIUM_ION_TRANSMEMBRANE_TRANSPORTER_ACTIVITY	0.013859	0.299356	1	1
19	GO:NEURONAL_STEM_CELL_POPULATION_MAINTENANCE	http://www.broadinstitute.org/gsea/msigdb/cards/GO_NEURONAL_STEM_CELL_POPULATION_MAINTENANCE	0.013862	0.299356	1	1
135	JUVENILE_MYOCLONIC_EPILEPSY	https://targetvalidation.org/search?src=q:JUVENILE%20MYOCLONIC%20EPILEPSY	0.013863	0.299356	1	1
1641	HEART_FAILURE	https://targetvalidation.org/search?src=q:HEART%20FAILURE	0.0139	0.299356	1	1
32	PLACENTA_PRAEVIA	https://targetvalidation.org/search?src=q:PLACENTA%20PRAEVIA	0.013904	0.299356	1	1
5630	MEASUREMENT	https://targetvalidation.org/search?src=q:MEASUREMENT	0.013942	0.299356	1	1
99	PARTIAL_DUPLICATION_OF_THE_SHORT_ARM_OF_CHROMOSOME_17	https://targetvalidation.org/search?src=q:PARTIAL%20DUPLICATION%20OF%20THE%20SHORT%20ARM%20OF%20CHROMOSOME%2017	0.013947	0.299356	1	1
81	PLEURAL_TUBERCULOSIS	https://targetvalidation.org/search?src=q:PLEURAL%20TUBERCULOSIS	0.013962	0.299356	1	1
150	GO:REGULATION_OF_DEPHOSPHORYLATION	http://www.broadinstitute.org/gsea/msigdb/cards/GO_REGULATION_OF_DEPHOSPHORYLATION	0.01408	0.301315	1	1
27	VITAMIN_B12-UNRESPONSIVE_METHYLMALONIC_ACIDEMIA	https://targetvalidation.org/search?src=q:VITAMIN%20B12-UNRESPONSIVE%20METHYLMALONIC%20ACIDEMIA	0.014115	0.301315	1	1
83	ATRIAL_STAND_STILL	https://targetvalidation.org/search?src=q:ATRIAL%20STAND%20STILL	0.01412	0.301315	1	1
80	GO:ADULT_LOCOMOTORY_BEHAVIOR	http://www.broadinstitute.org/gsea/msigdb/cards/GO_ADULT_LOCOMOTORY_BEHAVIOR	0.014145	0.301375	1	1
54	GO:REGULATION_OF_DENDRITIC_SPINE_DEVELOPMENT	http://www.broadinstitute.org/gsea/msigdb/cards/GO_REGULATION_OF_DENDRITIC_SPINE_DEVELOPMENT	0.014178	0.301605	1	1
1265	DENOVO-DB_DEVELOPMENTAL_DISORDER	http://denovo-db.gs.washington.edu/denovo-db/QueryVariantServlet?searchBy=Phenotype&target=developmentalDisorder	0.014334	0.304331	1	1
1903	RARE_MALE_INFERTILITY_DUE_TO_TESTICULAR_ENDOCRINE_DISORDER	https://targetvalidation.org/search?src=q:RARE%20MALE%20INFERTILITY%20DUE%20TO%20TESTICULAR%20ENDOCRINE%20DISORDER	0.014351	0.304331	1	1
14	Butyrophilins	http://www.genenames.org/cgi-bin/family_search?search=Butyrophilins	0.014453	0.305433	1	1
12	GO:POSITIVE_REGULATION_OF_CARDIAC_MUSCLE_CONTRACTION	http://www.broadinstitute.org/gsea/msigdb/cards/GO_POSITIVE_REGULATION_OF_CARDIAC_MUSCLE_CONTRACTION	0.014471	0.305433	1	1
931	FAMILIAL_RESTRICTIVE_CARDIOMYOPATHY	https://targetvalidation.org/search?src=q:FAMILIAL%20RESTRICTIVE%20CARDIOMYOPATHY	0.01449	0.305433	1	1
30	GO:REGULATION_OF_MEMBRANE_REPOLARIZATION	http://www.broadinstitute.org/gsea/msigdb/cards/GO_REGULATION_OF_MEMBRANE_REPOLARIZATION	0.014493	0.305433	1	1
8189	RARE_GENETIC_DEVELOPMENTAL_DEFECT_DURING_EMBRYOGENESIS	https://targetvalidation.org/search?src=q:RARE%20GENETIC%20DEVELOPMENTAL%20DEFECT%20DURING%20EMBRYOGENESIS	0.014519	0.305507	1	1
34	FAMILIAL_INFANTILE_MYOCLONIC_EPILEPSY	https://targetvalidation.org/search?src=q:FAMILIAL%20INFANTILE%20MYOCLONIC%20EPILEPSY	0.014564	0.305979	1	1
7378	SQUAMOUS_CELL_CARCINOMA	https://targetvalidation.org/search?src=q:SQUAMOUS%20CELL%20CARCINOMA	0.014617	0.306229	1	1
53	GO:ORGANELLE_TRANSPORT_ALONG_MICROTUBULE	http://www.broadinstitute.org/gsea/msigdb/cards/GO_ORGANELLE_TRANSPORT_ALONG_MICROTUBULE	0.014621	0.306229	1	1
956	GO:NUCLEAR_OUTER_MEMBRANE_ENDOPLASMIC_RETICULUM_MEMBRANE_NETWORK	http://www.broadinstitute.org/gsea/msigdb/cards/GO_NUCLEAR_OUTER_MEMBRANE_ENDOPLASMIC_RETICULUM_MEMBRANE_NETWORK	0.014701	0.30743	1	1
550	PRIMARY_OSTEOLYSIS	https://targetvalidation.org/search?src=q:PRIMARY%20OSTEOLYSIS	0.014739	0.30775	1	1
288	SCOLIOSIS	https://targetvalidation.org/search?src=q:SCOLIOSIS	0.014831	0.309196	1	1
16	REACTOME:PD1_SIGNALING	http://www.broadinstitute.org/gsea/msigdb/cards/REACTOME_PD1_SIGNALING	0.014914	0.310256	1	1
334	AUTOSOMAL_DOMINANT_CEREBELLAR_ATAXIA_TYPE_1	https://targetvalidation.org/search?src=q:AUTOSOMAL%20DOMINANT%20CEREBELLAR%20ATAXIA%20TYPE%201	0.01497	0.310256	1	1
29	HYPOMYELINATION-CONGENITAL_CATARACT	https://targetvalidation.org/search?src=q:HYPOMYELINATION-CONGENITAL%20CATARACT	0.014977	0.310256	1	1
102	GO:SYNAPTIC_VESICLE_LOCALIZATION	http://www.broadinstitute.org/gsea/msigdb/cards/GO_SYNAPTIC_VESICLE_LOCALIZATION	0.014989	0.310256	1	1
187	ALCOHOL_WITHDRAWAL	https://targetvalidation.org/search?src=q:ALCOHOL%20WITHDRAWAL	0.01501	0.310256	1	1
28	BEEMER-ERTBRUGGEN_SYNDROME	https://targetvalidation.org/search?src=q:BEEMER-ERTBRUGGEN%20SYNDROME	0.015019	0.310256	1	1
14	GO:MHC_CLASS_II_PROTEIN_COMPLEX	http://www.broadinstitute.org/gsea/msigdb/cards/GO_MHC_CLASS_II_PROTEIN_COMPLEX	0.015046	0.310341	1	1
26	PID:INSULIN_GLUCOSE_PATHWAY	http://www.broadinstitute.org/gsea/msigdb/cards/PID_INSULIN_GLUCOSE_PATHWAY	0.015158	0.31193	1	1
24	GO:NEGATIVE_REGULATION_OF_HEMATOPOIETIC_PROGENITOR_CELL_DIFFERENTIATION	http://www.broadinstitute.org/gsea/msigdb/cards/GO_NEGATIVE_REGULATION_OF_HEMATOPOIETIC_PROGENITOR_CELL_DIFFERENTIATION	0.015169	0.31193	1	1
4686	RARE_GENETIC_INTELLECTUAL_DISABILITY_WITH_DEVELOPMENTAL_ANOMALY	https://targetvalidation.org/search?src=q:RARE%20GENETIC%20INTELLECTUAL%20DISABILITY%20WITH%20DEVELOPMENTAL%20ANOMALY	0.015255	0.31293	1	1
928	PARATHYROID_DISEASE	https://targetvalidation.org/search?src=q:PARATHYROID%20DISEASE	0.015289	0.31293	1	1
384	GO:PURINE_CONTAINING_COMPOUND_METABOLIC_PROCESS	http://www.broadinstitute.org/gsea/msigdb/cards/GO_PURINE_CONTAINING_COMPOUND_METABOLIC_PROCESS	0.015338	0.31293	1	1
44	URIC_ACID_MEASUREMENT	https://targetvalidation.org/search?src=q:URIC%20ACID%20MEASUREMENT	0.015347	0.31293	1	1
869	OSTEONECROSIS_OF_GENETIC_ORIGIN	https://targetvalidation.org/search?src=q:OSTEONECROSIS%20OF%20GENETIC%20ORIGIN	0.015351	0.31293	1	1
27	REACTOME:CREB_PHOSPHORYLATION_THROUGH_THE_ACTIVATION_OF_RAS	http://www.broadinstitute.org/gsea/msigdb/cards/REACTOME_CREB_PHOSPHORYLATION_THROUGH_THE_ACTIVATION_OF_RAS	0.015356	0.31293	1	1
866	CONGESTIVE_HEART_FAILURE	https://targetvalidation.org/search?src=q:CONGESTIVE%20HEART%20FAILURE	0.015393	0.313214	1	1
1241	FRONTOTEMPORAL_NEURODEGENERATION_WITH_MOVEMENT_DISORDER	https://targetvalidation.org/search?src=q:FRONTOTEMPORAL%20NEURODEGENERATION%20WITH%20MOVEMENT%20DISORDER	0.015485	0.314384	1	1
1092	CARDIAC_HYPERTROPHY	https://targetvalidation.org/search?src=q:CARDIAC%20HYPERTROPHY	0.015498	0.314384	1	1
14	GO:CRANIOFACIAL_SUTURE_MORPHOGENESIS	http://www.broadinstitute.org/gsea/msigdb/cards/GO_CRANIOFACIAL_SUTURE_MORPHOGENESIS	0.01552	0.314384	1	1
23	GO:NATURAL_KILLER_CELL_MEDIATED_IMMUNITY	http://www.broadinstitute.org/gsea/msigdb/cards/GO_NATURAL_KILLER_CELL_MEDIATED_IMMUNITY	0.015557	0.314549	1	1
57	TRICHINOSIS	https://targetvalidation.org/search?src=q:TRICHINOSIS	0.015578	0.314549	1	1
35	BIOCARTA:GPCR_PATHWAY	http://www.broadinstitute.org/gsea/msigdb/cards/BIOCARTA_GPCR_PATHWAY	0.015611	0.314549	1	1
17	GO:INNER_MITOCHONDRIAL_MEMBRANE_ORGANIZATION	http://www.broadinstitute.org/gsea/msigdb/cards/GO_INNER_MITOCHONDRIAL_MEMBRANE_ORGANIZATION	0.015627	0.314549	1	1
27	ISOLATED_DANDY-WALKER_MALFORMATION	https://targetvalidation.org/search?src=q:ISOLATED%20DANDY-WALKER%20MALFORMATION	0.015644	0.314549	1	1
8690	NEOPLASM_OF_MATURE_B-CELLS	https://targetvalidation.org/search?src=q:NEOPLASM%20OF%20MATURE%20B-CELLS	0.015683	0.314866	1	1
80	ASPERGER_SYNDROME	https://targetvalidation.org/search?src=q:ASPERGER%20SYNDROME	0.015755	0.315789	1	1
27	SIG:IL4RECEPTOR_IN_B_LYPHOCYTES	http://www.broadinstitute.org/gsea/msigdb/cards/SIG_IL4RECEPTOR_IN_B_LYPHOCYTES	0.015793	0.315789	1	1
774	PREMATURE_AGING	https://targetvalidation.org/search?src=q:PREMATURE%20AGING	0.015811	0.315789	1	1
581	STEROL_BIOSYNTHESIS_DISORDER	https://targetvalidation.org/search?src=q:STEROL%20BIOSYNTHESIS%20DISORDER	0.015822	0.315789	1	1
79	KEGG:ANTIGEN_PROCESSING_AND_PRESENTATION	http://www.broadinstitute.org/gsea/msigdb/cards/KEGG_ANTIGEN_PROCESSING_AND_PRESENTATION	0.015933	0.31732	1	1
19	PRESYNAPTIC_CONGENITAL_MYASTHENIC_SYNDROMES	https://targetvalidation.org/search?src=q:PRESYNAPTIC%20CONGENITAL%20MYASTHENIC%20SYNDROMES	0.015975	0.31732	1	1
21	BILE_REFLUX	https://targetvalidation.org/search?src=q:BILE%20REFLUX	0.015979	0.31732	1	1
26	VITAMIN_B12-UNRESPONSIVE_METHYLMALONIC_ACIDEMIA_TYPE_MUT0	https://targetvalidation.org/search?src=q:VITAMIN%20B12-UNRESPONSIVE%20METHYLMALONIC%20ACIDEMIA%20TYPE%20MUT0	0.016013	0.31732	1	1
117	PROLONGED_QT_INTERVAL	https://targetvalidation.org/search?src=q:PROLONGED%20QT%20INTERVAL	0.01602	0.31732	1	1
1657	ATAXIA_WITH_DEMENTIA	https://targetvalidation.org/search?src=q:ATAXIA%20WITH%20DEMENTIA	0.016039	0.31732	1	1
215	EF-hand_domain_containing	http://www.genenames.org/cgi-bin/family_search?search=EF-hand%20domain%20containing	0.016085	0.317767	1	1
400	GO:REGULATION_OF_NEURON_PROJECTION_DEVELOPMENT	http://www.broadinstitute.org/gsea/msigdb/cards/GO_REGULATION_OF_NEURON_PROJECTION_DEVELOPMENT	0.016131	0.31779	1	1
76	GO:REGULATION_OF_SODIUM_ION_TRANSPORT	http://www.broadinstitute.org/gsea/msigdb/cards/GO_REGULATION_OF_SODIUM_ION_TRANSPORT	0.016133	0.31779	1	1
15	LETHAL_RECESSIVE_CHONDRODYSPLASIA	https://targetvalidation.org/search?src=q:LETHAL%20RECESSIVE%20CHONDRODYSPLASIA	0.016207	0.318785	1	1
107	JOUBERT_SYNDROME_WITH_OCULORENAL_DEFECT	https://targetvalidation.org/search?src=q:JOUBERT%20SYNDROME%20WITH%20OCULORENAL%20DEFECT	0.016368	0.321486	1	1
12	GO:NEGATIVE_REGULATION_OF_RYANODINE_SENSITIVE_CALCIUM_RELEASE_CHANNEL_ACTIVITY	http://www.broadinstitute.org/gsea/msigdb/cards/GO_NEGATIVE_REGULATION_OF_RYANODINE_SENSITIVE_CALCIUM_RELEASE_CHANNEL_ACTIVITY	0.016442	0.322472	1	1
292	GO:REGULATION_OF_BLOOD_CIRCULATION	http://www.broadinstitute.org/gsea/msigdb/cards/GO_REGULATION_OF_BLOOD_CIRCULATION	0.016508	0.3233	1	1
2222	SYSTEMIC_DISEASE_WITH_CATARACT	https://targetvalidation.org/search?src=q:SYSTEMIC%20DISEASE%20WITH%20CATARACT	0.016546	0.323577	1	1
1252	COGNITIVE_IMPAIRMENT	https://targetvalidation.org/search?src=q:COGNITIVE%20IMPAIRMENT	0.016572	0.323619	1	1
153	GO:BONE_DEVELOPMENT	http://www.broadinstitute.org/gsea/msigdb/cards/GO_BONE_DEVELOPMENT	0.016617	0.324031	1	1
355	GO:FOREBRAIN_DEVELOPMENT	http://www.broadinstitute.org/gsea/msigdb/cards/GO_FOREBRAIN_DEVELOPMENT	0.016662	0.324181	1	1
18	HYDROCEPHALUS-COSTOVERTEBRAL_DYSPLASIA-SPRENGEL_ANOMALY	https://targetvalidation.org/search?src=q:HYDROCEPHALUS-COSTOVERTEBRAL%20DYSPLASIA-SPRENGEL%20ANOMALY	0.016682	0.324181	1	1
47	X-LINKED_INTELLECTUAL_DISABILITY_WITH_MARFANOID_HABITUS	https://targetvalidation.org/search?src=q:X-LINKED%20INTELLECTUAL%20DISABILITY%20WITH%20MARFANOID%20HABITUS	0.016755	0.324181	1	1
2336	RARE_GENETIC_UROGENITAL_DISEASE	https://targetvalidation.org/search?src=q:RARE%20GENETIC%20UROGENITAL%20DISEASE	0.016761	0.324181	1	1
42	BENIGN_FAMILIAL_INFANTILE_EPILEPSY	https://targetvalidation.org/search?src=q:BENIGN%20FAMILIAL%20INFANTILE%20EPILEPSY	0.016763	0.324181	1	1
4614	RARE_GENETIC_CARDIAC_DISEASE	https://targetvalidation.org/search?src=q:RARE%20GENETIC%20CARDIAC%20DISEASE	0.016768	0.324181	1	1
1392	GO:GOLGI_APPARATUS	http://www.broadinstitute.org/gsea/msigdb/cards/GO_GOLGI_APPARATUS	0.016882	0.325882	1	1
609	GO:CATION_TRANSMEMBRANE_TRANSPORTER_ACTIVITY	http://www.broadinstitute.org/gsea/msigdb/cards/GO_CATION_TRANSMEMBRANE_TRANSPORTER_ACTIVITY	0.016904	0.325882	1	1
17	Kruppel_like_factors	http://www.genenames.org/cgi-bin/family_search?search=Kruppel%20like%20factors	0.016951	0.326112	1	1
205	VISCERAL_LEISHMANIASIS	https://targetvalidation.org/search?src=q:VISCERAL%20LEISHMANIASIS	0.016964	0.326112	1	1
1368	MYOTONIC_SYNDROME	https://targetvalidation.org/search?src=q:MYOTONIC%20SYNDROME	0.017018	0.326456	1	1
27	NEUTROPHIL_COUNT	https://targetvalidation.org/search?src=q:NEUTROPHIL%20COUNT	0.01703	0.326456	1	1
66	GO:NEURAL_NUCLEUS_DEVELOPMENT	http://www.broadinstitute.org/gsea/msigdb/cards/GO_NEURAL_NUCLEUS_DEVELOPMENT	0.017136	0.328025	1	1
733	SPONDYLOEPIPHYSEAL_DYSPLASIA_AND_SPONDYLOEPIMETAPHYSEAL_DYSPLASIA	https://targetvalidation.org/search?src=q:SPONDYLOEPIPHYSEAL%20DYSPLASIA%20AND%20SPONDYLOEPIMETAPHYSEAL%20DYSPLASIA	0.017211	0.328997	1	1
50	SIG:INSULIN_RECEPTOR_PATHWAY_IN_CARDIAC_MYOCYTES	http://www.broadinstitute.org/gsea/msigdb/cards/SIG_INSULIN_RECEPTOR_PATHWAY_IN_CARDIAC_MYOCYTES	0.017292	0.33008	1	1
75	GO:REGULATION_OF_CALCIUM_MEDIATED_SIGNALING	http://www.broadinstitute.org/gsea/msigdb/cards/GO_REGULATION_OF_CALCIUM_MEDIATED_SIGNALING	0.017352	0.330582	1	1
224	GO:CELL_FATE_COMMITMENT	http://www.broadinstitute.org/gsea/msigdb/cards/GO_CELL_FATE_COMMITMENT	0.017367	0.330582	1	1
90	GO:ESTABLISHMENT_OF_LOCALIZATION_BY_MOVEMENT_ALONG_MICROTUBULE	http://www.broadinstitute.org/gsea/msigdb/cards/GO_ESTABLISHMENT_OF_LOCALIZATION_BY_MOVEMENT_ALONG_MICROTUBULE	0.017393	0.330613	1	1
12	GO:MALE_SEX_DETERMINATION	http://www.broadinstitute.org/gsea/msigdb/cards/GO_MALE_SEX_DETERMINATION	0.017552	0.332128	1	1
1239	GO:REGULATION_OF_CELLULAR_LOCALIZATION	http://www.broadinstitute.org/gsea/msigdb/cards/GO_REGULATION_OF_CELLULAR_LOCALIZATION	0.017556	0.332128	1	1
66	AUTOSOMAL_DOMINANT_CEREBELLAR_ATAXIA_TYPE_3	https://targetvalidation.org/search?src=q:AUTOSOMAL%20DOMINANT%20CEREBELLAR%20ATAXIA%20TYPE%203	0.017557	0.332128	1	1
199	FAMILIAL_LONG_QT_SYNDROME	https://targetvalidation.org/search?src=q:FAMILIAL%20LONG%20QT%20SYNDROME	0.017574	0.332128	1	1
39	FRAXE_INTELLECTUAL_DISABILITY	https://targetvalidation.org/search?src=q:FRAXE%20INTELLECTUAL%20DISABILITY	0.017617	0.332128	1	1
85	RESPONSE_TO_REVERSE_TRANSCRIPTASE_INHIBITOR	https://targetvalidation.org/search?src=q:RESPONSE%20TO%20REVERSE%20TRANSCRIPTASE%20INHIBITOR	0.01764	0.332128	1	1
186	T-B+_SEVERE_COMBINED_IMMUNODEFICIENCY	https://targetvalidation.org/search?src=q:T-B+%20SEVERE%20COMBINED%20IMMUNODEFICIENCY	0.017644	0.332128	1	1
40	CONGENITAL_ABSENCE_OF_THE_EYEBROW/EYELASHES	https://targetvalidation.org/search?src=q:CONGENITAL%20ABSENCE%20OF%20THE%20EYEBROW/EYELASHES	0.017715	0.333003	1	1
14	TOOTH_ERUPTION	https://targetvalidation.org/search?src=q:TOOTH%20ERUPTION	0.017829	0.334682	1	1
51	GO:POSITIVE_REGULATION_OF_CALCIUM_ION_TRANSPORT_INTO_CYTOSOL	http://www.broadinstitute.org/gsea/msigdb/cards/GO_POSITIVE_REGULATION_OF_CALCIUM_ION_TRANSPORT_INTO_CYTOSOL	0.017879	0.335125	1	1
58	GO:REGULATION_OF_PHOSPHOPROTEIN_PHOSPHATASE_ACTIVITY	http://www.broadinstitute.org/gsea/msigdb/cards/GO_REGULATION_OF_PHOSPHOPROTEIN_PHOSPHATASE_ACTIVITY	0.017902	0.335125	1	1
55	ACRODYSOSTOSIS_WITH_MULTIPLE_HORMONE_RESISTANCE	https://targetvalidation.org/search?src=q:ACRODYSOSTOSIS%20WITH%20MULTIPLE%20HORMONE%20RESISTANCE	0.017934	0.335262	1	1
128	GO:LEARNING	http://www.broadinstitute.org/gsea/msigdb/cards/GO_LEARNING	0.018065	0.336659	1	1
51	BENIGN_FAMILIAL_NEONATAL_SEIZURES	https://targetvalidation.org/search?src=q:BENIGN%20FAMILIAL%20NEONATAL%20SEIZURES	0.018114	0.336659	1	1
37	GO:NEGATIVE_REGULATION_OF_AXON_EXTENSION	http://www.broadinstitute.org/gsea/msigdb/cards/GO_NEGATIVE_REGULATION_OF_AXON_EXTENSION	0.018126	0.336659	1	1
39	MICROPHTHALMIA_WITH_BRAIN_AND_DIGIT_ANOMALIES	https://targetvalidation.org/search?src=q:MICROPHTHALMIA%20WITH%20BRAIN%20AND%20DIGIT%20ANOMALIES	0.018136	0.336659	1	1
26	GO:POSITIVE_REGULATION_OF_CALCIUM_ION_DEPENDENT_EXOCYTOSIS	http://www.broadinstitute.org/gsea/msigdb/cards/GO_POSITIVE_REGULATION_OF_CALCIUM_ION_DEPENDENT_EXOCYTOSIS	0.018161	0.336659	1	1
165	PARTIAL_DELETION_OF_CHROMOSOME_16	https://targetvalidation.org/search?src=q:PARTIAL%20DELETION%20OF%20CHROMOSOME%2016	0.018192	0.336659	1	1
20	SANFILIPPO_SYNDROME_TYPE_B	https://targetvalidation.org/search?src=q:SANFILIPPO%20SYNDROME%20TYPE%20B	0.018203	0.336659	1	1
45	MUCOPOLYSACCHARIDOSIS_TYPE_3	https://targetvalidation.org/search?src=q:MUCOPOLYSACCHARIDOSIS%20TYPE%203	0.018222	0.336659	1	1
43	ALTERNATING_HEMIPLEGIA	https://targetvalidation.org/search?src=q:ALTERNATING%20HEMIPLEGIA	0.018232	0.336659	1	1
74	MICROPHTHALMIA_WITH_LINEAR_SKIN_DEFECTS_SYNDROME	https://targetvalidation.org/search?src=q:MICROPHTHALMIA%20WITH%20LINEAR%20SKIN%20DEFECTS%20SYNDROME	0.018321	0.337843	1	1
37	SPINOCEREBELLAR_ATAXIA_TYPE_31	https://targetvalidation.org/search?src=q:SPINOCEREBELLAR%20ATAXIA%20TYPE%2031	0.018426	0.338297	1	1
1563	CONGENITAL_HYPOGONADOTROPIC_HYPOGONADISM	https://targetvalidation.org/search?src=q:CONGENITAL%20HYPOGONADOTROPIC%20HYPOGONADISM	0.018428	0.338297	1	1
152	DISTAL_ARTHROGRYPOSIS	https://targetvalidation.org/search?src=q:DISTAL%20ARTHROGRYPOSIS	0.018432	0.338297	1	1
46	PID:A6B1_A6B4_INTEGRIN_PATHWAY	http://www.broadinstitute.org/gsea/msigdb/cards/PID_A6B1_A6B4_INTEGRIN_PATHWAY	0.018486	0.338297	1	1
16	REACTOME:PRE_NOTCH_PROCESSING_IN_GOLGI	http://www.broadinstitute.org/gsea/msigdb/cards/REACTOME_PRE_NOTCH_PROCESSING_IN_GOLGI	0.018527	0.338297	1	1
107	GANGLIONEUROMA	https://targetvalidation.org/search?src=q:GANGLIONEUROMA	0.018533	0.338297	1	1
55	3M_SYNDROME	https://targetvalidation.org/search?src=q:3M%20SYNDROME	0.018536	0.338297	1	1
37	GO:REGULATION_OF_SODIUM_ION_TRANSMEMBRANE_TRANSPORTER_ACTIVITY	http://www.broadinstitute.org/gsea/msigdb/cards/GO_REGULATION_OF_SODIUM_ION_TRANSMEMBRANE_TRANSPORTER_ACTIVITY	0.018545	0.338297	1	1
604	ABNORMALITY_OF_THE_EYE	https://targetvalidation.org/search?src=q:ABNORMALITY%20OF%20THE%20EYE	0.018693	0.340539	1	1
35	PID:PI3KCI_AKT_PATHWAY	http://www.broadinstitute.org/gsea/msigdb/cards/PID_PI3KCI_AKT_PATHWAY	0.018729	0.340695	1	1
11	GO:NMDA_SELECTIVE_GLUTAMATE_RECEPTOR_COMPLEX	http://www.broadinstitute.org/gsea/msigdb/cards/GO_NMDA_SELECTIVE_GLUTAMATE_RECEPTOR_COMPLEX	0.01877	0.340695	1	1
100	ROSACEA	https://targetvalidation.org/search?src=q:ROSACEA	0.018785	0.340695	1	1
46	GO:REGULATION_OF_NEURONAL_SYNAPTIC_PLASTICITY	http://www.broadinstitute.org/gsea/msigdb/cards/GO_REGULATION_OF_NEURONAL_SYNAPTIC_PLASTICITY	0.018802	0.340695	1	1
79	CHRONIC_HEPATITIS_B_INFECTION	https://targetvalidation.org/search?src=q:CHRONIC%20HEPATITIS%20B%20INFECTION	0.018834	0.34082	1	1
12	GO:MISFOLDED_PROTEIN_BINDING	http://www.broadinstitute.org/gsea/msigdb/cards/GO_MISFOLDED_PROTEIN_BINDING	0.018877	0.340888	1	1
83	REACTOME:CELL_SURFACE_INTERACTIONS_AT_THE_VASCULAR_WALL	http://www.broadinstitute.org/gsea/msigdb/cards/REACTOME_CELL_SURFACE_INTERACTIONS_AT_THE_VASCULAR_WALL	0.018888	0.340888	1	1
61	GO:NEGATIVE_REGULATION_OF_CATION_TRANSMEMBRANE_TRANSPORT	http://www.broadinstitute.org/gsea/msigdb/cards/GO_NEGATIVE_REGULATION_OF_CATION_TRANSMEMBRANE_TRANSPORT	0.019042	0.343211	1	1
247	MODY	https://targetvalidation.org/search?src=q:MODY	0.019081	0.343237	1	1
12	GO:REGULATION_OF_PEROXISOME_PROLIFERATOR_ACTIVATED_RECEPTOR_SIGNALING_PATHWAY	http://www.broadinstitute.org/gsea/msigdb/cards/GO_REGULATION_OF_PEROXISOME_PROLIFERATOR_ACTIVATED_RECEPTOR_SIGNALING_PATHWAY	0.019094	0.343237	1	1
61	ACRODYSOSTOSIS	https://targetvalidation.org/search?src=q:ACRODYSOSTOSIS	0.019145	0.34337	1	1
18	GO:REGULATION_OF_COLLATERAL_SPROUTING	http://www.broadinstitute.org/gsea/msigdb/cards/GO_REGULATION_OF_COLLATERAL_SPROUTING	0.019152	0.34337	1	1
18	POSTPRANDIAL_HYPERLIPIDEMIA	https://targetvalidation.org/search?src=q:POSTPRANDIAL%20HYPERLIPIDEMIA	0.019306	0.345674	1	1
32	GO:PATTERNING_OF_BLOOD_VESSELS	http://www.broadinstitute.org/gsea/msigdb/cards/GO_PATTERNING_OF_BLOOD_VESSELS	0.019378	0.346104	1	1
41	BIOCARTA:CHREBP2_PATHWAY	http://www.broadinstitute.org/gsea/msigdb/cards/BIOCARTA_CHREBP2_PATHWAY	0.019381	0.346104	1	1
618	LENS_SHAPE_ANOMALY	https://targetvalidation.org/search?src=q:LENS%20SHAPE%20ANOMALY	0.019462	0.346735	1	1
69	GO:CELL_FATE_SPECIFICATION	http://www.broadinstitute.org/gsea/msigdb/cards/GO_CELL_FATE_SPECIFICATION	0.019474	0.346735	1	1
1234	HEMATOLOGICAL_DISORDER_WITH_RENAL_INVOLVEMENT	https://targetvalidation.org/search?src=q:HEMATOLOGICAL%20DISORDER%20WITH%20RENAL%20INVOLVEMENT	0.019493	0.346735	1	1
15	LOWRY-WOOD_SYNDROME	https://targetvalidation.org/search?src=q:LOWRY-WOOD%20SYNDROME	0.019595	0.347157	1	1
27	GO:NEURONAL_ACTION_POTENTIAL	http://www.broadinstitute.org/gsea/msigdb/cards/GO_NEURONAL_ACTION_POTENTIAL	0.019596	0.347157	1	1
352	OBSESSIVE-COMPULSIVE_DISORDER	https://targetvalidation.org/search?src=q:OBSESSIVE-COMPULSIVE%20DISORDER	0.019617	0.347157	1	1
54	KEGG:STEROID_HORMONE_BIOSYNTHESIS	http://www.broadinstitute.org/gsea/msigdb/cards/KEGG_STEROID_HORMONE_BIOSYNTHESIS	0.019619	0.347157	1	1
165	RESPONSE_TO_DIISOCYANATE	https://targetvalidation.org/search?src=q:RESPONSE%20TO%20DIISOCYANATE	0.019708	0.348277	1	1
83	GO:NEGATIVE_REGULATION_OF_DEVELOPMENTAL_GROWTH	http://www.broadinstitute.org/gsea/msigdb/cards/GO_NEGATIVE_REGULATION_OF_DEVELOPMENTAL_GROWTH	0.019773	0.348972	1	1
1847	RESPONSE_TO_STIMULUS	https://targetvalidation.org/search?src=q:RESPONSE%20TO%20STIMULUS	0.019832	0.349558	1	1
19	CONGENITAL_GENERALIZED_LIPODYSTROPHY	https://targetvalidation.org/search?src=q:CONGENITAL%20GENERALIZED%20LIPODYSTROPHY	0.019914	0.350305	1	1
1766	GENETIC_SYNDROME_WITH_A_CENTRAL_NERVOUS_SYSTEM_MALFORMATION_AS_MAJOR_FEATURE	https://targetvalidation.org/search?src=q:GENETIC%20SYNDROME%20WITH%20A%20CENTRAL%20NERVOUS%20SYSTEM%20MALFORMATION%20AS%20MAJOR%20FEATURE	0.019926	0.350305	1	1
5443	EMBRYONAL_NEOPLASM	https://targetvalidation.org/search?src=q:EMBRYONAL%20NEOPLASM	0.019999	0.350968	1	1
11	REACTOME:HIGHLY_CALCIUM_PERMEABLE_POSTSYNAPTIC_NICOTINIC_ACETYLCHOLINE_RECEPTORS	http://www.broadinstitute.org/gsea/msigdb/cards/REACTOME_HIGHLY_CALCIUM_PERMEABLE_POSTSYNAPTIC_NICOTINIC_ACETYLCHOLINE_RECEPTORS	0.020044	0.350968	1	1
193	ALTITUDE_SICKNESS	https://targetvalidation.org/search?src=q:ALTITUDE%20SICKNESS	0.020061	0.350968	1	1
92	GO:RIBONUCLEOPROTEIN_COMPLEX_BINDING	http://www.broadinstitute.org/gsea/msigdb/cards/GO_RIBONUCLEOPROTEIN_COMPLEX_BINDING	0.020092	0.350968	1	1
20	FERTILITY_MEASUREMENT	https://targetvalidation.org/search?src=q:FERTILITY%20MEASUREMENT	0.020093	0.350968	1	1
74	GO:EXTRACELLULAR_LIGAND_GATED_ION_CHANNEL_ACTIVITY	http://www.broadinstitute.org/gsea/msigdb/cards/GO_EXTRACELLULAR_LIGAND_GATED_ION_CHANNEL_ACTIVITY	0.020428	0.356356	1	1
591	NEURODEGENERATIVE_DISEASE_WITH_CHOREA	https://targetvalidation.org/search?src=q:NEURODEGENERATIVE%20DISEASE%20WITH%20CHOREA	0.020454	0.356356	1	1
311	NEUROACANTHOCYTOSIS	https://targetvalidation.org/search?src=q:NEUROACANTHOCYTOSIS	0.020494	0.356596	1	1
536	CLASSIC_ORGANIC_ACIDURIA	https://targetvalidation.org/search?src=q:CLASSIC%20ORGANIC%20ACIDURIA	0.020556	0.35676	1	1
13	WORD_READING	https://targetvalidation.org/search?src=q:WORD%20READING	0.020556	0.35676	1	1
665	RESPONSE_TO_BRONCHODILATOR	https://targetvalidation.org/search?src=q:RESPONSE%20TO%20BRONCHODILATOR	0.020614	0.356878	1	1
129	GO:REGULATION_OF_DEFENSE_RESPONSE_TO_VIRUS_BY_HOST	http://www.broadinstitute.org/gsea/msigdb/cards/GO_REGULATION_OF_DEFENSE_RESPONSE_TO_VIRUS_BY_HOST	0.020658	0.356878	1	1
35	GO:CORTICAL_CYTOSKELETON_ORGANIZATION	http://www.broadinstitute.org/gsea/msigdb/cards/GO_CORTICAL_CYTOSKELETON_ORGANIZATION	0.020666	0.356878	1	1
220	TYPHOID_FEVER	https://targetvalidation.org/search?src=q:TYPHOID%20FEVER	0.020668	0.356878	1	1
105	PID:ERBB1_DOWNSTREAM_PATHWAY	http://www.broadinstitute.org/gsea/msigdb/cards/PID_ERBB1_DOWNSTREAM_PATHWAY	0.020698	0.356942	1	1
42	GO:POSITIVE_REGULATION_OF_DNA_BINDING	http://www.broadinstitute.org/gsea/msigdb/cards/GO_POSITIVE_REGULATION_OF_DNA_BINDING	0.020761	0.357574	1	1
43	HEREDITARY_SENSORY_AND_AUTONOMIC_NEUROPATHY_WITH_SPASTIC_PARAPLEGIA	https://targetvalidation.org/search?src=q:HEREDITARY%20SENSORY%20AND%20AUTONOMIC%20NEUROPATHY%20WITH%20SPASTIC%20PARAPLEGIA	0.020862	0.358858	1	1
13	REACTOME:APOPTOSIS_INDUCED_DNA_FRAGMENTATION	http://www.broadinstitute.org/gsea/msigdb/cards/REACTOME_APOPTOSIS_INDUCED_DNA_FRAGMENTATION	0.020911	0.359246	1	1
112	PROGRESSIVE_EPILEPSY_AND/OR_ATAXIA_WITH_MYOCLONUS_AS_A_MAJOR_FEATURE	https://targetvalidation.org/search?src=q:PROGRESSIVE%20EPILEPSY%20AND/OR%20ATAXIA%20WITH%20MYOCLONUS%20AS%20A%20MAJOR%20FEATURE	0.021063	0.360618	1	1
396	GO:NEURON_PROJECTION_MORPHOGENESIS	http://www.broadinstitute.org/gsea/msigdb/cards/GO_NEURON_PROJECTION_MORPHOGENESIS	0.0211	0.360618	1	1
17	GO:ATPASE_ACTIVATOR_ACTIVITY	http://www.broadinstitute.org/gsea/msigdb/cards/GO_ATPASE_ACTIVATOR_ACTIVITY	0.021124	0.360618	1	1
819	GO:NUCLEOLUS	http://www.broadinstitute.org/gsea/msigdb/cards/GO_NUCLEOLUS	0.021178	0.360618	1	1
50	SYSTEMIC_CAPILLARY_LEAK_SYNDROME	https://targetvalidation.org/search?src=q:SYSTEMIC%20CAPILLARY%20LEAK%20SYNDROME	0.021197	0.360618	1	1
3687	GENETIC_VITREOUS-RETINAL_DISEASE	https://targetvalidation.org/search?src=q:GENETIC%20VITREOUS-RETINAL%20DISEASE	0.021203	0.360618	1	1
17	REACTOME:RAS_ACTIVATION_UOPN_CA2_INFUX_THROUGH_NMDA_RECEPTOR	http://www.broadinstitute.org/gsea/msigdb/cards/REACTOME_RAS_ACTIVATION_UOPN_CA2_INFUX_THROUGH_NMDA_RECEPTOR	0.021211	0.360618	1	1
30	GO:MODULATION_OF_EXCITATORY_POSTSYNAPTIC_POTENTIAL	http://www.broadinstitute.org/gsea/msigdb/cards/GO_MODULATION_OF_EXCITATORY_POSTSYNAPTIC_POTENTIAL	0.021212	0.360618	1	1
795	GO:RNA_PROCESSING	http://www.broadinstitute.org/gsea/msigdb/cards/GO_RNA_PROCESSING	0.02123	0.360618	1	1
1832	RARE_HEREDITARY_ATAXIA	https://targetvalidation.org/search?src=q:RARE%20HEREDITARY%20ATAXIA	0.021422	0.361494	1	1
52	GO:SH3_SH2_ADAPTOR_ACTIVITY	http://www.broadinstitute.org/gsea/msigdb/cards/GO_SH3_SH2_ADAPTOR_ACTIVITY	0.021424	0.361494	1	1
361	MACROGLOSSIA	https://targetvalidation.org/search?src=q:MACROGLOSSIA	0.021436	0.361494	1	1
302	AUTOSOMAL_RECESSIVE_HEREDITARY_SENSORY_AND_AUTONOMIC_NEUROPATHY	https://targetvalidation.org/search?src=q:AUTOSOMAL%20RECESSIVE%20HEREDITARY%20SENSORY%20AND%20AUTONOMIC%20NEUROPATHY	0.021437	0.361494	1	1
287	GO:REGULATION_OF_DEVELOPMENTAL_GROWTH	http://www.broadinstitute.org/gsea/msigdb/cards/GO_REGULATION_OF_DEVELOPMENTAL_GROWTH	0.02144	0.361494	1	1
994	CALCIUM_METABOLIC_DISEASE	https://targetvalidation.org/search?src=q:CALCIUM%20METABOLIC%20DISEASE	0.021471	0.361494	1	1
2640	RARE_CATARACT	https://targetvalidation.org/search?src=q:RARE%20CATARACT	0.021516	0.361494	1	1
16	GO:TRANSMEMBRANE_RECEPTOR_PROTEIN_PHOSPHATASE_ACTIVITY	http://www.broadinstitute.org/gsea/msigdb/cards/GO_TRANSMEMBRANE_RECEPTOR_PROTEIN_PHOSPHATASE_ACTIVITY	0.021573	0.361494	1	1
255	ARRHYTHMOGENIC_RIGHT_VENTRICULAR_DYSPLASIA	https://targetvalidation.org/search?src=q:ARRHYTHMOGENIC%20RIGHT%20VENTRICULAR%20DYSPLASIA	0.021581	0.361494	1	1
47	GO:THYMUS_DEVELOPMENT	http://www.broadinstitute.org/gsea/msigdb/cards/GO_THYMUS_DEVELOPMENT	0.021595	0.361494	1	1
387	GENETIC_RESPIRATORY_MALFORMATION	https://targetvalidation.org/search?src=q:GENETIC%20RESPIRATORY%20MALFORMATION	0.0216	0.361494	1	1
35	Histocompatibility_complex	http://www.genenames.org/cgi-bin/family_search?search=Histocompatibility%20complex	0.021653	0.361494	1	1
38	GO:POSITIVE_REGULATION_OF_CALCIUM_MEDIATED_SIGNALING	http://www.broadinstitute.org/gsea/msigdb/cards/GO_POSITIVE_REGULATION_OF_CALCIUM_MEDIATED_SIGNALING	0.021657	0.361494	1	1
28	MORM_SYNDROME	https://targetvalidation.org/search?src=q:MORM%20SYNDROME	0.021666	0.361494	1	1
149	GO:PROTEIN_LOCALIZATION_TO_CELL_PERIPHERY	http://www.broadinstitute.org/gsea/msigdb/cards/GO_PROTEIN_LOCALIZATION_TO_CELL_PERIPHERY	0.02171	0.361494	1	1
36	PID:PI3K_PLC_TRK_PATHWAY	http://www.broadinstitute.org/gsea/msigdb/cards/PID_PI3K_PLC_TRK_PATHWAY	0.021749	0.361494	1	1
3015	DERMATOMYOSITIS	https://targetvalidation.org/search?src=q:DERMATOMYOSITIS	0.02175	0.361494	1	1
195	MECKEL_SYNDROME	https://targetvalidation.org/search?src=q:MECKEL%20SYNDROME	0.021761	0.361494	1	1
294	FAMILIAL_ISOLATED_DILATED_CARDIOMYOPATHY	https://targetvalidation.org/search?src=q:FAMILIAL%20ISOLATED%20DILATED%20CARDIOMYOPATHY	0.021799	0.361644	1	1
109	Histones	http://www.genenames.org/cgi-bin/family_search?search=Histones	0.021824	0.361644	1	1
94	QUALITATIVE_OR_QUANTITATIVE_DEFECTS_OF_SARCOGLYCAN	https://targetvalidation.org/search?src=q:QUALITATIVE%20OR%20QUANTITATIVE%20DEFECTS%20OF%20SARCOGLYCAN	0.02185	0.361644	1	1
51	GO:INTERCALATED_DISC	http://www.broadinstitute.org/gsea/msigdb/cards/GO_INTERCALATED_DISC	0.021883	0.361749	1	1
155	THYROID_NODULE	https://targetvalidation.org/search?src=q:THYROID%20NODULE	0.02195	0.362415	1	1
16	PACK-YEARS_MEASUREMENT	https://targetvalidation.org/search?src=q:PACK-YEARS%20MEASUREMENT	0.022048	0.363315	1	1
15	GO:POSITIVE_REGULATION_OF_STRIATED_MUSCLE_CONTRACTION	http://www.broadinstitute.org/gsea/msigdb/cards/GO_POSITIVE_REGULATION_OF_STRIATED_MUSCLE_CONTRACTION	0.022058	0.363315	1	1
1004	46	https://targetvalidation.org/search?src=q:46	0.022192	0.364725	1	1
39	MONOSOMY_13Q14	https://targetvalidation.org/search?src=q:MONOSOMY%2013Q14	0.02223	0.364725	1	1
71	HEREDITARY_PHEOCHROMOCYTOMA-PARAGANGLIOMA	https://targetvalidation.org/search?src=q:HEREDITARY%20PHEOCHROMOCYTOMA-PARAGANGLIOMA	0.022264	0.364725	1	1
13	GO:LIPOXYGENASE_PATHWAY	http://www.broadinstitute.org/gsea/msigdb/cards/GO_LIPOXYGENASE_PATHWAY	0.022273	0.364725	1	1
101	SPINAL_MUSCULAR_ATROPHY_ASSOCIATED_WITH_CENTRAL_NERVOUS_SYSTEM_ANOMALY	https://targetvalidation.org/search?src=q:SPINAL%20MUSCULAR%20ATROPHY%20ASSOCIATED%20WITH%20CENTRAL%20NERVOUS%20SYSTEM%20ANOMALY	0.022278	0.364725	1	1
149	GO:OXIDOREDUCTASE_ACTIVITY_ACTING_ON_PAIRED_DONORS_WITH_INCORPORATION_OR_REDUCTION_OF_MOLECULAR_OXYGEN	http://www.broadinstitute.org/gsea/msigdb/cards/GO_OXIDOREDUCTASE_ACTIVITY_ACTING_ON_PAIRED_DONORS_WITH_INCORPORATION_OR_REDUCTION_OF_MOLECULAR_OXYGEN	0.022377	0.365464	1	1
56	GAMBLING_BEHAVIOUR	https://targetvalidation.org/search?src=q:GAMBLING%20BEHAVIOUR	0.022377	0.365464	1	1
14	REACTOME:CYTOSOLIC_SULFONATION_OF_SMALL_MOLECULES	http://www.broadinstitute.org/gsea/msigdb/cards/REACTOME_CYTOSOLIC_SULFONATION_OF_SMALL_MOLECULES	0.022437	0.366004	1	1
49	FEMALE_RESTRICTED_EPILEPSY_WITH_INTELLECTUAL_DISABILITY	https://targetvalidation.org/search?src=q:FEMALE%20RESTRICTED%20EPILEPSY%20WITH%20INTELLECTUAL%20DISABILITY	0.022464	0.366004	1	1
2911	SYNDROMIC_GENETIC_DEAFNESS	https://targetvalidation.org/search?src=q:SYNDROMIC%20GENETIC%20DEAFNESS	0.022494	0.366053	1	1
141	ESOPHAGITIS	https://targetvalidation.org/search?src=q:ESOPHAGITIS	0.02257	0.366136	1	1
7592	MYELOID_NEOPLASM	https://targetvalidation.org/search?src=q:MYELOID%20NEOPLASM	0.022592	0.366136	1	1
10	GO:POSITIVE_REGULATION_OF_IMMUNOGLOBULIN_SECRETION	http://www.broadinstitute.org/gsea/msigdb/cards/GO_POSITIVE_REGULATION_OF_IMMUNOGLOBULIN_SECRETION	0.022597	0.366136	1	1
94	GO:MONOOXYGENASE_ACTIVITY	http://www.broadinstitute.org/gsea/msigdb/cards/GO_MONOOXYGENASE_ACTIVITY	0.022607	0.366136	1	1
68	FAMILIAL_PRIMARY_PULMONARY_HYPOPLASIA	https://targetvalidation.org/search?src=q:FAMILIAL%20PRIMARY%20PULMONARY%20HYPOPLASIA	0.022686	0.366363	1	1
121	NEONATAL_ACUTE_RESPIRATORY_DISTRESS_WITH_SURFACTANT_METABOLISM_DEFICIENCY	https://targetvalidation.org/search?src=q:NEONATAL%20ACUTE%20RESPIRATORY%20DISTRESS%20WITH%20SURFACTANT%20METABOLISM%20DEFICIENCY	0.022705	0.366363	1	1
45	GO:SMOOTH_MUSCLE_CONTRACTION	http://www.broadinstitute.org/gsea/msigdb/cards/GO_SMOOTH_MUSCLE_CONTRACTION	0.022729	0.366363	1	1
67	AUTOSOMAL_DOMINANT_NON-SYNDROMIC_INTELLECTUAL_DISABILITY	https://targetvalidation.org/search?src=q:AUTOSOMAL%20DOMINANT%20NON-SYNDROMIC%20INTELLECTUAL%20DISABILITY	0.022729	0.366363	1	1
10	DOCOSAHEXAENOIC_ACID_MEASUREMENT	https://targetvalidation.org/search?src=q:DOCOSAHEXAENOIC%20ACID%20MEASUREMENT	0.022797	0.366701	1	1
31	GO:POSITIVE_REGULATION_OF_DENDRITE_MORPHOGENESIS	http://www.broadinstitute.org/gsea/msigdb/cards/GO_POSITIVE_REGULATION_OF_DENDRITE_MORPHOGENESIS	0.022819	0.366701	1	1
94	NEURONAL_ER_GOLGI-DERIVED_VESICLES	https://www.ncbi.nlm.nih.gov/pubmed/22083728	0.02285	0.366701	1	1
17	GO:REGULATION_OF_NFAT_PROTEIN_IMPORT_INTO_NUCLEUS	http://www.broadinstitute.org/gsea/msigdb/cards/GO_REGULATION_OF_NFAT_PROTEIN_IMPORT_INTO_NUCLEUS	0.022858	0.366701	1	1
96	PATHOLOGICAL_MYOPIA	https://targetvalidation.org/search?src=q:PATHOLOGICAL%20MYOPIA	0.022914	0.367165	1	1
758	GO:INTRACELLULAR_PROTEIN_TRANSPORT	http://www.broadinstitute.org/gsea/msigdb/cards/GO_INTRACELLULAR_PROTEIN_TRANSPORT	0.022956	0.367404	1	1
24	REACTOME:IL_RECEPTOR_SHC_SIGNALING	http://www.broadinstitute.org/gsea/msigdb/cards/REACTOME_IL_RECEPTOR_SHC_SIGNALING	0.02302	0.367995	1	1
201	RNA_binding_motif_containing	http://www.genenames.org/cgi-bin/family_search?search=RNA%20binding%20motif%20containing	0.023205	0.370516	1	1
37	REACTOME:ACTIVATION_OF_NMDA_RECEPTOR_UPON_GLUTAMATE_BINDING_AND_POSTSYNAPTIC_EVENTS	http://www.broadinstitute.org/gsea/msigdb/cards/REACTOME_ACTIVATION_OF_NMDA_RECEPTOR_UPON_GLUTAMATE_BINDING_AND_POSTSYNAPTIC_EVENTS	0.023325	0.371167	1	1
13	SHELDON-HALL_SYNDROME	https://targetvalidation.org/search?src=q:SHELDON-HALL%20SYNDROME	0.023341	0.371167	1	1
171	MENTAL_PROCESS	https://targetvalidation.org/search?src=q:MENTAL%20PROCESS	0.023372	0.371167	1	1
16	GO:NOTCH_RECEPTOR_PROCESSING	http://www.broadinstitute.org/gsea/msigdb/cards/GO_NOTCH_RECEPTOR_PROCESSING	0.023388	0.371167	1	1
84	SCZ_DENOVO_LOF	https://www.ncbi.nlm.nih.gov/pubmed/24463508	0.02343	0.371167	1	1
1275	BODY_WEIGHTS_AND_MEASURES	https://targetvalidation.org/search?src=q:BODY%20WEIGHTS%20AND%20MEASURES	0.023444	0.371167	1	1
40	GO:REGULATION_OF_HEMATOPOIETIC_PROGENITOR_CELL_DIFFERENTIATION	http://www.broadinstitute.org/gsea/msigdb/cards/GO_REGULATION_OF_HEMATOPOIETIC_PROGENITOR_CELL_DIFFERENTIATION	0.023462	0.371167	1	1
480	SYNDROMIC_VISCERAL_MALFORMATION	https://targetvalidation.org/search?src=q:SYNDROMIC%20VISCERAL%20MALFORMATION	0.023521	0.371167	1	1
20	GO:EXTRACELLULAR_GLUTAMATE_GATED_ION_CHANNEL_ACTIVITY	http://www.broadinstitute.org/gsea/msigdb/cards/GO_EXTRACELLULAR_GLUTAMATE_GATED_ION_CHANNEL_ACTIVITY	0.023591	0.371167	1	1
334	TRANSIENT_ISCHEMIC_ATTACK	https://targetvalidation.org/search?src=q:TRANSIENT%20ISCHEMIC%20ATTACK	0.023623	0.371167	1	1
15	BAR-PH_domain_containing	http://www.genenames.org/cgi-bin/family_search?search=BAR-PH%20domain%20containing	0.02363	0.371167	1	1
167	CONDUCTION_SYSTEM_DISORDER	https://targetvalidation.org/search?src=q:CONDUCTION%20SYSTEM%20DISORDER	0.023651	0.371167	1	1
24	KEGG:DORSO_VENTRAL_AXIS_FORMATION	http://www.broadinstitute.org/gsea/msigdb/cards/KEGG_DORSO_VENTRAL_AXIS_FORMATION	0.023681	0.371167	1	1
21	GO:CARBOHYDRATE_PHOSPHORYLATION	http://www.broadinstitute.org/gsea/msigdb/cards/GO_CARBOHYDRATE_PHOSPHORYLATION	0.023688	0.371167	1	1
23	GO:REGULATION_OF_PROTEIN_PHOSPHATASE_TYPE_2A_ACTIVITY	http://www.broadinstitute.org/gsea/msigdb/cards/GO_REGULATION_OF_PROTEIN_PHOSPHATASE_TYPE_2A_ACTIVITY	0.023696	0.371167	1	1
50	ADIPONECTIN_MEASUREMENT	https://targetvalidation.org/search?src=q:ADIPONECTIN%20MEASUREMENT	0.023799	0.371167	1	1
5395	PANCREATIC_DUCTAL_ADENOCARCINOMA	https://targetvalidation.org/search?src=q:PANCREATIC%20DUCTAL%20ADENOCARCINOMA	0.0238	0.371167	1	1
145	SARCOPENIA	https://targetvalidation.org/search?src=q:SARCOPENIA	0.0238	0.371167	1	1
254	AUTOSOMAL_ICHTHYOSIS_SYNDROME_WITH_OTHER_ASSOCIATED_SIGNS	https://targetvalidation.org/search?src=q:AUTOSOMAL%20ICHTHYOSIS%20SYNDROME%20WITH%20OTHER%20ASSOCIATED%20SIGNS	0.023801	0.371167	1	1
202	GO:GENE_SILENCING	http://www.broadinstitute.org/gsea/msigdb/cards/GO_GENE_SILENCING	0.023844	0.371167	1	1
174	ISOLATED_SPINA_BIFIDA	https://targetvalidation.org/search?src=q:ISOLATED%20SPINA%20BIFIDA	0.023873	0.371167	1	1
13	GO:NEUROLOGICAL_SYSTEM_PROCESS_INVOLVED_IN_REGULATION_OF_SYSTEMIC_ARTERIAL_BLOOD_PRESSURE	http://www.broadinstitute.org/gsea/msigdb/cards/GO_NEUROLOGICAL_SYSTEM_PROCESS_INVOLVED_IN_REGULATION_OF_SYSTEMIC_ARTERIAL_BLOOD_PRESSURE	0.023927	0.371167	1	1
16	BERYLLIOSIS	https://targetvalidation.org/search?src=q:BERYLLIOSIS	0.023968	0.371167	1	1
284	GO:MEMBRANE_MICRODOMAIN	http://www.broadinstitute.org/gsea/msigdb/cards/GO_MEMBRANE_MICRODOMAIN	0.023977	0.371167	1	1
115	INTELLECTUAL_DISABILITY_AUTOSOMES_OMIM	https://www.omim.org/search/advanced/geneMap	0.023991	0.371167	1	1
91	X-LINKED_INTELLECTUAL_DISABILITY-EPILEPSY	https://targetvalidation.org/search?src=q:X-LINKED%20INTELLECTUAL%20DISABILITY-EPILEPSY	0.024	0.371167	1	1
90	PERIPHERAL_PRECOCIOUS_PUBERTY	https://targetvalidation.org/search?src=q:PERIPHERAL%20PRECOCIOUS%20PUBERTY	0.024069	0.371167	1	1
11	GO:ARYL_SULFOTRANSFERASE_ACTIVITY	http://www.broadinstitute.org/gsea/msigdb/cards/GO_ARYL_SULFOTRANSFERASE_ACTIVITY	0.024092	0.371167	1	1
48	HVA_MEASUREMENT	https://targetvalidation.org/search?src=q:HVA%20MEASUREMENT	0.02411	0.371167	1	1
53	HEMOCHROMATOSIS_TYPE_4	https://targetvalidation.org/search?src=q:HEMOCHROMATOSIS%20TYPE%204	0.024119	0.371167	1	1
142	ALOPECIA_AREATA	https://targetvalidation.org/search?src=q:ALOPECIA%20AREATA	0.024125	0.371167	1	1
11	GO:CD4_POSITIVE_OR_CD8_POSITIVE_ALPHA_BETA_T_CELL_LINEAGE_COMMITMENT	http://www.broadinstitute.org/gsea/msigdb/cards/GO_CD4_POSITIVE_OR_CD8_POSITIVE_ALPHA_BETA_T_CELL_LINEAGE_COMMITMENT	0.024176	0.371167	1	1
25	REACTOME:BASIGIN_INTERACTIONS	http://www.broadinstitute.org/gsea/msigdb/cards/REACTOME_BASIGIN_INTERACTIONS	0.024189	0.371167	1	1
34	GO:CELLULAR_RESPONSE_TO_DSRNA	http://www.broadinstitute.org/gsea/msigdb/cards/GO_CELLULAR_RESPONSE_TO_DSRNA	0.024199	0.371167	1	1
487	GO:CELLULAR_RESPONSE_TO_NITROGEN_COMPOUND	http://www.broadinstitute.org/gsea/msigdb/cards/GO_CELLULAR_RESPONSE_TO_NITROGEN_COMPOUND	0.024203	0.371167	1	1
13	GO:NEGATIVE_REGULATION_OF_FATTY_ACID_BIOSYNTHETIC_PROCESS	http://www.broadinstitute.org/gsea/msigdb/cards/GO_NEGATIVE_REGULATION_OF_FATTY_ACID_BIOSYNTHETIC_PROCESS	0.024242	0.371279	1	1
45	GO:RETINA_MORPHOGENESIS_IN_CAMERA_TYPE_EYE	http://www.broadinstitute.org/gsea/msigdb/cards/GO_RETINA_MORPHOGENESIS_IN_CAMERA_TYPE_EYE	0.024265	0.371279	1	1
722	GO:NEGATIVE_REGULATION_OF_TRANSCRIPTION_FROM_RNA_POLYMERASE_II_PROMOTER	http://www.broadinstitute.org/gsea/msigdb/cards/GO_NEGATIVE_REGULATION_OF_TRANSCRIPTION_FROM_RNA_POLYMERASE_II_PROMOTER	0.024339	0.371992	1	1
166	GO:REGULATION_OF_AXONOGENESIS	http://www.broadinstitute.org/gsea/msigdb/cards/GO_REGULATION_OF_AXONOGENESIS	0.02437	0.372025	1	1
73	GO:HIPPOCAMPUS_DEVELOPMENT	http://www.broadinstitute.org/gsea/msigdb/cards/GO_HIPPOCAMPUS_DEVELOPMENT	0.024396	0.372025	1	1
20	GO:PROTEIN_PHOSPHATASE_TYPE_2A_REGULATOR_ACTIVITY	http://www.broadinstitute.org/gsea/msigdb/cards/GO_PROTEIN_PHOSPHATASE_TYPE_2A_REGULATOR_ACTIVITY	0.024451	0.372446	1	1
111	GO:RESPONSE_TO_CALCIUM_ION	http://www.broadinstitute.org/gsea/msigdb/cards/GO_RESPONSE_TO_CALCIUM_ION	0.024498	0.372743	1	1
756	GO:CELL_CELL_SIGNALING	http://www.broadinstitute.org/gsea/msigdb/cards/GO_CELL_CELL_SIGNALING	0.024579	0.373557	1	1
27	MEDNIK_SYNDROME	https://targetvalidation.org/search?src=q:MEDNIK%20SYNDROME	0.024634	0.373974	1	1
38	TREATMENT_REFRACTORY_SCHIZOPHRENIA	https://targetvalidation.org/search?src=q:TREATMENT%20REFRACTORY%20SCHIZOPHRENIA	0.024718	0.37483	1	1
93	DENOVO_DEVELOPMENTAL_DISORDER	https://www.ncbi.nlm.nih.gov/pubmed/28135719	0.024791	0.375517	1	1
17	ATAXIA-HYPOGONADISM-CHOROIDAL_DYSTROPHY	https://targetvalidation.org/search?src=q:ATAXIA-HYPOGONADISM-CHOROIDAL%20DYSTROPHY	0.024852	0.375648	1	1
9627	PANCREATIC_NEOPLASM	https://targetvalidation.org/search?src=q:PANCREATIC%20NEOPLASM	0.024855	0.375648	1	1
132	HYPERPROLACTINEMIA	https://targetvalidation.org/search?src=q:HYPERPROLACTINEMIA	0.024979	0.377102	1	1
457	GO:PROTEIN_HETERODIMERIZATION_ACTIVITY	http://www.broadinstitute.org/gsea/msigdb/cards/GO_PROTEIN_HETERODIMERIZATION_ACTIVITY	0.025043	0.377648	1	1
1683	UNCLASSIFIED_PRIMITIVE_OR_SECONDARY_MACULOPATHY	https://targetvalidation.org/search?src=q:UNCLASSIFIED%20PRIMITIVE%20OR%20SECONDARY%20MACULOPATHY	0.025131	0.378555	1	1
57	MELORHEOSTOSIS_WITH_OSTEOPOIKILOSIS	https://targetvalidation.org/search?src=q:MELORHEOSTOSIS%20WITH%20OSTEOPOIKILOSIS	0.025191	0.378605	1	1
16	SPINOCEREBELLAR_ATAXIA_TYPE_12	https://targetvalidation.org/search?src=q:SPINOCEREBELLAR%20ATAXIA%20TYPE%2012	0.025193	0.378605	1	1
28	REACTOME:MYOGENESIS	http://www.broadinstitute.org/gsea/msigdb/cards/REACTOME_MYOGENESIS	0.025218	0.378605	1	1
63	TUBERCULOID_LEPROSY	https://targetvalidation.org/search?src=q:TUBERCULOID%20LEPROSY	0.025285	0.379134	1	1
168	GO:REGULATION_OF_CELL_SIZE	http://www.broadinstitute.org/gsea/msigdb/cards/GO_REGULATION_OF_CELL_SIZE	0.025343	0.379134	1	1
1308	PROTEIN_MEASUREMENT	https://targetvalidation.org/search?src=q:PROTEIN%20MEASUREMENT	0.025353	0.379134	1	1
331	ANXIETY_DISORDER	https://targetvalidation.org/search?src=q:ANXIETY%20DISORDER	0.025365	0.379134	1	1
845	RARE_HEREDITARY_DISEASE_WITH_AVASCULAR_NECROSIS	https://targetvalidation.org/search?src=q:RARE%20HEREDITARY%20DISEASE%20WITH%20AVASCULAR%20NECROSIS	0.025519	0.380717	1	1
13	CYSTATHIONINURIA	https://targetvalidation.org/search?src=q:CYSTATHIONINURIA	0.025527	0.380717	1	1
1239	GO:MOVEMENT_OF_CELL_OR_SUBCELLULAR_COMPONENT	http://www.broadinstitute.org/gsea/msigdb/cards/GO_MOVEMENT_OF_CELL_OR_SUBCELLULAR_COMPONENT	0.025568	0.38091	1	1
402	BETA-THALASSEMIA	https://targetvalidation.org/search?src=q:BETA-THALASSEMIA	0.025634	0.381352	1	1
533	GO:NEURON_PROJECTION_DEVELOPMENT	http://www.broadinstitute.org/gsea/msigdb/cards/GO_NEURON_PROJECTION_DEVELOPMENT	0.025679	0.381352	1	1
117	NEURONAL_PSD-95	https://www.ncbi.nlm.nih.gov/pubmed/23071613	0.025682	0.381352	1	1
11	GO:POSITIVE_REGULATION_OF_ACTION_POTENTIAL	http://www.broadinstitute.org/gsea/msigdb/cards/GO_POSITIVE_REGULATION_OF_ACTION_POTENTIAL	0.025773	0.382285	1	1
86	RICHIERI_COSTA-PEREIRA_SYNDROME	https://targetvalidation.org/search?src=q:RICHIERI%20COSTA-PEREIRA%20SYNDROME	0.025807	0.382372	1	1
972	CANTHAL_ANOMALY	https://targetvalidation.org/search?src=q:CANTHAL%20ANOMALY	0.02584	0.382443	1	1
570	BEHAVIORAL_ABNORMALITY	https://targetvalidation.org/search?src=q:BEHAVIORAL%20ABNORMALITY	0.02592	0.383209	1	1
159	COGNITION	https://targetvalidation.org/search?src=q:COGNITION	0.025971	0.383546	1	1
100	AUTOSOMAL_RECESSIVE_NON-SYNDROMIC_INTELLECTUAL_DISABILITY	https://targetvalidation.org/search?src=q:AUTOSOMAL%20RECESSIVE%20NON-SYNDROMIC%20INTELLECTUAL%20DISABILITY	0.026131	0.384174	1	1
395	GO:PROTEIN_TARGETING	http://www.broadinstitute.org/gsea/msigdb/cards/GO_PROTEIN_TARGETING	0.026144	0.384174	1	1
129	PRIMARY_PIGMENTED_NODULAR_ADRENOCORTICAL_DISEASE	https://targetvalidation.org/search?src=q:PRIMARY%20PIGMENTED%20NODULAR%20ADRENOCORTICAL%20DISEASE	0.026173	0.384174	1	1
142	GO:NEGATIVE_REGULATION_OF_CELL_PROJECTION_ORGANIZATION	http://www.broadinstitute.org/gsea/msigdb/cards/GO_NEGATIVE_REGULATION_OF_CELL_PROJECTION_ORGANIZATION	0.026186	0.384174	1	1
30	BIOCARTA:HDAC_PATHWAY	http://www.broadinstitute.org/gsea/msigdb/cards/BIOCARTA_HDAC_PATHWAY	0.026202	0.384174	1	1
29	GO:NEGATIVE_REGULATION_OF_CALCIUM_ION_TRANSMEMBRANE_TRANSPORT	http://www.broadinstitute.org/gsea/msigdb/cards/GO_NEGATIVE_REGULATION_OF_CALCIUM_ION_TRANSMEMBRANE_TRANSPORT	0.026209	0.384174	1	1
9	Neuropeptide_receptors	http://www.genenames.org/cgi-bin/family_search?search=Neuropeptide%20receptors	0.026212	0.384174	1	1
1271	ADRENOCORTICAL_CARCINOMA	https://targetvalidation.org/search?src=q:ADRENOCORTICAL%20CARCINOMA	0.02624	0.384174	1	1
963	RARE_GENETIC_REFRACTION_ANOMALY	https://targetvalidation.org/search?src=q:RARE%20GENETIC%20REFRACTION%20ANOMALY	0.02627	0.384199	1	1
26	GO:NEUROMUSCULAR_SYNAPTIC_TRANSMISSION	http://www.broadinstitute.org/gsea/msigdb/cards/GO_NEUROMUSCULAR_SYNAPTIC_TRANSMISSION	0.026382	0.385022	1	1
28	X-LINKED_ENDOTHELIAL_CORNEAL_DYSTROPHY	https://targetvalidation.org/search?src=q:X-LINKED%20ENDOTHELIAL%20CORNEAL%20DYSTROPHY	0.026383	0.385022	1	1
25	GO:NEGATIVE_REGULATION_OF_AMINE_TRANSPORT	http://www.broadinstitute.org/gsea/msigdb/cards/GO_NEGATIVE_REGULATION_OF_AMINE_TRANSPORT	0.026513	0.385297	1	1
27	GO:HISTONE_H3_K4_METHYLATION	http://www.broadinstitute.org/gsea/msigdb/cards/GO_HISTONE_H3_K4_METHYLATION	0.026543	0.385297	1	1
17	GO:OVULATION	http://www.broadinstitute.org/gsea/msigdb/cards/GO_OVULATION	0.026551	0.385297	1	1
24	GO:REGULATION_OF_EXECUTION_PHASE_OF_APOPTOSIS	http://www.broadinstitute.org/gsea/msigdb/cards/GO_REGULATION_OF_EXECUTION_PHASE_OF_APOPTOSIS	0.026554	0.385297	1	1
16	GO:INTRACELLULAR_CALCIUM_ACTIVATED_CHLORIDE_CHANNEL_ACTIVITY	http://www.broadinstitute.org/gsea/msigdb/cards/GO_INTRACELLULAR_CALCIUM_ACTIVATED_CHLORIDE_CHANNEL_ACTIVITY	0.026565	0.385297	1	1
87	PIERSON_SYNDROME	https://targetvalidation.org/search?src=q:PIERSON%20SYNDROME	0.026594	0.385297	1	1
848	AVASCULAR_NECROSIS_OF_GENETIC_ORIGIN	https://targetvalidation.org/search?src=q:AVASCULAR%20NECROSIS%20OF%20GENETIC%20ORIGIN	0.026628	0.385297	1	1
12	N-BAR_domain_containing	http://www.genenames.org/cgi-bin/family_search?search=N-BAR%20domain%20containing	0.026629	0.385297	1	1
21	PID:P38_MK2_PATHWAY	http://www.broadinstitute.org/gsea/msigdb/cards/PID_P38_MK2_PATHWAY	0.026683	0.385667	1	1
545	GENETIC_VISCERAL_MALFORMATION_OF_THE_LIVER	https://targetvalidation.org/search?src=q:GENETIC%20VISCERAL%20MALFORMATION%20OF%20THE%20LIVER	0.026795	0.386874	1	1
69	GO:REGULATION_OF_MEMBRANE_PERMEABILITY	http://www.broadinstitute.org/gsea/msigdb/cards/GO_REGULATION_OF_MEMBRANE_PERMEABILITY	0.026963	0.388162	1	1
1375	ANXIETY	https://targetvalidation.org/search?src=q:ANXIETY	0.026966	0.388162	1	1
1069	CONGENITAL_HEART_DISEASE	https://targetvalidation.org/search?src=q:CONGENITAL%20HEART%20DISEASE	0.02697	0.388162	1	1
9	Super_elongation_complex	http://www.genenames.org/cgi-bin/family_search?search=Super%20elongation%20complex	0.027005	0.388254	1	1
64	GO:NEGATIVE_REGULATION_OF_TRANSPORTER_ACTIVITY	http://www.broadinstitute.org/gsea/msigdb/cards/GO_NEGATIVE_REGULATION_OF_TRANSPORTER_ACTIVITY	0.027102	0.388916	1	1
441	TEMPORAL_MEASUREMENT	https://targetvalidation.org/search?src=q:TEMPORAL%20MEASUREMENT	0.02712	0.388916	1	1
85	GO:NEGATIVE_REGULATION_OF_TRANSMEMBRANE_TRANSPORT	http://www.broadinstitute.org/gsea/msigdb/cards/GO_NEGATIVE_REGULATION_OF_TRANSMEMBRANE_TRANSPORT	0.027137	0.388916	1	1
14	GO:LINOLEIC_ACID_METABOLIC_PROCESS	http://www.broadinstitute.org/gsea/msigdb/cards/GO_LINOLEIC_ACID_METABOLIC_PROCESS	0.027349	0.391541	1	1
12	DENSE_AREA_MEASUREMENT	https://targetvalidation.org/search?src=q:DENSE%20AREA%20MEASUREMENT	0.027389	0.3917	1	1
26	ANIRIDIA-PTOSIS-INTELLECTUAL_DISABILITY-FAMILIAL_OBESITY	https://targetvalidation.org/search?src=q:ANIRIDIA-PTOSIS-INTELLECTUAL%20DISABILITY-FAMILIAL%20OBESITY	0.027485	0.392248	1	1
161	ATYPICAL_HEMOLYTIC-UREMIC_SYNDROME_WITH_C3_ANOMALY	https://targetvalidation.org/search?src=q:ATYPICAL%20HEMOLYTIC-UREMIC%20SYNDROME%20WITH%20C3%20ANOMALY	0.027496	0.392248	1	1
329	INTRACEREBRAL_HEMORRHAGE	https://targetvalidation.org/search?src=q:INTRACEREBRAL%20HEMORRHAGE	0.027514	0.392248	1	1
49	DNAJ_(HSP40)_heat_shock_proteins	http://www.genenames.org/cgi-bin/family_search?search=DNAJ%20(HSP40)%20heat%20shock%20proteins	0.027576	0.392352	1	1
31	KLEEFSTRA_SYNDROME	https://targetvalidation.org/search?src=q:KLEEFSTRA%20SYNDROME	0.027581	0.392352	1	1
123	GO:SNARE_BINDING	http://www.broadinstitute.org/gsea/msigdb/cards/GO_SNARE_BINDING	0.027608	0.392352	1	1
37	PULMONARY_ARTERY_ENLARGEMENT	https://targetvalidation.org/search?src=q:PULMONARY%20ARTERY%20ENLARGEMENT	0.027723	0.393574	1	1
2288	GENETIC_CENTRAL_NERVOUS_SYSTEM_MALFORMATION	https://targetvalidation.org/search?src=q:GENETIC%20CENTRAL%20NERVOUS%20SYSTEM%20MALFORMATION	0.027784	0.393999	1	1
33	GO:AXO_DENDRITIC_TRANSPORT	http://www.broadinstitute.org/gsea/msigdb/cards/GO_AXO_DENDRITIC_TRANSPORT	0.027811	0.393999	1	1
136	GO:LIGAND_GATED_CHANNEL_ACTIVITY	http://www.broadinstitute.org/gsea/msigdb/cards/GO_LIGAND_GATED_CHANNEL_ACTIVITY	0.027917	0.394815	1	1
973	GO:TRANSMEMBRANE_TRANSPORTER_ACTIVITY	http://www.broadinstitute.org/gsea/msigdb/cards/GO_TRANSMEMBRANE_TRANSPORTER_ACTIVITY	0.027955	0.394815	1	1
1672	RESPONSE_TO_DRUG	https://targetvalidation.org/search?src=q:RESPONSE%20TO%20DRUG	0.02798	0.394815	1	1
135	GO:EYE_MORPHOGENESIS	http://www.broadinstitute.org/gsea/msigdb/cards/GO_EYE_MORPHOGENESIS	0.027985	0.394815	1	1
952	RARE_BONE_DISEASE_RELATED_TO_A_COMMON_GENE_OR_PATHWAY_DEFECT	https://targetvalidation.org/search?src=q:RARE%20BONE%20DISEASE%20RELATED%20TO%20A%20COMMON%20GENE%20OR%20PATHWAY%20DEFECT	0.028307	0.398944	1	1
3806	CARDIOMYOPATHY	https://targetvalidation.org/search?src=q:CARDIOMYOPATHY	0.028398	0.398992	1	1
2569	SYNDROMIC_CATARACT	https://targetvalidation.org/search?src=q:SYNDROMIC%20CATARACT	0.028439	0.398992	1	1
157	V-set_domain_containing	http://www.genenames.org/cgi-bin/family_search?search=V-set%20domain%20containing	0.028445	0.398992	1	1
45	MILD_HEART_FAILURE	https://targetvalidation.org/search?src=q:MILD%20HEART%20FAILURE	0.028478	0.398992	1	1
15	GO:SPERM_PRINCIPAL_PIECE	http://www.broadinstitute.org/gsea/msigdb/cards/GO_SPERM_PRINCIPAL_PIECE	0.028518	0.398992	1	1
30	GO:ATPASE_REGULATOR_ACTIVITY	http://www.broadinstitute.org/gsea/msigdb/cards/GO_ATPASE_REGULATOR_ACTIVITY	0.028536	0.398992	1	1
34	AUTOSOMAL_RECESSIVE_ATAXIA	https://targetvalidation.org/search?src=q:AUTOSOMAL%20RECESSIVE%20ATAXIA	0.028538	0.398992	1	1
21	GO:ALPHA_ACTININ_BINDING	http://www.broadinstitute.org/gsea/msigdb/cards/GO_ALPHA_ACTININ_BINDING	0.02856	0.398992	1	1
11	CIS/TRANS-18:2_FATTY_ACID_MEASUREMENT	https://targetvalidation.org/search?src=q:CIS/TRANS-18:2%20FATTY%20ACID%20MEASUREMENT	0.028575	0.398992	1	1
94	MYOCLONUS-DYSTONIA_SYNDROME	https://targetvalidation.org/search?src=q:MYOCLONUS-DYSTONIA%20SYNDROME	0.028682	0.400074	1	1
26	PID:RXR_VDR_PATHWAY	http://www.broadinstitute.org/gsea/msigdb/cards/PID_RXR_VDR_PATHWAY	0.028771	0.400555	1	1
14	GO:LONG_CHAIN_FATTY_ACID_BINDING	http://www.broadinstitute.org/gsea/msigdb/cards/GO_LONG_CHAIN_FATTY_ACID_BINDING	0.02879	0.400555	1	1
66	GO:SARCOPLASM	http://www.broadinstitute.org/gsea/msigdb/cards/GO_SARCOPLASM	0.028805	0.400555	1	1
164	FAMILIAL_ISOLATED_ARRHYTHMOGENIC_RIGHT_VENTRICULAR_DYSPLASIA	https://targetvalidation.org/search?src=q:FAMILIAL%20ISOLATED%20ARRHYTHMOGENIC%20RIGHT%20VENTRICULAR%20DYSPLASIA	0.028844	0.400687	1	1
12	GO:BEHAVIORAL_RESPONSE_TO_COCAINE	http://www.broadinstitute.org/gsea/msigdb/cards/GO_BEHAVIORAL_RESPONSE_TO_COCAINE	0.028907	0.400977	1	1
344	COMBINED_DYSTONIA	https://targetvalidation.org/search?src=q:COMBINED%20DYSTONIA	0.028924	0.400977	1	1
18	REACTOME:SIGNALING_BY_NODAL	http://www.broadinstitute.org/gsea/msigdb/cards/REACTOME_SIGNALING_BY_NODAL	0.028962	0.401094	1	1
620	GENETIC_CARDIAC_RHYTHM_DISEASE	https://targetvalidation.org/search?src=q:GENETIC%20CARDIAC%20RHYTHM%20DISEASE	0.028992	0.4011	1	1
208	DIABETIC_CARDIOMYOPATHY	https://targetvalidation.org/search?src=q:DIABETIC%20CARDIOMYOPATHY	0.02908	0.401662	1	1
26	GO:TRANSMITTER_GATED_CHANNEL_ACTIVITY	http://www.broadinstitute.org/gsea/msigdb/cards/GO_TRANSMITTER_GATED_CHANNEL_ACTIVITY	0.029108	0.401662	1	1
216	GO:VESICLE_LOCALIZATION	http://www.broadinstitute.org/gsea/msigdb/cards/GO_VESICLE_LOCALIZATION	0.029144	0.401662	1	1
56	OROFACIODIGITAL_SYNDROME_TYPE_4	https://targetvalidation.org/search?src=q:OROFACIODIGITAL%20SYNDROME%20TYPE%204	0.029151	0.401662	1	1
681	GO:REGULATION_OF_SECRETION	http://www.broadinstitute.org/gsea/msigdb/cards/GO_REGULATION_OF_SECRETION	0.029182	0.401682	1	1
42	DACRYOCYSTITIS-OSTEOPOIKILOSIS	https://targetvalidation.org/search?src=q:DACRYOCYSTITIS-OSTEOPOIKILOSIS	0.029266	0.40243	1	1
14	1Q21.1_MICRODUPLICATION_SYNDROME	https://targetvalidation.org/search?src=q:1Q21.1%20MICRODUPLICATION%20SYNDROME	0.029328	0.402874	1	1
12	PAUCIARTICULAR_JUVENILE_RHEUMATOID_ARTHRITIS	https://targetvalidation.org/search?src=q:PAUCIARTICULAR%20JUVENILE%20RHEUMATOID%20ARTHRITIS	0.029423	0.403288	1	1
12	GO:PROTEIN_HORMONE_RECEPTOR_ACTIVITY	http://www.broadinstitute.org/gsea/msigdb/cards/GO_PROTEIN_HORMONE_RECEPTOR_ACTIVITY	0.029434	0.403288	1	1
16	GO:SULFATION	http://www.broadinstitute.org/gsea/msigdb/cards/GO_SULFATION	0.029461	0.403288	1	1
74	OSTEOCHONDRODYSPLASIA	https://targetvalidation.org/search?src=q:OSTEOCHONDRODYSPLASIA	0.029477	0.403288	1	1
40	GO:FORELIMB_MORPHOGENESIS	http://www.broadinstitute.org/gsea/msigdb/cards/GO_FORELIMB_MORPHOGENESIS	0.029563	0.403982	1	1
1139	METABOLIC_DISEASE_WITH_CATARACT	https://targetvalidation.org/search?src=q:METABOLIC%20DISEASE%20WITH%20CATARACT	0.029593	0.403982	1	1
170	GO:POSITIVE_REGULATION_OF_APOPTOTIC_SIGNALING_PATHWAY	http://www.broadinstitute.org/gsea/msigdb/cards/GO_POSITIVE_REGULATION_OF_APOPTOTIC_SIGNALING_PATHWAY	0.029617	0.403982	1	1
400	SUBARACHNOID_HEMORRHAGE	https://targetvalidation.org/search?src=q:SUBARACHNOID%20HEMORRHAGE	0.029652	0.404053	1	1
448	POST-TRAUMATIC_STRESS_DISORDER	https://targetvalidation.org/search?src=q:POST-TRAUMATIC%20STRESS%20DISORDER	0.029713	0.404467	1	1
18	Immunoglobulin_kappa_(IGK)_orphons	http://www.genenames.org/cgi-bin/family_search?search=Immunoglobulin%20kappa%20(IGK)%20orphons	0.029742	0.404467	1	1
1338	GO:TRANSITION_METAL_ION_BINDING	http://www.broadinstitute.org/gsea/msigdb/cards/GO_TRANSITION_METAL_ION_BINDING	0.029789	0.404614	1	1
66	BENIGN_FAMILIAL_CHOREA	https://targetvalidation.org/search?src=q:BENIGN%20FAMILIAL%20CHOREA	0.029815	0.404614	1	1
18	REACTOME:SIGNALING_BY_FGFR1_FUSION_MUTANTS	http://www.broadinstitute.org/gsea/msigdb/cards/REACTOME_SIGNALING_BY_FGFR1_FUSION_MUTANTS	0.029856	0.404614	1	1
211	AUTOIMMUNE_HEPATITS_TYPE_1	https://targetvalidation.org/search?src=q:AUTOIMMUNE%20HEPATITS%20TYPE%201	0.029872	0.404614	1	1
16	GO:REGULATION_OF_INCLUSION_BODY_ASSEMBLY	http://www.broadinstitute.org/gsea/msigdb/cards/GO_REGULATION_OF_INCLUSION_BODY_ASSEMBLY	0.029942	0.40482	1	1
70	GO:CENTRAL_NERVOUS_SYSTEM_NEURON_DEVELOPMENT	http://www.broadinstitute.org/gsea/msigdb/cards/GO_CENTRAL_NERVOUS_SYSTEM_NEURON_DEVELOPMENT	0.029972	0.40482	1	1
15	BLOOD_UREA_NITROGEN_MEASUREMENT	https://targetvalidation.org/search?src=q:BLOOD%20UREA%20NITROGEN%20MEASUREMENT	0.030016	0.40482	1	1
3585	T-CELL_ACUTE_LYMPHOBLASTIC_LEUKEMIA	https://targetvalidation.org/search?src=q:T-CELL%20ACUTE%20LYMPHOBLASTIC%20LEUKEMIA	0.030072	0.40482	1	1
37	GO:HINDLIMB_MORPHOGENESIS	http://www.broadinstitute.org/gsea/msigdb/cards/GO_HINDLIMB_MORPHOGENESIS	0.030088	0.40482	1	1
998	GO:ORGANONITROGEN_COMPOUND_BIOSYNTHETIC_PROCESS	http://www.broadinstitute.org/gsea/msigdb/cards/GO_ORGANONITROGEN_COMPOUND_BIOSYNTHETIC_PROCESS	0.030092	0.40482	1	1
347	ACROMELIC_DYSPLASIA	https://targetvalidation.org/search?src=q:ACROMELIC%20DYSPLASIA	0.030096	0.40482	1	1
57	PARTIAL_DELETION_OF_THE_LONG_ARM_OF_CHROMOSOME_13	https://targetvalidation.org/search?src=q:PARTIAL%20DELETION%20OF%20THE%20LONG%20ARM%20OF%20CHROMOSOME%2013	0.030212	0.405977	1	1
39	GO:REGULATION_OF_AXON_GUIDANCE	http://www.broadinstitute.org/gsea/msigdb/cards/GO_REGULATION_OF_AXON_GUIDANCE	0.030258	0.406087	1	1
295	GENETIC_POSTERIOR_FOSSA_MALFORMATION	https://targetvalidation.org/search?src=q:GENETIC%20POSTERIOR%20FOSSA%20MALFORMATION	0.03028	0.406087	1	1
1099	RARE_FEMALE_INFERTILITY_DUE_TO_A_CONGENITAL_HYPOGONADOTROPIC_HYPOGONADISM	https://targetvalidation.org/search?src=q:RARE%20FEMALE%20INFERTILITY%20DUE%20TO%20A%20CONGENITAL%20HYPOGONADOTROPIC%20HYPOGONADISM	0.030388	0.407133	1	1
34	PID:IL1_PATHWAY	http://www.broadinstitute.org/gsea/msigdb/cards/PID_IL1_PATHWAY	0.030449	0.40732	1	1
20	PWWP_domain_containing	http://www.genenames.org/cgi-bin/family_search?search=PWWP%20domain%20containing	0.030473	0.40732	1	1
1786	GENETIC_MACULAR_DYSTROPHY	https://targetvalidation.org/search?src=q:GENETIC%20MACULAR%20DYSTROPHY	0.030492	0.40732	1	1
121	RARE_HEREDITARY_HEMOCHROMATOSIS	https://targetvalidation.org/search?src=q:RARE%20HEREDITARY%20HEMOCHROMATOSIS	0.030554	0.407359	1	1
233	GO:POSITIVE_REGULATION_OF_ION_TRANSPORT	http://www.broadinstitute.org/gsea/msigdb/cards/GO_POSITIVE_REGULATION_OF_ION_TRANSPORT	0.030601	0.407359	1	1
23	PORENCEPHALY-MICROCEPHALY-BILATERAL_CONGENITAL_CATARACT_SYNDROME	https://targetvalidation.org/search?src=q:PORENCEPHALY-MICROCEPHALY-BILATERAL%20CONGENITAL%20CATARACT%20SYNDROME	0.030604	0.407359	1	1
3003	RARE_GENETIC_GYNECOLOGICAL_AND_OBSTETRICAL_DISEASES	https://targetvalidation.org/search?src=q:RARE%20GENETIC%20GYNECOLOGICAL%20AND%20OBSTETRICAL%20DISEASES	0.030639	0.407359	1	1
32	SITTING_HEIGHT_RATIO	https://targetvalidation.org/search?src=q:SITTING%20HEIGHT%20RATIO	0.030645	0.407359	1	1
196	GO:MICROTUBULE_BASED_MOVEMENT	http://www.broadinstitute.org/gsea/msigdb/cards/GO_MICROTUBULE_BASED_MOVEMENT	0.030707	0.407784	1	1
22	REACTOME:METAL_ION_SLC_TRANSPORTERS	http://www.broadinstitute.org/gsea/msigdb/cards/REACTOME_METAL_ION_SLC_TRANSPORTERS	0.030847	0.408895	1	1
11	GO:INVADOPODIUM	http://www.broadinstitute.org/gsea/msigdb/cards/GO_INVADOPODIUM	0.030878	0.408895	1	1
11	GO:CRISTAE_FORMATION	http://www.broadinstitute.org/gsea/msigdb/cards/GO_CRISTAE_FORMATION	0.030881	0.408895	1	1
33	NOMA	https://targetvalidation.org/search?src=q:NOMA	0.030946	0.409356	1	1
56	4-HYDROXYBUTYRIC_ACIDURIA	https://targetvalidation.org/search?src=q:4-HYDROXYBUTYRIC%20ACIDURIA	0.031206	0.412393	1	1
797	GO:POSITIVE_REGULATION_OF_CELL_DIFFERENTIATION	http://www.broadinstitute.org/gsea/msigdb/cards/GO_POSITIVE_REGULATION_OF_CELL_DIFFERENTIATION	0.031241	0.412454	1	1
75	GO:DEVELOPMENTAL_CELL_GROWTH	http://www.broadinstitute.org/gsea/msigdb/cards/GO_DEVELOPMENTAL_CELL_GROWTH	0.031408	0.413303	1	1
19	GO:CARBOHYDRATE_KINASE_ACTIVITY	http://www.broadinstitute.org/gsea/msigdb/cards/GO_CARBOHYDRATE_KINASE_ACTIVITY	0.031425	0.413303	1	1
85	GO:PURINE_NUCLEOSIDE_BIOSYNTHETIC_PROCESS	http://www.broadinstitute.org/gsea/msigdb/cards/GO_PURINE_NUCLEOSIDE_BIOSYNTHETIC_PROCESS	0.031445	0.413303	1	1
90	KEGG:DILATED_CARDIOMYOPATHY	http://www.broadinstitute.org/gsea/msigdb/cards/KEGG_DILATED_CARDIOMYOPATHY	0.031462	0.413303	1	1
13	GO:APICAL_DENDRITE	http://www.broadinstitute.org/gsea/msigdb/cards/GO_APICAL_DENDRITE	0.031475	0.413303	1	1
93	GO:CELLULAR_AMINO_ACID_BIOSYNTHETIC_PROCESS	http://www.broadinstitute.org/gsea/msigdb/cards/GO_CELLULAR_AMINO_ACID_BIOSYNTHETIC_PROCESS	0.031488	0.413303	1	1
92	CONGENITAL_PRIMARY_APHAKIA	https://targetvalidation.org/search?src=q:CONGENITAL%20PRIMARY%20APHAKIA	0.031585	0.414175	1	1
16	Cholinergic_receptors_nicotinic_subunits	http://www.genenames.org/cgi-bin/family_search?search=Cholinergic%20receptors%20nicotinic%20subunits	0.031651	0.41464	1	1
39	GO:CYTOSKELETON_DEPENDENT_CYTOKINESIS	http://www.broadinstitute.org/gsea/msigdb/cards/GO_CYTOSKELETON_DEPENDENT_CYTOKINESIS	0.031764	0.415719	1	1
2080	GENETIC_OVERGROWTH/OBESITY_SYNDROME	https://targetvalidation.org/search?src=q:GENETIC%20OVERGROWTH/OBESITY%20SYNDROME	0.03184	0.415903	1	1
761	GENETIC_OPTIC_ATROPHY	https://targetvalidation.org/search?src=q:GENETIC%20OPTIC%20ATROPHY	0.031865	0.415903	1	1
2828	BIOLOGICAL_PROCESS	https://targetvalidation.org/search?src=q:BIOLOGICAL%20PROCESS	0.03187	0.415903	1	1
1372	ANTHROPOMETRIC_MEASUREMENT	https://targetvalidation.org/search?src=q:ANTHROPOMETRIC%20MEASUREMENT	0.031943	0.416456	1	1
700	Zinc_fingers_C2H2-type	http://www.genenames.org/cgi-bin/family_search?search=Zinc%20fingers%20C2H2-type	0.031981	0.416551	1	1
4525	SENSORY_SYSTEM_DISEASE	https://targetvalidation.org/search?src=q:SENSORY%20SYSTEM%20DISEASE	0.032021	0.416672	1	1
45	SIG:CHEMOTAXIS	http://www.broadinstitute.org/gsea/msigdb/cards/SIG_CHEMOTAXIS	0.032068	0.416884	1	1
329	KELOID	https://targetvalidation.org/search?src=q:KELOID	0.032141	0.417433	1	1
73	AUTOSOMAL_DOMINANT_HYPER-IGE_SYNDROME	https://targetvalidation.org/search?src=q:AUTOSOMAL%20DOMINANT%20HYPER-IGE%20SYNDROME	0.032359	0.419256	1	1
1889	GENETIC_DIGESTIVE_TRACT_MALFORMATION	https://targetvalidation.org/search?src=q:GENETIC%20DIGESTIVE%20TRACT%20MALFORMATION	0.032365	0.419256	1	1
22	PID:PDGFRA_PATHWAY	http://www.broadinstitute.org/gsea/msigdb/cards/PID_PDGFRA_PATHWAY	0.032374	0.419256	1	1
279	MUCOPOLYSACCHARIDOSIS	https://targetvalidation.org/search?src=q:MUCOPOLYSACCHARIDOSIS	0.032414	0.419374	1	1
312	GO:TRANSCRIPTIONAL_ACTIVATOR_ACTIVITY_RNA_POLYMERASE_II_TRANSCRIPTION_REGULATORY_REGION_SEQUENCE_SPECIFIC_BINDING	http://www.broadinstitute.org/gsea/msigdb/cards/GO_TRANSCRIPTIONAL_ACTIVATOR_ACTIVITY_RNA_POLYMERASE_II_TRANSCRIPTION_REGULATORY_REGION_SEQUENCE_SPECIFIC_BINDING	0.032519	0.420331	1	1
126	BETA-THALASSEMIA_INTERMEDIA	https://targetvalidation.org/search?src=q:BETA-THALASSEMIA%20INTERMEDIA	0.032675	0.421946	1	1
1089	MYELODYSPLASTIC_SYNDROME	https://targetvalidation.org/search?src=q:MYELODYSPLASTIC%20SYNDROME	0.032833	0.423583	1	1
3139	NEUROMETABOLIC_DISEASE	https://targetvalidation.org/search?src=q:NEUROMETABOLIC%20DISEASE	0.033071	0.426017	1	1
61	ACUTE_DISSEMINATED_ENCEPHALOMYELITIS	https://targetvalidation.org/search?src=q:ACUTE%20DISSEMINATED%20ENCEPHALOMYELITIS	0.033132	0.426017	1	1
93	GO:FEMALE_GAMETE_GENERATION	http://www.broadinstitute.org/gsea/msigdb/cards/GO_FEMALE_GAMETE_GENERATION	0.033155	0.426017	1	1
16	GO:REGULATION_OF_CLATHRIN_MEDIATED_ENDOCYTOSIS	http://www.broadinstitute.org/gsea/msigdb/cards/GO_REGULATION_OF_CLATHRIN_MEDIATED_ENDOCYTOSIS	0.033169	0.426017	1	1
613	RHABDOMYOSARCOMA	https://targetvalidation.org/search?src=q:RHABDOMYOSARCOMA	0.033202	0.426017	1	1
1866	DISORDER_OF_AMINO_ACID_AND_OTHER_ORGANIC_ACID_METABOLISM	https://targetvalidation.org/search?src=q:DISORDER%20OF%20AMINO%20ACID%20AND%20OTHER%20ORGANIC%20ACID%20METABOLISM	0.03321	0.426017	1	1
89	GO:STEROID_BINDING	http://www.broadinstitute.org/gsea/msigdb/cards/GO_STEROID_BINDING	0.033268	0.426296	1	1
24	RESPONSE_TO_ANTHRACYCLINE-BASED_CHEMOTHERAPY	https://targetvalidation.org/search?src=q:RESPONSE%20TO%20ANTHRACYCLINE-BASED%20CHEMOTHERAPY	0.033317	0.426296	1	1
115	ISCHEMIC_STROKE	https://targetvalidation.org/search?src=q:ISCHEMIC%20STROKE	0.033326	0.426296	1	1
103	HEMOGLOBIN_H_DISEASE	https://targetvalidation.org/search?src=q:HEMOGLOBIN%20H%20DISEASE	0.033442	0.42662	1	1
5699	RARE_GENETIC_ENDOCRINE_DISEASE	https://targetvalidation.org/search?src=q:RARE%20GENETIC%20ENDOCRINE%20DISEASE	0.033458	0.42662	1	1
1075	RARE_CONSTITUTIONAL_HEMOLYTIC_ANEMIA	https://targetvalidation.org/search?src=q:RARE%20CONSTITUTIONAL%20HEMOLYTIC%20ANEMIA	0.033477	0.42662	1	1
30	PID:IGF1_PATHWAY	http://www.broadinstitute.org/gsea/msigdb/cards/PID_IGF1_PATHWAY	0.033477	0.42662	1	1
2552	MOTOR_NEURON_DISEASE	https://targetvalidation.org/search?src=q:MOTOR%20NEURON%20DISEASE	0.033591	0.427671	1	1
386	REACTOME:DEVELOPMENTAL_BIOLOGY	http://www.broadinstitute.org/gsea/msigdb/cards/REACTOME_DEVELOPMENTAL_BIOLOGY	0.03368	0.428402	1	1
2378	UNIPOLAR_DEPRESSION	https://targetvalidation.org/search?src=q:UNIPOLAR%20DEPRESSION	0.033803	0.429205	1	1
37	GROWTH_HORMONE-SECRETING_PITUITARY_ADENOMA	https://targetvalidation.org/search?src=q:GROWTH%20HORMONE-SECRETING%20PITUITARY%20ADENOMA	0.033817	0.429205	1	1
127	AUTOSOMAL_DOMINANT_PROGRESSIVE_EXTERNAL_OPHTHALMOPLEGIA	https://targetvalidation.org/search?src=q:AUTOSOMAL%20DOMINANT%20PROGRESSIVE%20EXTERNAL%20OPHTHALMOPLEGIA	0.033838	0.429205	1	1
12	REACTOME:SIGNALING_BY_NOTCH4	http://www.broadinstitute.org/gsea/msigdb/cards/REACTOME_SIGNALING_BY_NOTCH4	0.033886	0.429413	1	1
647	COGNITIVE_DISORDER	https://targetvalidation.org/search?src=q:COGNITIVE%20DISORDER	0.033999	0.430098	1	1
16	GO:POSITIVE_REGULATION_OF_SEQUESTERING_OF_CALCIUM_ION	http://www.broadinstitute.org/gsea/msigdb/cards/GO_POSITIVE_REGULATION_OF_SEQUESTERING_OF_CALCIUM_ION	0.034012	0.430098	1	1
14	ION-CHANNELS_IONOTROPIC_GLUTAMATE_RECEPTOR	https://www.ncbi.nlm.nih.gov/pubmed/22083728	0.034128	0.430098	1	1
51	PID:KIT_PATHWAY	http://www.broadinstitute.org/gsea/msigdb/cards/PID_KIT_PATHWAY	0.03414	0.430098	1	1
69	KEGG:LEISHMANIA_INFECTION	http://www.broadinstitute.org/gsea/msigdb/cards/KEGG_LEISHMANIA_INFECTION	0.034166	0.430098	1	1
87	GO:POSITIVE_REGULATION_OF_PEPTIDYL_SERINE_PHOSPHORYLATION	http://www.broadinstitute.org/gsea/msigdb/cards/GO_POSITIVE_REGULATION_OF_PEPTIDYL_SERINE_PHOSPHORYLATION	0.034188	0.430098	1	1
24	BIOCARTA:PGC1A_PATHWAY	http://www.broadinstitute.org/gsea/msigdb/cards/BIOCARTA_PGC1A_PATHWAY	0.034191	0.430098	1	1
68	AUTOSOMAL_DOMINANT_NOCTURNAL_FRONTAL_LOBE_EPILEPSY	https://targetvalidation.org/search?src=q:AUTOSOMAL%20DOMINANT%20NOCTURNAL%20FRONTAL%20LOBE%20EPILEPSY	0.034226	0.430098	1	1
22	GO:POSITIVE_REGULATION_OF_MICROTUBULE_POLYMERIZATION_OR_DEPOLYMERIZATION	http://www.broadinstitute.org/gsea/msigdb/cards/GO_POSITIVE_REGULATION_OF_MICROTUBULE_POLYMERIZATION_OR_DEPOLYMERIZATION	0.034234	0.430098	1	1
16	GO:PHASIC_SMOOTH_MUSCLE_CONTRACTION	http://www.broadinstitute.org/gsea/msigdb/cards/GO_PHASIC_SMOOTH_MUSCLE_CONTRACTION	0.034257	0.430098	1	1
30	GO:NEUROTRANSMITTER_BINDING	http://www.broadinstitute.org/gsea/msigdb/cards/GO_NEUROTRANSMITTER_BINDING	0.034365	0.431055	1	1
26	DYSEMBRYOPLASTIC_NEUROEPITHELIAL_TUMOR	https://targetvalidation.org/search?src=q:DYSEMBRYOPLASTIC%20NEUROEPITHELIAL%20TUMOR	0.034531	0.432526	1	1
743	GO:DOUBLE_STRANDED_DNA_BINDING	http://www.broadinstitute.org/gsea/msigdb/cards/GO_DOUBLE_STRANDED_DNA_BINDING	0.034546	0.432526	1	1
29	A-kinase_anchoring_proteins	http://www.genenames.org/cgi-bin/family_search?search=A-kinase%20anchoring%20proteins	0.034585	0.432615	1	1
1322	LEUKODYSTROPHY	https://targetvalidation.org/search?src=q:LEUKODYSTROPHY	0.034679	0.433195	1	1
18	BURULI_ULCER	https://targetvalidation.org/search?src=q:BURULI%20ULCER	0.034724	0.433195	1	1
400	GO:ORGANELLE_LOCALIZATION	http://www.broadinstitute.org/gsea/msigdb/cards/GO_ORGANELLE_LOCALIZATION	0.03474	0.433195	1	1
66	GO:FOREBRAIN_GENERATION_OF_NEURONS	http://www.broadinstitute.org/gsea/msigdb/cards/GO_FOREBRAIN_GENERATION_OF_NEURONS	0.034759	0.433195	1	1
185	GO:REGULATION_OF_NEUROTRANSMITTER_LEVELS	http://www.broadinstitute.org/gsea/msigdb/cards/GO_REGULATION_OF_NEUROTRANSMITTER_LEVELS	0.034915	0.43474	1	1
305	INFECTIOUS_DISEASE_BIOMARKER	https://targetvalidation.org/search?src=q:INFECTIOUS%20DISEASE%20BIOMARKER	0.034997	0.435098	1	1
165	GO:CENTRAL_NERVOUS_SYSTEM_NEURON_DIFFERENTIATION	http://www.broadinstitute.org/gsea/msigdb/cards/GO_CENTRAL_NERVOUS_SYSTEM_NEURON_DIFFERENTIATION	0.035056	0.435098	1	1
233	GAUCHER_DISEASE_TYPE_3	https://targetvalidation.org/search?src=q:GAUCHER%20DISEASE%20TYPE%203	0.035069	0.435098	1	1
1123	DILATED_CARDIOMYOPATHY	https://targetvalidation.org/search?src=q:DILATED%20CARDIOMYOPATHY	0.035072	0.435098	1	1
1408	CILIOPATHY	https://targetvalidation.org/search?src=q:CILIOPATHY	0.035136	0.435293	1	1
13	GO:NEGATIVE_REGULATION_OF_MONOOXYGENASE_ACTIVITY	http://www.broadinstitute.org/gsea/msigdb/cards/GO_NEGATIVE_REGULATION_OF_MONOOXYGENASE_ACTIVITY	0.035154	0.435293	1	1
16	F-type_ATPases	http://www.genenames.org/cgi-bin/family_search?search=F-type%20ATPases	0.035208	0.435293	1	1
338	RARE_HYPEROPIA_AND_ASTIGMATISM	https://targetvalidation.org/search?src=q:RARE%20HYPEROPIA%20AND%20ASTIGMATISM	0.035216	0.435293	1	1
252	SCRAPIE	https://targetvalidation.org/search?src=q:SCRAPIE	0.035305	0.435698	1	1
59	ALPHA-CRYSTALLINOPATHY	https://targetvalidation.org/search?src=q:ALPHA-CRYSTALLINOPATHY	0.035313	0.435698	1	1
4519	CHRONIC_LYMPHOCYTIC_LEUKEMIA	https://targetvalidation.org/search?src=q:CHRONIC%20LYMPHOCYTIC%20LEUKEMIA	0.035449	0.436765	1	1
457	BONE_FRACTURE	https://targetvalidation.org/search?src=q:BONE%20FRACTURE	0.035474	0.436765	1	1
14	HEMATOCRIT	https://targetvalidation.org/search?src=q:HEMATOCRIT	0.035496	0.436765	1	1
19	BIOCARTA:NDKDYNAMIN_PATHWAY	http://www.broadinstitute.org/gsea/msigdb/cards/BIOCARTA_NDKDYNAMIN_PATHWAY	0.035547	0.436996	1	1
83	GO:PHOSPHATASE_REGULATOR_ACTIVITY	http://www.broadinstitute.org/gsea/msigdb/cards/GO_PHOSPHATASE_REGULATOR_ACTIVITY	0.035611	0.437387	1	1
41	DILATED_CARDIOMYOPATHY_WITH_ATAXIA	https://targetvalidation.org/search?src=q:DILATED%20CARDIOMYOPATHY%20WITH%20ATAXIA	0.035685	0.437516	1	1
102	PURE_OR_COMPLEX_AUTOSOMAL_RECESSIVE_SPASTIC_PARAPLEGIA	https://targetvalidation.org/search?src=q:PURE%20OR%20COMPLEX%20AUTOSOMAL%20RECESSIVE%20SPASTIC%20PARAPLEGIA	0.035686	0.437516	1	1
22	GO:PEPTIDYL_LYSINE_TRIMETHYLATION	http://www.broadinstitute.org/gsea/msigdb/cards/GO_PEPTIDYL_LYSINE_TRIMETHYLATION	0.035732	0.437535	1	1
26	GO:CALCIUM_DEPENDENT_CELL_CELL_ADHESION_VIA_PLASMA_MEMBRANE_CELL_ADHESION_MOLECULES	http://www.broadinstitute.org/gsea/msigdb/cards/GO_CALCIUM_DEPENDENT_CELL_CELL_ADHESION_VIA_PLASMA_MEMBRANE_CELL_ADHESION_MOLECULES	0.035752	0.437535	1	1
453	DISORDER_OF_FATTY_ACID_OXIDATION_AND_KETONE_BODY_METABOLISM	https://targetvalidation.org/search?src=q:DISORDER%20OF%20FATTY%20ACID%20OXIDATION%20AND%20KETONE%20BODY%20METABOLISM	0.035958	0.439496	1	1
143	NEONATAL_OSTEOSCLEROTIC_DYSPLASIA	https://targetvalidation.org/search?src=q:NEONATAL%20OSTEOSCLEROTIC%20DYSPLASIA	0.035977	0.439496	1	1
20	RADIUS_FRACTURE	https://targetvalidation.org/search?src=q:RADIUS%20FRACTURE	0.036231	0.441467	1	1
38	GO:POSITIVE_REGULATION_OF_RELEASE_OF_SEQUESTERED_CALCIUM_ION_INTO_CYTOSOL	http://www.broadinstitute.org/gsea/msigdb/cards/GO_POSITIVE_REGULATION_OF_RELEASE_OF_SEQUESTERED_CALCIUM_ION_INTO_CYTOSOL	0.036255	0.441467	1	1
147	GO:PEPTIDYL_SERINE_MODIFICATION	http://www.broadinstitute.org/gsea/msigdb/cards/GO_PEPTIDYL_SERINE_MODIFICATION	0.036266	0.441467	1	1
401	PREMATURE_BIRTH	https://targetvalidation.org/search?src=q:PREMATURE%20BIRTH	0.036291	0.441467	1	1
48	JUVENILE_ABSENCE_EPILEPSY	https://targetvalidation.org/search?src=q:JUVENILE%20ABSENCE%20EPILEPSY	0.036301	0.441467	1	1
4915	DIABETES_MELLITUS	https://targetvalidation.org/search?src=q:DIABETES%20MELLITUS	0.03637	0.441563	1	1
1467	SYNDROME_ASSOCIATED_WITH_HYPERTROPHIC_CARDIOMYOPATHY	https://targetvalidation.org/search?src=q:SYNDROME%20ASSOCIATED%20WITH%20HYPERTROPHIC%20CARDIOMYOPATHY	0.036374	0.441563	1	1
24	AUTOSOMAL_DOMINANT_KERATITIS	https://targetvalidation.org/search?src=q:AUTOSOMAL%20DOMINANT%20KERATITIS	0.036496	0.442649	1	1
28	GO:REGULATION_OF_OLIGODENDROCYTE_DIFFERENTIATION	http://www.broadinstitute.org/gsea/msigdb/cards/GO_REGULATION_OF_OLIGODENDROCYTE_DIFFERENTIATION	0.036617	0.442982	1	1
70	PID:AP1_PATHWAY	http://www.broadinstitute.org/gsea/msigdb/cards/PID_AP1_PATHWAY	0.036699	0.442982	1	1
48	JUVENILE_CATARACT-MICROCORNEA-RENAL_GLUCOSURIA	https://targetvalidation.org/search?src=q:JUVENILE%20CATARACT-MICROCORNEA-RENAL%20GLUCOSURIA	0.036703	0.442982	1	1
33	ULNAR/FIBULA_RAY_DEFECT-BRACHYDACTYLY	https://targetvalidation.org/search?src=q:ULNAR/FIBULA%20RAY%20DEFECT-BRACHYDACTYLY	0.036718	0.442982	1	1
46	ANTHRACOSIS	https://targetvalidation.org/search?src=q:ANTHRACOSIS	0.036734	0.442982	1	1
49	GO:REGULATION_OF_GENE_SILENCING	http://www.broadinstitute.org/gsea/msigdb/cards/GO_REGULATION_OF_GENE_SILENCING	0.036751	0.442982	1	1
327	GO:REGULATION_OF_CELLULAR_COMPONENT_SIZE	http://www.broadinstitute.org/gsea/msigdb/cards/GO_REGULATION_OF_CELLULAR_COMPONENT_SIZE	0.036752	0.442982	1	1
125	GO:NEGATIVE_REGULATION_OF_ION_TRANSPORT	http://www.broadinstitute.org/gsea/msigdb/cards/GO_NEGATIVE_REGULATION_OF_ION_TRANSPORT	0.036826	0.44348	1	1
339	GO:NUCLEAR_BODY	http://www.broadinstitute.org/gsea/msigdb/cards/GO_NUCLEAR_BODY	0.036992	0.445085	1	1
15	GO:NODE_OF_RANVIER	http://www.broadinstitute.org/gsea/msigdb/cards/GO_NODE_OF_RANVIER	0.037114	0.445848	1	1
50	KEGG:TASTE_TRANSDUCTION	http://www.broadinstitute.org/gsea/msigdb/cards/KEGG_TASTE_TRANSDUCTION	0.037132	0.445848	1	1
291	PARTIAL_DELETION_OF_THE_LONG_ARM_OF_CHROMOSOME_22	https://targetvalidation.org/search?src=q:PARTIAL%20DELETION%20OF%20THE%20LONG%20ARM%20OF%20CHROMOSOME%2022	0.037154	0.445848	1	1
26	REACTOME:ASSOCIATION_OF_TRIC_CCT_WITH_TARGET_PROTEINS_DURING_BIOSYNTHESIS	http://www.broadinstitute.org/gsea/msigdb/cards/REACTOME_ASSOCIATION_OF_TRIC_CCT_WITH_TARGET_PROTEINS_DURING_BIOSYNTHESIS	0.037188	0.445862	1	1
11	GO:REGULATION_OF_HISTONE_H4_ACETYLATION	http://www.broadinstitute.org/gsea/msigdb/cards/GO_REGULATION_OF_HISTONE_H4_ACETYLATION	0.037342	0.44704	1	1
34	2Q37_MICRODELETION_SYNDROME	https://targetvalidation.org/search?src=q:2Q37%20MICRODELETION%20SYNDROME	0.037382	0.44704	1	1
536	HUNTINGTON_DISEASE	https://targetvalidation.org/search?src=q:HUNTINGTON%20DISEASE	0.03739	0.44704	1	1
532	FEMALE_INFERTILITY_DUE_TO_GONADAL_DYSGENESIS	https://targetvalidation.org/search?src=q:FEMALE%20INFERTILITY%20DUE%20TO%20GONADAL%20DYSGENESIS	0.037418	0.44704	1	1
14	FAMILIAL_MESIAL_TEMPORAL_LOBE_EPILEPSY_WITH_FEBRILE_SEIZURES	https://targetvalidation.org/search?src=q:FAMILIAL%20MESIAL%20TEMPORAL%20LOBE%20EPILEPSY%20WITH%20FEBRILE%20SEIZURES	0.037564	0.448389	1	1
12	GO:MYOSIN_HEAVY_CHAIN_BINDING	http://www.broadinstitute.org/gsea/msigdb/cards/GO_MYOSIN_HEAVY_CHAIN_BINDING	0.037805	0.449262	1	1
101	ATRIAL_SEPTAL_DEFECT-ATRIOVENTRICULAR_CONDUCTION_DEFECTS	https://targetvalidation.org/search?src=q:ATRIAL%20SEPTAL%20DEFECT-ATRIOVENTRICULAR%20CONDUCTION%20DEFECTS	0.037811	0.449262	1	1
169	CEREBELLAR_ATAXIA_WITH_PERIPHERAL_NEUROPATHY	https://targetvalidation.org/search?src=q:CEREBELLAR%20ATAXIA%20WITH%20PERIPHERAL%20NEUROPATHY	0.037812	0.449262	1	1
75	GO:PROTEIN_N_LINKED_GLYCOSYLATION	http://www.broadinstitute.org/gsea/msigdb/cards/GO_PROTEIN_N_LINKED_GLYCOSYLATION	0.037837	0.449262	1	1
11	SPINOCEREBELLAR_ATAXIA_TYPE_19/22	https://targetvalidation.org/search?src=q:SPINOCEREBELLAR%20ATAXIA%20TYPE%2019/22	0.037851	0.449262	1	1
39	C1-set_domain_containing	http://www.genenames.org/cgi-bin/family_search?search=C1-set%20domain%20containing	0.037914	0.449262	1	1
24	HOMOCARNOSINOSIS	https://targetvalidation.org/search?src=q:HOMOCARNOSINOSIS	0.037917	0.449262	1	1
18	GO:REGULATION_OF_MICROTUBULE_BASED_MOVEMENT	http://www.broadinstitute.org/gsea/msigdb/cards/GO_REGULATION_OF_MICROTUBULE_BASED_MOVEMENT	0.037932	0.449262	1	1
795	GO:REGULATORY_REGION_NUCLEIC_ACID_BINDING	http://www.broadinstitute.org/gsea/msigdb/cards/GO_REGULATORY_REGION_NUCLEIC_ACID_BINDING	0.037935	0.449262	1	1
26	RAMSAY-HUNT_SYNDROME	https://targetvalidation.org/search?src=q:RAMSAY-HUNT%20SYNDROME	0.038092	0.450524	1	1
15	GO:INSULIN_LIKE_GROWTH_FACTOR_RECEPTOR_BINDING	http://www.broadinstitute.org/gsea/msigdb/cards/GO_INSULIN_LIKE_GROWTH_FACTOR_RECEPTOR_BINDING	0.038108	0.450524	1	1
112	GO:PROTEIN_SUMOYLATION	http://www.broadinstitute.org/gsea/msigdb/cards/GO_PROTEIN_SUMOYLATION	0.038158	0.450723	1	1
104	BULIMIA_NERVOSA	https://targetvalidation.org/search?src=q:BULIMIA%20NERVOSA	0.0382	0.450826	1	1
342	GO:CELL_LEADING_EDGE	http://www.broadinstitute.org/gsea/msigdb/cards/GO_CELL_LEADING_EDGE	0.038297	0.451579	1	1
15	CORPUS_CALLOSUM_AGENESIS-NEURONOPATHY	https://targetvalidation.org/search?src=q:CORPUS%20CALLOSUM%20AGENESIS-NEURONOPATHY	0.038331	0.451587	1	1
26	GO:NEGATIVE_REGULATION_OF_OXIDOREDUCTASE_ACTIVITY	http://www.broadinstitute.org/gsea/msigdb/cards/GO_NEGATIVE_REGULATION_OF_OXIDOREDUCTASE_ACTIVITY	0.038369	0.451643	1	1
72	GO:MULTI_ORGANISM_BEHAVIOR	http://www.broadinstitute.org/gsea/msigdb/cards/GO_MULTI_ORGANISM_BEHAVIOR	0.038548	0.453357	1	1
59	PARTIAL_DELETION_OF_THE_SHORT_ARM_OF_CHROMOSOME_11	https://targetvalidation.org/search?src=q:PARTIAL%20DELETION%20OF%20THE%20SHORT%20ARM%20OF%20CHROMOSOME%2011	0.038582	0.453364	1	1
49	15Q24_MICRODELETION_SYNDROME	https://targetvalidation.org/search?src=q:15Q24%20MICRODELETION%20SYNDROME	0.038635	0.45353	1	1
37	PID:FRA_PATHWAY	http://www.broadinstitute.org/gsea/msigdb/cards/PID_FRA_PATHWAY	0.038663	0.45353	1	1
4683	MEDULLOBLASTOMA	https://targetvalidation.org/search?src=q:MEDULLOBLASTOMA	0.038704	0.453619	1	1
23	SPINOCEREBELLAR_ATAXIA_TYPE_15/16	https://targetvalidation.org/search?src=q:SPINOCEREBELLAR%20ATAXIA%20TYPE%2015/16	0.038753	0.453801	1	1
35	REACTOME:METABOLISM_OF_STEROID_HORMONES_AND_VITAMINS_A_AND_D	http://www.broadinstitute.org/gsea/msigdb/cards/REACTOME_METABOLISM_OF_STEROID_HORMONES_AND_VITAMINS_A_AND_D	0.038804	0.454007	1	1
11	GO:PONS_DEVELOPMENT	http://www.broadinstitute.org/gsea/msigdb/cards/GO_PONS_DEVELOPMENT	0.038876	0.454457	1	1
55	CYSTINURIA	https://targetvalidation.org/search?src=q:CYSTINURIA	0.038967	0.454785	1	1
21	GO:TRNA_METHYLATION	http://www.broadinstitute.org/gsea/msigdb/cards/GO_TRNA_METHYLATION	0.038971	0.454785	1	1
74	REACTOME:SIGNALING_BY_SCF_KIT	http://www.broadinstitute.org/gsea/msigdb/cards/REACTOME_SIGNALING_BY_SCF_KIT	0.039123	0.455583	1	1
38	DISORDER_OF_PEPTIDE_METABOLISM	https://targetvalidation.org/search?src=q:DISORDER%20OF%20PEPTIDE%20METABOLISM	0.039143	0.455583	1	1
161	CRANIOECTODERMAL_DYSPLASIA	https://targetvalidation.org/search?src=q:CRANIOECTODERMAL%20DYSPLASIA	0.039154	0.455583	1	1
805	GO:PEPTIDYL_AMINO_ACID_MODIFICATION	http://www.broadinstitute.org/gsea/msigdb/cards/GO_PEPTIDYL_AMINO_ACID_MODIFICATION	0.039205	0.455583	1	1
34	GO:POSITIVE_REGULATION_OF_DENDRITIC_SPINE_DEVELOPMENT	http://www.broadinstitute.org/gsea/msigdb/cards/GO_POSITIVE_REGULATION_OF_DENDRITIC_SPINE_DEVELOPMENT	0.03925	0.455583	1	1
11	GO:REGULATION_OF_SKELETAL_MUSCLE_CONTRACTION	http://www.broadinstitute.org/gsea/msigdb/cards/GO_REGULATION_OF_SKELETAL_MUSCLE_CONTRACTION	0.039283	0.455583	1	1
42	GO:EYE_PHOTORECEPTOR_CELL_DIFFERENTIATION	http://www.broadinstitute.org/gsea/msigdb/cards/GO_EYE_PHOTORECEPTOR_CELL_DIFFERENTIATION	0.039302	0.455583	1	1
26	GO:T_CELL_MEDIATED_IMMUNITY	http://www.broadinstitute.org/gsea/msigdb/cards/GO_T_CELL_MEDIATED_IMMUNITY	0.039308	0.455583	1	1
324	GO:TRANSCRIPTION_FACTOR_ACTIVITY_RNA_POLYMERASE_II_CORE_PROMOTER_PROXIMAL_REGION_SEQUENCE_SPECIFIC_BINDING	http://www.broadinstitute.org/gsea/msigdb/cards/GO_TRANSCRIPTION_FACTOR_ACTIVITY_RNA_POLYMERASE_II_CORE_PROMOTER_PROXIMAL_REGION_SEQUENCE_SPECIFIC_BINDING	0.039366	0.455686	1	1
22	GO:REGULATION_OF_RESPONSE_TO_INTERFERON_GAMMA	http://www.broadinstitute.org/gsea/msigdb/cards/GO_REGULATION_OF_RESPONSE_TO_INTERFERON_GAMMA	0.039384	0.455686	1	1
1445	GENETIC_OBESITY	https://targetvalidation.org/search?src=q:GENETIC%20OBESITY	0.039457	0.455978	1	1
744	SYNDROMIC_MYOPIA	https://targetvalidation.org/search?src=q:SYNDROMIC%20MYOPIA	0.03949	0.455978	1	1
40	SUBEPENDYMOMA	https://targetvalidation.org/search?src=q:SUBEPENDYMOMA	0.03951	0.455978	1	1
70	GO:NEURAL_PRECURSOR_CELL_PROLIFERATION	http://www.broadinstitute.org/gsea/msigdb/cards/GO_NEURAL_PRECURSOR_CELL_PROLIFERATION	0.039566	0.456236	1	1
28	PATENT_DUCTUS_ARTERIOSUS-BICUSPID_AORTIC_VALVE-HAND_ANOMALIES	https://targetvalidation.org/search?src=q:PATENT%20DUCTUS%20ARTERIOSUS-BICUSPID%20AORTIC%20VALVE-HAND%20ANOMALIES	0.039639	0.45669	1	1
449	REACTOME:HEMOSTASIS	http://www.broadinstitute.org/gsea/msigdb/cards/REACTOME_HEMOSTASIS	0.039789	0.458029	1	1
416	RARE_CONSTITUTIONAL_HEMOLYTIC_ANEMIA_DUE_TO_AN_ENZYME_DISORDER	https://targetvalidation.org/search?src=q:RARE%20CONSTITUTIONAL%20HEMOLYTIC%20ANEMIA%20DUE%20TO%20AN%20ENZYME%20DISORDER	0.039839	0.458035	1	1
847	PEROXISOMAL_DISEASE	https://targetvalidation.org/search?src=q:PEROXISOMAL%20DISEASE	0.039857	0.458035	1	1
62	GO:POSITIVE_REGULATION_OF_DENDRITE_DEVELOPMENT	http://www.broadinstitute.org/gsea/msigdb/cards/GO_POSITIVE_REGULATION_OF_DENDRITE_DEVELOPMENT	0.03991	0.458256	1	1
323	SPONTANEOUS_ABORTION	https://targetvalidation.org/search?src=q:SPONTANEOUS%20ABORTION	0.039965	0.458393	1	1
1433	GO:NEGATIVE_REGULATION_OF_GENE_EXPRESSION	http://www.broadinstitute.org/gsea/msigdb/cards/GO_NEGATIVE_REGULATION_OF_GENE_EXPRESSION	0.039993	0.458393	1	1
37	CAV2_ION_CHANNELS_TRANSPORTERS_EXCLUDING_CAV2	https://www.ncbi.nlm.nih.gov/pubmed/20668236	0.040042	0.458393	1	1
13	REACTOME:FORMATION_OF_ATP_BY_CHEMIOSMOTIC_COUPLING	http://www.broadinstitute.org/gsea/msigdb/cards/REACTOME_FORMATION_OF_ATP_BY_CHEMIOSMOTIC_COUPLING	0.040057	0.458393	1	1
20	GO:VOLTAGE_GATED_SODIUM_CHANNEL_ACTIVITY	http://www.broadinstitute.org/gsea/msigdb/cards/GO_VOLTAGE_GATED_SODIUM_CHANNEL_ACTIVITY	0.040216	0.45978	1	1
17	TALL_STATURE-SCOLIOSIS-MACRODACTYLY_OF_THE_GREAT_TOES	https://targetvalidation.org/search?src=q:TALL%20STATURE-SCOLIOSIS-MACRODACTYLY%20OF%20THE%20GREAT%20TOES	0.040246	0.45978	1	1
31	GO:REGULATION_OF_PROTEIN_OLIGOMERIZATION	http://www.broadinstitute.org/gsea/msigdb/cards/GO_REGULATION_OF_PROTEIN_OLIGOMERIZATION	0.04032	0.459917	1	1
27	GO:MOTOR_NEURON_AXON_GUIDANCE	http://www.broadinstitute.org/gsea/msigdb/cards/GO_MOTOR_NEURON_AXON_GUIDANCE	0.040344	0.459917	1	1
61	GO:POSITIVE_REGULATION_OF_PRODUCTION_OF_MOLECULAR_MEDIATOR_OF_IMMUNE_RESPONSE	http://www.broadinstitute.org/gsea/msigdb/cards/GO_POSITIVE_REGULATION_OF_PRODUCTION_OF_MOLECULAR_MEDIATOR_OF_IMMUNE_RESPONSE	0.04038	0.459917	1	1
1427	MALFORMATION_SYNDROME_WITH_HAMARTOSIS	https://targetvalidation.org/search?src=q:MALFORMATION%20SYNDROME%20WITH%20HAMARTOSIS	0.040471	0.459917	1	1
1519	OCULOMOTOR_APRAXIA_OR_RELATED_OCULOMOTOR_DISEASE	https://targetvalidation.org/search?src=q:OCULOMOTOR%20APRAXIA%20OR%20RELATED%20OCULOMOTOR%20DISEASE	0.040474	0.459917	1	1
24	GO:NATURAL_KILLER_CELL_ACTIVATION_INVOLVED_IN_IMMUNE_RESPONSE	http://www.broadinstitute.org/gsea/msigdb/cards/GO_NATURAL_KILLER_CELL_ACTIVATION_INVOLVED_IN_IMMUNE_RESPONSE	0.040533	0.459917	1	1
136	GO:RESPONSE_TO_ALKALOID	http://www.broadinstitute.org/gsea/msigdb/cards/GO_RESPONSE_TO_ALKALOID	0.040572	0.459917	1	1
26	MEGALENCEPHALY-POLYMICROGYRIA-POSTAXIAL_POLYDACTYLY-HYDROCEPHALUS	https://targetvalidation.org/search?src=q:MEGALENCEPHALY-POLYMICROGYRIA-POSTAXIAL%20POLYDACTYLY-HYDROCEPHALUS	0.040621	0.459917	1	1
168	ATYPICAL_HEMOLYTIC-UREMIC_SYNDROME_WITH_B_FACTOR_ANOMALY	https://targetvalidation.org/search?src=q:ATYPICAL%20HEMOLYTIC-UREMIC%20SYNDROME%20WITH%20B%20FACTOR%20ANOMALY	0.040627	0.459917	1	1
59	MULTIPLE_ACYL-COA_DEHYDROGENASE_DEFICIENCY	https://targetvalidation.org/search?src=q:MULTIPLE%20ACYL-COA%20DEHYDROGENASE%20DEFICIENCY	0.040664	0.459917	1	1
126	INFECTIOUS_MONONUCLEOSIS	https://targetvalidation.org/search?src=q:INFECTIOUS%20MONONUCLEOSIS	0.040723	0.459917	1	1
15	PORENCEPHALY	https://targetvalidation.org/search?src=q:PORENCEPHALY	0.040748	0.459917	1	1
271	PEROXISOME_BIOGENESIS_DISORDER-ZELLWEGER_SYNDROME_SPECTRUM	https://targetvalidation.org/search?src=q:PEROXISOME%20BIOGENESIS%20DISORDER-ZELLWEGER%20SYNDROME%20SPECTRUM	0.040794	0.459917	1	1
92	BUNDLE_BRANCH_BLOCK	https://targetvalidation.org/search?src=q:BUNDLE%20BRANCH%20BLOCK	0.04082	0.459917	1	1
788	CATARACT	https://targetvalidation.org/search?src=q:CATARACT	0.040841	0.459917	1	1
27	GO:POSITIVE_REGULATION_OF_POTASSIUM_ION_TRANSMEMBRANE_TRANSPORT	http://www.broadinstitute.org/gsea/msigdb/cards/GO_POSITIVE_REGULATION_OF_POTASSIUM_ION_TRANSMEMBRANE_TRANSPORT	0.040853	0.459917	1	1
165	HEPATITIS_B_INFECTION	https://targetvalidation.org/search?src=q:HEPATITIS%20B%20INFECTION	0.04086	0.459917	1	1
36	REACTOME:GAB1_SIGNALOSOME	http://www.broadinstitute.org/gsea/msigdb/cards/REACTOME_GAB1_SIGNALOSOME	0.040868	0.459917	1	1
31	GO:NEURON_FATE_SPECIFICATION	http://www.broadinstitute.org/gsea/msigdb/cards/GO_NEURON_FATE_SPECIFICATION	0.040978	0.460773	1	1
39	ERYTHROMELALGIA	https://targetvalidation.org/search?src=q:ERYTHROMELALGIA	0.04108	0.461538	1	1
12	GO:POLY_A_SPECIFIC_RIBONUCLEASE_ACTIVITY	http://www.broadinstitute.org/gsea/msigdb/cards/GO_POLY_A_SPECIFIC_RIBONUCLEASE_ACTIVITY	0.041116	0.46156	1	1
82	AUTOIMMUNE_POLYENDOCRINOPATHY_TYPE_1	https://targetvalidation.org/search?src=q:AUTOIMMUNE%20POLYENDOCRINOPATHY%20TYPE%201	0.041212	0.461762	1	1
349	GO:POSITIVE_REGULATION_OF_CELLULAR_PROTEIN_LOCALIZATION	http://www.broadinstitute.org/gsea/msigdb/cards/GO_POSITIVE_REGULATION_OF_CELLULAR_PROTEIN_LOCALIZATION	0.04122	0.461762	1	1
50	GO:REGULATION_OF_INSULIN_SECRETION_INVOLVED_IN_CELLULAR_RESPONSE_TO_GLUCOSE_STIMULUS	http://www.broadinstitute.org/gsea/msigdb/cards/GO_REGULATION_OF_INSULIN_SECRETION_INVOLVED_IN_CELLULAR_RESPONSE_TO_GLUCOSE_STIMULUS	0.041236	0.461762	1	1
11	GO:RESPONSE_TO_FUNGICIDE	http://www.broadinstitute.org/gsea/msigdb/cards/GO_RESPONSE_TO_FUNGICIDE	0.041357	0.462107	1	1
47	GO:POSITIVE_REGULATION_OF_RECEPTOR_MEDIATED_ENDOCYTOSIS	http://www.broadinstitute.org/gsea/msigdb/cards/GO_POSITIVE_REGULATION_OF_RECEPTOR_MEDIATED_ENDOCYTOSIS	0.041373	0.462107	1	1
14	OCCIPITAL_PACHYGYRIA_AND_POLYMICROGYRIA	https://targetvalidation.org/search?src=q:OCCIPITAL%20PACHYGYRIA%20AND%20POLYMICROGYRIA	0.04139	0.462107	1	1
51	HEREDITARY_MUCOEPITHELIAL_DYSPLASIA	https://targetvalidation.org/search?src=q:HEREDITARY%20MUCOEPITHELIAL%20DYSPLASIA	0.041403	0.462107	1	1
6605	LUNG_ADENOCARCINOMA	https://targetvalidation.org/search?src=q:LUNG%20ADENOCARCINOMA	0.04149	0.462697	1	1
27	BIOCARTA:GH_PATHWAY	http://www.broadinstitute.org/gsea/msigdb/cards/BIOCARTA_GH_PATHWAY	0.041569	0.463197	1	1
108	GO:POSITIVE_REGULATION_OF_SYNAPTIC_TRANSMISSION	http://www.broadinstitute.org/gsea/msigdb/cards/GO_POSITIVE_REGULATION_OF_SYNAPTIC_TRANSMISSION	0.041756	0.46476	1	1
881	GENETIC_HAIR_ANOMALY	https://targetvalidation.org/search?src=q:GENETIC%20HAIR%20ANOMALY	0.041801	0.46476	1	1
58	ATR-X-RELATED_SYNDROME	https://targetvalidation.org/search?src=q:ATR-X-RELATED%20SYNDROME	0.041812	0.46476	1	1
64	GO:CELL_CELL_CONTACT_ZONE	http://www.broadinstitute.org/gsea/msigdb/cards/GO_CELL_CELL_CONTACT_ZONE	0.041882	0.465158	1	1
61	BENIGN_PARTIAL_INFANTILE_SEIZURES	https://targetvalidation.org/search?src=q:BENIGN%20PARTIAL%20INFANTILE%20SEIZURES	0.041984	0.465639	1	1
1872	RARE_STRABISMUS_AND_RESTRICTION_SYNDROME	https://targetvalidation.org/search?src=q:RARE%20STRABISMUS%20AND%20RESTRICTION%20SYNDROME	0.041994	0.465639	1	1
159	ZELLWEGER_SYNDROME	https://targetvalidation.org/search?src=q:ZELLWEGER%20SYNDROME	0.04204	0.465769	1	1
22	BRACHYDACTYLY_TYPE_B2	https://targetvalidation.org/search?src=q:BRACHYDACTYLY%20TYPE%20B2	0.042077	0.465799	1	1
12	REACTOME:GABA_A_RECEPTOR_ACTIVATION	http://www.broadinstitute.org/gsea/msigdb/cards/REACTOME_GABA_A_RECEPTOR_ACTIVATION	0.042118	0.465858	1	1
111	GO:STEROID_BIOSYNTHETIC_PROCESS	http://www.broadinstitute.org/gsea/msigdb/cards/GO_STEROID_BIOSYNTHETIC_PROCESS	0.042151	0.465858	1	1
36	CORONARY_ANEURYSM	https://targetvalidation.org/search?src=q:CORONARY%20ANEURYSM	0.042254	0.466262	1	1
20	CLOVERLEAF_SKULL-MULTIPLE_CONGENITAL_ANOMALIES	https://targetvalidation.org/search?src=q:CLOVERLEAF%20SKULL-MULTIPLE%20CONGENITAL%20ANOMALIES	0.0423	0.466262	1	1
288	MITOCHONDRIAL_DISEASE_WITH_DILATED_CARDIOMYOPATHY	https://targetvalidation.org/search?src=q:MITOCHONDRIAL%20DISEASE%20WITH%20DILATED%20CARDIOMYOPATHY	0.042318	0.466262	1	1
44	GO:TRANSCRIPTION_ELONGATION_FACTOR_COMPLEX	http://www.broadinstitute.org/gsea/msigdb/cards/GO_TRANSCRIPTION_ELONGATION_FACTOR_COMPLEX	0.042325	0.466262	1	1
128	GO:NEURON_PROJECTION_TERMINUS	http://www.broadinstitute.org/gsea/msigdb/cards/GO_NEURON_PROJECTION_TERMINUS	0.042386	0.466555	1	1
1872	SYNDROME_WITH_A_SYMPTOMATIC_STRABISMUS	https://targetvalidation.org/search?src=q:SYNDROME%20WITH%20A%20SYMPTOMATIC%20STRABISMUS	0.042463	0.467024	1	1
959	SYNDROMIC_UROGENITAL_TRACT_MALFORMATION	https://targetvalidation.org/search?src=q:SYNDROMIC%20UROGENITAL%20TRACT%20MALFORMATION	0.0425	0.467053	1	1
12	Zinc_fingers_CXXC-type	http://www.genenames.org/cgi-bin/family_search?search=Zinc%20fingers%20CXXC-type	0.042612	0.467905	1	1
438	REACTOME:METABOLISM_OF_PROTEINS	http://www.broadinstitute.org/gsea/msigdb/cards/REACTOME_METABOLISM_OF_PROTEINS	0.042751	0.46861	1	1
29	PROGRESSIVE_MYOCLONIC_EPILEPSY_TYPE_6	https://targetvalidation.org/search?src=q:PROGRESSIVE%20MYOCLONIC%20EPILEPSY%20TYPE%206	0.042755	0.46861	1	1
18	ODONTOGENESIS	https://targetvalidation.org/search?src=q:ODONTOGENESIS	0.04281	0.46861	1	1
34	1Q21.1_MICRODELETION_SYNDROME	https://targetvalidation.org/search?src=q:1Q21.1%20MICRODELETION%20SYNDROME	0.042838	0.46861	1	1
12	REACTOME:PRESYNAPTIC_NICOTINIC_ACETYLCHOLINE_RECEPTORS	http://www.broadinstitute.org/gsea/msigdb/cards/REACTOME_PRESYNAPTIC_NICOTINIC_ACETYLCHOLINE_RECEPTORS	0.042885	0.46861	1	1
184	MEMBRANOUS_GLOMERULONEPHRITIS	https://targetvalidation.org/search?src=q:MEMBRANOUS%20GLOMERULONEPHRITIS	0.04289	0.46861	1	1
1572	OCULOMOTOR_PALSY	https://targetvalidation.org/search?src=q:OCULOMOTOR%20PALSY	0.042945	0.46861	1	1
35	MILLER-DIEKER_SYNDROME	https://targetvalidation.org/search?src=q:MILLER-DIEKER%20SYNDROME	0.042953	0.46861	1	1
41	CEREBRAL_ARTERIOVENOUS_MALFORMATION	https://targetvalidation.org/search?src=q:CEREBRAL%20ARTERIOVENOUS%20MALFORMATION	0.042987	0.46861	1	1
21	GO:TRANSCRIPTIONALLY_ACTIVE_CHROMATIN	http://www.broadinstitute.org/gsea/msigdb/cards/GO_TRANSCRIPTIONALLY_ACTIVE_CHROMATIN	0.043077	0.469214	1	1
53	GO:INTRAMOLECULAR_OXIDOREDUCTASE_ACTIVITY	http://www.broadinstitute.org/gsea/msigdb/cards/GO_INTRAMOLECULAR_OXIDOREDUCTASE_ACTIVITY	0.043156	0.469604	1	1
41	GO:REGULATION_OF_MEMBRANE_DEPOLARIZATION	http://www.broadinstitute.org/gsea/msigdb/cards/GO_REGULATION_OF_MEMBRANE_DEPOLARIZATION	0.043182	0.469604	1	1
125	MULTIPLE_PTERYGIUM_SYNDROME	https://targetvalidation.org/search?src=q:MULTIPLE%20PTERYGIUM%20SYNDROME	0.043222	0.469624	1	1
110	NOISE-INDUCED_HEARING_LOSS	https://targetvalidation.org/search?src=q:NOISE-INDUCED%20HEARING%20LOSS	0.043253	0.469624	1	1
145	ALLERGIC_CONTACT_DERMATITIS	https://targetvalidation.org/search?src=q:ALLERGIC%20CONTACT%20DERMATITIS	0.043295	0.469704	1	1
1056	RARE_DISORDER_WITH_HYPOGONADOTROPIC_HYPOGONADISM	https://targetvalidation.org/search?src=q:RARE%20DISORDER%20WITH%20HYPOGONADOTROPIC%20HYPOGONADISM	0.043378	0.469869	1	1
475	CONGENITAL_MYOPATHY	https://targetvalidation.org/search?src=q:CONGENITAL%20MYOPATHY	0.043426	0.469869	1	1
38	GO:RAC_GTPASE_BINDING	http://www.broadinstitute.org/gsea/msigdb/cards/GO_RAC_GTPASE_BINDING	0.043512	0.469869	1	1
404	GO:LEUKOCYTE_ACTIVATION	http://www.broadinstitute.org/gsea/msigdb/cards/GO_LEUKOCYTE_ACTIVATION	0.043543	0.469869	1	1
459	GO:REGULATION_OF_ANATOMICAL_STRUCTURE_SIZE	http://www.broadinstitute.org/gsea/msigdb/cards/GO_REGULATION_OF_ANATOMICAL_STRUCTURE_SIZE	0.043549	0.469869	1	1
12	PAROXYSMAL_NON-KINESIGENIC_DYSKINESIA	https://targetvalidation.org/search?src=q:PAROXYSMAL%20NON-KINESIGENIC%20DYSKINESIA	0.043568	0.469869	1	1
17	CHRONIC_EOSINOPHILIC_LEUKEMIA	https://targetvalidation.org/search?src=q:CHRONIC%20EOSINOPHILIC%20LEUKEMIA	0.043583	0.469869	1	1
100	GO:LIMBIC_SYSTEM_DEVELOPMENT	http://www.broadinstitute.org/gsea/msigdb/cards/GO_LIMBIC_SYSTEM_DEVELOPMENT	0.043606	0.469869	1	1
199	GO:TRANSFERASE_ACTIVITY_TRANSFERRING_ACYL_GROUPS_OTHER_THAN_AMINO_ACYL_GROUPS	http://www.broadinstitute.org/gsea/msigdb/cards/GO_TRANSFERASE_ACTIVITY_TRANSFERRING_ACYL_GROUPS_OTHER_THAN_AMINO_ACYL_GROUPS	0.043675	0.469869	1	1
11	GO:REGULATION_OF_HEXOKINASE_ACTIVITY	http://www.broadinstitute.org/gsea/msigdb/cards/GO_REGULATION_OF_HEXOKINASE_ACTIVITY	0.043689	0.469869	1	1
11	GO:DOPAMINE_BINDING	http://www.broadinstitute.org/gsea/msigdb/cards/GO_DOPAMINE_BINDING	0.043691	0.469869	1	1
142	GO:EXOCYTIC_VESICLE	http://www.broadinstitute.org/gsea/msigdb/cards/GO_EXOCYTIC_VESICLE	0.043876	0.470385	1	1
51	WAGR_SYNDROME	https://targetvalidation.org/search?src=q:WAGR%20SYNDROME	0.043889	0.470385	1	1
76	GO:CALCIUM_ION_REGULATED_EXOCYTOSIS	http://www.broadinstitute.org/gsea/msigdb/cards/GO_CALCIUM_ION_REGULATED_EXOCYTOSIS	0.043905	0.470385	1	1
12	GO:SODIUM_ION_EXPORT	http://www.broadinstitute.org/gsea/msigdb/cards/GO_SODIUM_ION_EXPORT	0.043914	0.470385	1	1
57	AORTIC_COARCTATION	https://targetvalidation.org/search?src=q:AORTIC%20COARCTATION	0.043918	0.470385	1	1
152	OTOPALATODIGITAL_SYNDROME	https://targetvalidation.org/search?src=q:OTOPALATODIGITAL%20SYNDROME	0.043947	0.470385	1	1
12	REACTOME:NOTCH_HLH_TRANSCRIPTION_PATHWAY	http://www.broadinstitute.org/gsea/msigdb/cards/REACTOME_NOTCH_HLH_TRANSCRIPTION_PATHWAY	0.044061	0.470877	1	1
17	Mitochondrial_complex_V:_ATP_synthase_subunits	http://www.genenames.org/cgi-bin/family_search?search=Mitochondrial%20complex%20V:%20ATP%20synthase%20subunits	0.044065	0.470877	1	1
10	GO:N_TERMINAL_PROTEIN_ACETYLTRANSFERASE_COMPLEX	http://www.broadinstitute.org/gsea/msigdb/cards/GO_N_TERMINAL_PROTEIN_ACETYLTRANSFERASE_COMPLEX	0.044097	0.470877	1	1
68	FAMILIAL_ISOLATED_RESTRICTIVE_CARDIOMYOPATHY	https://targetvalidation.org/search?src=q:FAMILIAL%20ISOLATED%20RESTRICTIVE%20CARDIOMYOPATHY	0.044182	0.471414	1	1
21	GO:RESPONSE_TO_NITRIC_OXIDE	http://www.broadinstitute.org/gsea/msigdb/cards/GO_RESPONSE_TO_NITRIC_OXIDE	0.04428	0.471867	1	1
545	GO:EMBRYO_DEVELOPMENT_ENDING_IN_BIRTH_OR_EGG_HATCHING	http://www.broadinstitute.org/gsea/msigdb/cards/GO_EMBRYO_DEVELOPMENT_ENDING_IN_BIRTH_OR_EGG_HATCHING	0.044294	0.471867	1	1
29	GO:NEUROBLAST_PROLIFERATION	http://www.broadinstitute.org/gsea/msigdb/cards/GO_NEUROBLAST_PROLIFERATION	0.044354	0.471872	1	1
152	GO:TRANSCRIPTION_INITIATION_FROM_RNA_POLYMERASE_II_PROMOTER	http://www.broadinstitute.org/gsea/msigdb/cards/GO_TRANSCRIPTION_INITIATION_FROM_RNA_POLYMERASE_II_PROMOTER	0.044364	0.471872	1	1
10	BIOCARTA:GABA_PATHWAY	http://www.broadinstitute.org/gsea/msigdb/cards/BIOCARTA_GABA_PATHWAY	0.04445	0.472263	1	1
39	INTELLECTUAL_DISABILITY-SEVERE_SPEECH_DELAY-MILD_DYSMORPHISM_SYNDROME	https://targetvalidation.org/search?src=q:INTELLECTUAL%20DISABILITY-SEVERE%20SPEECH%20DELAY-MILD%20DYSMORPHISM%20SYNDROME	0.04448	0.472263	1	1
13	GO:VOCALIZATION_BEHAVIOR	http://www.broadinstitute.org/gsea/msigdb/cards/GO_VOCALIZATION_BEHAVIOR	0.044535	0.472263	1	1
3714	ARTHRITIS	https://targetvalidation.org/search?src=q:ARTHRITIS	0.04454	0.472263	1	1
47	GO:ACETYLGLUCOSAMINYLTRANSFERASE_ACTIVITY	http://www.broadinstitute.org/gsea/msigdb/cards/GO_ACETYLGLUCOSAMINYLTRANSFERASE_ACTIVITY	0.044615	0.472606	1	1
190	GASTROINTESTINAL_INFLAMMATION	https://targetvalidation.org/search?src=q:GASTROINTESTINAL%20INFLAMMATION	0.044642	0.472606	1	1
138	GO:CARDIAC_MUSCLE_TISSUE_DEVELOPMENT	http://www.broadinstitute.org/gsea/msigdb/cards/GO_CARDIAC_MUSCLE_TISSUE_DEVELOPMENT	0.044691	0.472756	1	1
129	REACTOME:FACTORS_INVOLVED_IN_MEGAKARYOCYTE_DEVELOPMENT_AND_PLATELET_PRODUCTION	http://www.broadinstitute.org/gsea/msigdb/cards/REACTOME_FACTORS_INVOLVED_IN_MEGAKARYOCYTE_DEVELOPMENT_AND_PLATELET_PRODUCTION	0.044859	0.474164	1	1
12	AUTOSOMAL_DOMINANT_SPASTIC_PARAPLEGIA_TYPE_19	https://targetvalidation.org/search?src=q:AUTOSOMAL%20DOMINANT%20SPASTIC%20PARAPLEGIA%20TYPE%2019	0.044921	0.47424	1	1
122	GO:REGULATION_OF_PHOSPHATASE_ACTIVITY	http://www.broadinstitute.org/gsea/msigdb/cards/GO_REGULATION_OF_PHOSPHATASE_ACTIVITY	0.044951	0.47424	1	1
158	I-set_domain_containing	http://www.genenames.org/cgi-bin/family_search?search=I-set%20domain%20containing	0.044971	0.47424	1	1
57	VOGT-KOYANAGI-HARADA_DISEASE	https://targetvalidation.org/search?src=q:VOGT-KOYANAGI-HARADA%20DISEASE	0.04507	0.474915	1	1
101	GO:INNER_MITOCHONDRIAL_MEMBRANE_PROTEIN_COMPLEX	http://www.broadinstitute.org/gsea/msigdb/cards/GO_INNER_MITOCHONDRIAL_MEMBRANE_PROTEIN_COMPLEX	0.045134	0.47522	1	1
206	MULTIPLE_MITOCHONDRIAL_DNA_DELETION_SYNDROME	https://targetvalidation.org/search?src=q:MULTIPLE%20MITOCHONDRIAL%20DNA%20DELETION%20SYNDROME	0.045197	0.475514	1	1
17	GO:REGULATION_OF_PRI_MIRNA_TRANSCRIPTION_FROM_RNA_POLYMERASE_II_PROMOTER	http://www.broadinstitute.org/gsea/msigdb/cards/GO_REGULATION_OF_PRI_MIRNA_TRANSCRIPTION_FROM_RNA_POLYMERASE_II_PROMOTER	0.045294	0.475723	1	1
18	KLIPPEL-TRENAUNAY_SYNDROME	https://targetvalidation.org/search?src=q:KLIPPEL-TRENAUNAY%20SYNDROME	0.045334	0.475723	1	1
14	GO:POSITIVE_REGULATION_OF_HISTONE_DEACETYLATION	http://www.broadinstitute.org/gsea/msigdb/cards/GO_POSITIVE_REGULATION_OF_HISTONE_DEACETYLATION	0.045344	0.475723	1	1
12	BIOCARTA:RAB_PATHWAY	http://www.broadinstitute.org/gsea/msigdb/cards/BIOCARTA_RAB_PATHWAY	0.045357	0.475723	1	1
25	AUTOSOMAL_RECESSIVE_LIMB-GIRDLE_MUSCULAR_DYSTROPHY_TYPE_2O	https://targetvalidation.org/search?src=q:AUTOSOMAL%20RECESSIVE%20LIMB-GIRDLE%20MUSCULAR%20DYSTROPHY%20TYPE%202O	0.045446	0.476025	1	1
14	GO:ARACHIDONATE_TRANSPORT	http://www.broadinstitute.org/gsea/msigdb/cards/GO_ARACHIDONATE_TRANSPORT	0.045456	0.476025	1	1
4915	PLASMA_CELL_NEOPLASM	https://targetvalidation.org/search?src=q:PLASMA%20CELL%20NEOPLASM	0.045571	0.476862	1	1
296	GO:POSITIVE_REGULATION_OF_CELL_PROJECTION_ORGANIZATION	http://www.broadinstitute.org/gsea/msigdb/cards/GO_POSITIVE_REGULATION_OF_CELL_PROJECTION_ORGANIZATION	0.045622	0.477028	1	1
489	GO:AMIDE_BIOSYNTHETIC_PROCESS	http://www.broadinstitute.org/gsea/msigdb/cards/GO_AMIDE_BIOSYNTHETIC_PROCESS	0.045719	0.477674	1	1
58	GO:OLIGODENDROCYTE_DIFFERENTIATION	http://www.broadinstitute.org/gsea/msigdb/cards/GO_OLIGODENDROCYTE_DIFFERENTIATION	0.045894	0.479133	1	1
77	ENERGY_INTAKE	https://targetvalidation.org/search?src=q:ENERGY%20INTAKE	0.045948	0.479328	1	1
115	GO:REGULATION_OF_PEPTIDYL_SERINE_PHOSPHORYLATION	http://www.broadinstitute.org/gsea/msigdb/cards/GO_REGULATION_OF_PEPTIDYL_SERINE_PHOSPHORYLATION	0.046042	0.47994	1	1
29	GO:TELOMERE_CAPPING	http://www.broadinstitute.org/gsea/msigdb/cards/GO_TELOMERE_CAPPING	0.046109	0.48027	1	1
18	REACTOME:N_GLYCAN_ANTENNAE_ELONGATION_IN_THE_MEDIAL_TRANS_GOLGI	http://www.broadinstitute.org/gsea/msigdb/cards/REACTOME_N_GLYCAN_ANTENNAE_ELONGATION_IN_THE_MEDIAL_TRANS_GOLGI	0.046253	0.4814	1	1
20	GO:PURINE_RIBONUCLEOSIDE_BISPHOSPHATE_METABOLIC_PROCESS	http://www.broadinstitute.org/gsea/msigdb/cards/GO_PURINE_RIBONUCLEOSIDE_BISPHOSPHATE_METABOLIC_PROCESS	0.046345	0.481754	1	1
115	MENINGOENCEPHALITIS	https://targetvalidation.org/search?src=q:MENINGOENCEPHALITIS	0.046358	0.481754	1	1
83	GO:REGULATION_OF_POTASSIUM_ION_TRANSPORT	http://www.broadinstitute.org/gsea/msigdb/cards/GO_REGULATION_OF_POTASSIUM_ION_TRANSPORT	0.046422	0.48205	1	1
170	CUTANEOUS_LEISHMANIASIS	https://targetvalidation.org/search?src=q:CUTANEOUS%20LEISHMANIASIS	0.046514	0.482495	1	1
15	REACTOME:ZINC_TRANSPORTERS	http://www.broadinstitute.org/gsea/msigdb/cards/REACTOME_ZINC_TRANSPORTERS	0.046536	0.482495	1	1
94	NEONATAL_INFLAMMATORY_SKIN_AND_BOWEL_DISEASE	https://targetvalidation.org/search?src=q:NEONATAL%20INFLAMMATORY%20SKIN%20AND%20BOWEL%20DISEASE	0.046621	0.482513	1	1
60	GO:CUL3_RING_UBIQUITIN_LIGASE_COMPLEX	http://www.broadinstitute.org/gsea/msigdb/cards/GO_CUL3_RING_UBIQUITIN_LIGASE_COMPLEX	0.046668	0.482513	1	1
487	GO:CELL_BODY	http://www.broadinstitute.org/gsea/msigdb/cards/GO_CELL_BODY	0.046727	0.482513	1	1
12	INTELLECTUAL_DISABILITY-SPARSE_HAIR-BRACHYDACTYLY	https://targetvalidation.org/search?src=q:INTELLECTUAL%20DISABILITY-SPARSE%20HAIR-BRACHYDACTYLY	0.046727	0.482513	1	1
2697	METABOLIC_DISEASE_ASSOCIATED_WITH_OCULAR_FEATURES	https://targetvalidation.org/search?src=q:METABOLIC%20DISEASE%20ASSOCIATED%20WITH%20OCULAR%20FEATURES	0.046732	0.482513	1	1
1218	GO:INTRACELLULAR_VESICLE	http://www.broadinstitute.org/gsea/msigdb/cards/GO_INTRACELLULAR_VESICLE	0.046751	0.482513	1	1
67	METAMPHETAMINE_DEPENDENCE	https://targetvalidation.org/search?src=q:METAMPHETAMINE%20DEPENDENCE	0.046861	0.482983	1	1
61	NEURONAL_NMDAR_NETWORK	https://www.ncbi.nlm.nih.gov/pubmed/22083728	0.046944	0.482983	1	1
62	PARTIAL_DELETION_OF_THE_SHORT_ARM_OF_CHROMOSOME_4	https://targetvalidation.org/search?src=q:PARTIAL%20DELETION%20OF%20THE%20SHORT%20ARM%20OF%20CHROMOSOME%204	0.046985	0.482983	1	1
1173	ANORECTAL_MALFORMATION	https://targetvalidation.org/search?src=q:ANORECTAL%20MALFORMATION	0.046987	0.482983	1	1
670	RECTUM_CANCER	https://targetvalidation.org/search?src=q:RECTUM%20CANCER	0.047033	0.482983	1	1
2928	RARE_GENETIC_TUMOR	https://targetvalidation.org/search?src=q:RARE%20GENETIC%20TUMOR	0.047045	0.482983	1	1
32	GO:SODIUM_CHANNEL_ACTIVITY	http://www.broadinstitute.org/gsea/msigdb/cards/GO_SODIUM_CHANNEL_ACTIVITY	0.047085	0.482983	1	1
17	GO:REGULATION_OF_ENDOTHELIAL_CELL_CHEMOTAXIS	http://www.broadinstitute.org/gsea/msigdb/cards/GO_REGULATION_OF_ENDOTHELIAL_CELL_CHEMOTAXIS	0.047091	0.482983	1	1
970	GO:CELL_DEATH	http://www.broadinstitute.org/gsea/msigdb/cards/GO_CELL_DEATH	0.04715	0.482983	1	1
915	GO:POSITIVE_REGULATION_OF_TRANSPORT	http://www.broadinstitute.org/gsea/msigdb/cards/GO_POSITIVE_REGULATION_OF_TRANSPORT	0.047175	0.482983	1	1
23	OSTEOSCLEROSIS-DEVELOPMENTAL_DELAY-CRANIOSYNOSTOSIS_SYNDROME	https://targetvalidation.org/search?src=q:OSTEOSCLEROSIS-DEVELOPMENTAL%20DELAY-CRANIOSYNOSTOSIS%20SYNDROME	0.047188	0.482983	1	1
67	NUT_MIDLINE_CARCINOMA	https://targetvalidation.org/search?src=q:NUT%20MIDLINE%20CARCINOMA	0.047259	0.483022	1	1
281	GAUCHER_DISEASE_TYPE_1	https://targetvalidation.org/search?src=q:GAUCHER%20DISEASE%20TYPE%201	0.047263	0.483022	1	1
21	GO:SEX_DETERMINATION	http://www.broadinstitute.org/gsea/msigdb/cards/GO_SEX_DETERMINATION	0.04734	0.483445	1	1
46	HOYERAAL-HREIDARSSON_SYNDROME	https://targetvalidation.org/search?src=q:HOYERAAL-HREIDARSSON%20SYNDROME	0.04753	0.48502	1	1
97	BRAIN_VOLUME_MEASUREMENT	https://targetvalidation.org/search?src=q:BRAIN%20VOLUME%20MEASUREMENT	0.047675	0.486135	1	1
130	GLUCOCORTICOID_RESISTANCE	https://targetvalidation.org/search?src=q:GLUCOCORTICOID%20RESISTANCE	0.048126	0.490201	1	1
13	CRANIOFRONTONASAL_DYSPLASIA	https://targetvalidation.org/search?src=q:CRANIOFRONTONASAL%20DYSPLASIA	0.048146	0.490201	1	1
81	CENTRAL_NERVOUS_SYSTEM_LYMPHOMA	https://targetvalidation.org/search?src=q:CENTRAL%20NERVOUS%20SYSTEM%20LYMPHOMA	0.048232	0.490708	1	1
22	SPINDLE_CELL_MELANOMA	https://targetvalidation.org/search?src=q:SPINDLE%20CELL%20MELANOMA	0.048271	0.490737	1	1
313	ANIMAL_DISEASE	https://targetvalidation.org/search?src=q:ANIMAL%20DISEASE	0.048657	0.493701	1	1
12	HIV-ASSOCIATED_LIPODYSTROPHY_SYNDROME	https://targetvalidation.org/search?src=q:HIV-ASSOCIATED%20LIPODYSTROPHY%20SYNDROME	0.048668	0.493701	1	1
154	CONGENITAL_PULMONARY_ALVEOLAR_PROTEINOSIS	https://targetvalidation.org/search?src=q:CONGENITAL%20PULMONARY%20ALVEOLAR%20PROTEINOSIS	0.048691	0.493701	1	1
15	THYMIC_UNDIFFERENTIATED_CARCINOMA	https://targetvalidation.org/search?src=q:THYMIC%20UNDIFFERENTIATED%20CARCINOMA	0.048708	0.493701	1	1
1228	GO:ION_TRANSPORT	http://www.broadinstitute.org/gsea/msigdb/cards/GO_ION_TRANSPORT	0.048752	0.493778	1	1
235	CEREBRAL_MALARIA	https://targetvalidation.org/search?src=q:CEREBRAL%20MALARIA	0.048948	0.495191	1	1
170	GO:POSITIVE_REGULATION_OF_CYTOSKELETON_ORGANIZATION	http://www.broadinstitute.org/gsea/msigdb/cards/GO_POSITIVE_REGULATION_OF_CYTOSKELETON_ORGANIZATION	0.048992	0.495191	1	1
39	POLYSYNDACTYLY-CARDIAC_MALFORMATION	https://targetvalidation.org/search?src=q:POLYSYNDACTYLY-CARDIAC%20MALFORMATION	0.049001	0.495191	1	1
518	BREAST_DUCTAL_ADENOCARCINOMA	https://targetvalidation.org/search?src=q:BREAST%20DUCTAL%20ADENOCARCINOMA	0.049102	0.495837	1	1
61	GO:REGULATION_OF_NEUROTRANSMITTER_TRANSPORT	http://www.broadinstitute.org/gsea/msigdb/cards/GO_REGULATION_OF_NEUROTRANSMITTER_TRANSPORT	0.049138	0.495837	1	1
624	ARTHROGRYPOSIS_SYNDROME	https://targetvalidation.org/search?src=q:ARTHROGRYPOSIS%20SYNDROME	0.049179	0.495882	1	1
28	INTELLIGENCE	https://targetvalidation.org/search?src=q:INTELLIGENCE	0.049232	0.496048	1	1
33	GO:NEGATIVE_REGULATION_OF_MITOTIC_NUCLEAR_DIVISION	http://www.broadinstitute.org/gsea/msigdb/cards/GO_NEGATIVE_REGULATION_OF_MITOTIC_NUCLEAR_DIVISION	0.049307	0.496435	1	1
133	GO:GLIAL_CELL_DIFFERENTIATION	http://www.broadinstitute.org/gsea/msigdb/cards/GO_GLIAL_CELL_DIFFERENTIATION	0.049452	0.497526	1	1
403	INTRACRANIAL_HEMORRHAGE_NOS	https://targetvalidation.org/search?src=q:INTRACRANIAL%20HEMORRHAGE%20NOS	0.049518	0.497821	1	1
12	GO:SEROTONIN_METABOLIC_PROCESS	http://www.broadinstitute.org/gsea/msigdb/cards/GO_SEROTONIN_METABOLIC_PROCESS	0.049673	0.49901	1	1
21	RETICULUM_CELL_SARCOMA	https://targetvalidation.org/search?src=q:RETICULUM%20CELL%20SARCOMA	0.049746	0.499325	1	1
95	IMMUNE_DYSREGULATION-POLYENDOCRINOPATHY-ENTEROPATHY-X-LINKED_SYNDROME	https://targetvalidation.org/search?src=q:IMMUNE%20DYSREGULATION-POLYENDOCRINOPATHY-ENTEROPATHY-X-LINKED%20SYNDROME	0.049778	0.499325	1	1
874	STEROL_METABOLISM_DISORDER	https://targetvalidation.org/search?src=q:STEROL%20METABOLISM%20DISORDER	0.049851	0.499688	1	1
64	ISOLATED_KLIPPEL-FEIL_SYNDROME	https://targetvalidation.org/search?src=q:ISOLATED%20KLIPPEL-FEIL%20SYNDROME	0.049932	0.499962	1	1
20	GO:RELAXATION_OF_MUSCLE	http://www.broadinstitute.org/gsea/msigdb/cards/GO_RELAXATION_OF_MUSCLE	0.049952	0.499962	1	1
22	BIOCARTA:DC_PATHWAY	http://www.broadinstitute.org/gsea/msigdb/cards/BIOCARTA_DC_PATHWAY	0.050004	0.500085	1	1
479	DISORDER_OF_AMINO_ACID_ABSORPTION_AND_TRANSPORT	https://targetvalidation.org/search?src=q:DISORDER%20OF%20AMINO%20ACID%20ABSORPTION%20AND%20TRANSPORT	0.050038	0.500085	1	1
135	PURE_OR_COMPLEX_HEREDITARY_SPASTIC_PARAPLEGIA	https://targetvalidation.org/search?src=q:PURE%20OR%20COMPLEX%20HEREDITARY%20SPASTIC%20PARAPLEGIA	0.050219	0.501079	1	1
357	DENOVO-DB_CONGENITAL_HEART_DISEASE	http://denovo-db.gs.washington.edu/denovo-db/QueryVariantServlet?searchBy=Phenotype&target=amyotrophic_lateral_sclerosis	0.050221	0.501079	1	1
57	ORAL_CANDIDIASIS	https://targetvalidation.org/search?src=q:ORAL%20CANDIDIASIS	0.050263	0.501079	1	1
137	REACTOME:BIOLOGICAL_OXIDATIONS	http://www.broadinstitute.org/gsea/msigdb/cards/REACTOME_BIOLOGICAL_OXIDATIONS	0.050319	0.501079	1	1
184	Immunoglobulin_like_domain_containing	http://www.genenames.org/cgi-bin/family_search?search=Immunoglobulin%20like%20domain%20containing	0.050351	0.501079	1	1
12	HYPERDIBASIC_AMINOACIDURIA_TYPE_1	https://targetvalidation.org/search?src=q:HYPERDIBASIC%20AMINOACIDURIA%20TYPE%201	0.050359	0.501079	1	1
11	BRANCHIO-SKELETO-GENITAL_SYNDROME	https://targetvalidation.org/search?src=q:BRANCHIO-SKELETO-GENITAL%20SYNDROME	0.050438	0.50128	1	1
47	MITOCHONDRIAL_ENCEPHALO-CARDIO-MYOPATHY_DUE_TO_TMEM70_DEFICIENCY	https://targetvalidation.org/search?src=q:MITOCHONDRIAL%20ENCEPHALO-CARDIO-MYOPATHY%20DUE%20TO%20TMEM70%20DEFICIENCY	0.050474	0.50128	1	1
19	GO:GAMMA_TUBULIN_COMPLEX	http://www.broadinstitute.org/gsea/msigdb/cards/GO_GAMMA_TUBULIN_COMPLEX	0.05049	0.50128	1	1
72	POUCHITIS	https://targetvalidation.org/search?src=q:POUCHITIS	0.050694	0.50258	1	1
26	HYPERPROLINEMIA_TYPE_1	https://targetvalidation.org/search?src=q:HYPERPROLINEMIA%20TYPE%201	0.050703	0.50258	1	1
53	GO:UNSATURATED_FATTY_ACID_BIOSYNTHETIC_PROCESS	http://www.broadinstitute.org/gsea/msigdb/cards/GO_UNSATURATED_FATTY_ACID_BIOSYNTHETIC_PROCESS	0.050732	0.50258	1	1
18	AIRWAY_RESPONSIVENESS_MEASUREMENT	https://targetvalidation.org/search?src=q:AIRWAY%20RESPONSIVENESS%20MEASUREMENT	0.050826	0.503144	1	1
58	GO:T_CELL_ACTIVATION_INVOLVED_IN_IMMUNE_RESPONSE	http://www.broadinstitute.org/gsea/msigdb/cards/GO_T_CELL_ACTIVATION_INVOLVED_IN_IMMUNE_RESPONSE	0.050952	0.503902	1	1
38	TESTICULAR_REGRESSION_SYNDROME	https://targetvalidation.org/search?src=q:TESTICULAR%20REGRESSION%20SYNDROME	0.051013	0.503902	1	1
34	GO:T_CELL_HOMEOSTASIS	http://www.broadinstitute.org/gsea/msigdb/cards/GO_T_CELL_HOMEOSTASIS	0.051014	0.503902	1	1
46	Olfactory_receptors,_family_8	http://www.genenames.org/cgi-bin/family_search?search=Olfactory%20receptors,%20family%208	0.051148	0.504859	1	1
17	KRUKENBERG_TUMOR	https://targetvalidation.org/search?src=q:KRUKENBERG%20TUMOR	0.051282	0.505813	1	1
26	GLYCOGEN_STORAGE_DISEASE_DUE_TO_MUSCLE_AND_HEART_GLYCOGEN_SYNTHASE_DEFICIENCY	https://targetvalidation.org/search?src=q:GLYCOGEN%20STORAGE%20DISEASE%20DUE%20TO%20MUSCLE%20AND%20HEART%20GLYCOGEN%20SYNTHASE%20DEFICIENCY	0.051347	0.505936	1	1
153	GO:PROTEIN_TARGETING_TO_MEMBRANE	http://www.broadinstitute.org/gsea/msigdb/cards/GO_PROTEIN_TARGETING_TO_MEMBRANE	0.051369	0.505936	1	1
32	GÓMEZ-LÓPEZ-HERNÁNDEZ_SYNDROME	https://targetvalidation.org/search?src=q:GÓMEZ-LÓPEZ-HERNÁNDEZ%20SYNDROME	0.051462	0.506216	1	1
12	GO:VASCULAR_SMOOTH_MUSCLE_CONTRACTION	http://www.broadinstitute.org/gsea/msigdb/cards/GO_VASCULAR_SMOOTH_MUSCLE_CONTRACTION	0.051472	0.506216	1	1
96	GO:REGULATION_OF_GLUCOSE_TRANSPORT	http://www.broadinstitute.org/gsea/msigdb/cards/GO_REGULATION_OF_GLUCOSE_TRANSPORT	0.05159	0.507009	1	1
29	GO:AXON_CYTOPLASM	http://www.broadinstitute.org/gsea/msigdb/cards/GO_AXON_CYTOPLASM	0.051716	0.50788	1	1
27	BECKER_NEVUS_SYNDROME	https://targetvalidation.org/search?src=q:BECKER%20NEVUS%20SYNDROME	0.051793	0.508018	1	1
29	CRYPTOGENIC_ORGANIZING_PNEUMONIA	https://targetvalidation.org/search?src=q:CRYPTOGENIC%20ORGANIZING%20PNEUMONIA	0.051805	0.508018	1	1
46	ATRIAL_TACHYARRHYTHMIA_WITH_SHORT_PR_INTERVAL	https://targetvalidation.org/search?src=q:ATRIAL%20TACHYARRHYTHMIA%20WITH%20SHORT%20PR%20INTERVAL	0.051974	0.509308	1	1
65	BENIGN_ADULT_FAMILIAL_MYOCLONIC_EPILEPSY	https://targetvalidation.org/search?src=q:BENIGN%20ADULT%20FAMILIAL%20MYOCLONIC%20EPILEPSY	0.052125	0.509589	1	1
18	GO:DSRNA_FRAGMENTATION	http://www.broadinstitute.org/gsea/msigdb/cards/GO_DSRNA_FRAGMENTATION	0.052152	0.509589	1	1
14	Protein_phosphatase_2_regulatory_subunits	http://www.genenames.org/cgi-bin/family_search?search=Protein%20phosphatase%202%20regulatory%20subunits	0.052206	0.509589	1	1
11	GO:INSULIN_RECEPTOR_SUBSTRATE_BINDING	http://www.broadinstitute.org/gsea/msigdb/cards/GO_INSULIN_RECEPTOR_SUBSTRATE_BINDING	0.052207	0.509589	1	1
19	ENTEROVIRUS_INFECTIOUS_DISEASE	https://targetvalidation.org/search?src=q:ENTEROVIRUS%20INFECTIOUS%20DISEASE	0.052223	0.509589	1	1
39	PID:ECADHERIN_NASCENT_AJ_PATHWAY	http://www.broadinstitute.org/gsea/msigdb/cards/PID_ECADHERIN_NASCENT_AJ_PATHWAY	0.052228	0.509589	1	1
121	GO:CELLULAR_RESPONSE_TO_TOPOLOGICALLY_INCORRECT_PROTEIN	http://www.broadinstitute.org/gsea/msigdb/cards/GO_CELLULAR_RESPONSE_TO_TOPOLOGICALLY_INCORRECT_PROTEIN	0.0523	0.509925	1	1
602	BETA-THALASSEMIA_AND_RELATED_DISEASES	https://targetvalidation.org/search?src=q:BETA-THALASSEMIA%20AND%20RELATED%20DISEASES	0.052354	0.510001	1	1
14	GO:GLUCOCORTICOID_RECEPTOR_BINDING	http://www.broadinstitute.org/gsea/msigdb/cards/GO_GLUCOCORTICOID_RECEPTOR_BINDING	0.05247	0.510001	1	1
614	GO:RNA_POLYMERASE_II_TRANSCRIPTION_FACTOR_ACTIVITY_SEQUENCE_SPECIFIC_DNA_BINDING	http://www.broadinstitute.org/gsea/msigdb/cards/GO_RNA_POLYMERASE_II_TRANSCRIPTION_FACTOR_ACTIVITY_SEQUENCE_SPECIFIC_DNA_BINDING	0.052503	0.510001	1	1
222	PRIMARY_RENAL_TUBULAR_ACIDOSIS	https://targetvalidation.org/search?src=q:PRIMARY%20RENAL%20TUBULAR%20ACIDOSIS	0.05257	0.510001	1	1
739	GO:MITOTIC_CELL_CYCLE	http://www.broadinstitute.org/gsea/msigdb/cards/GO_MITOTIC_CELL_CYCLE	0.052577	0.510001	1	1
326	GO:TRANSPORT_VESICLE	http://www.broadinstitute.org/gsea/msigdb/cards/GO_TRANSPORT_VESICLE	0.052621	0.510001	1	1
48	GO:OXIDOREDUCTASE_ACTIVITY_ACTING_ON_A_SULFUR_GROUP_OF_DONORS	http://www.broadinstitute.org/gsea/msigdb/cards/GO_OXIDOREDUCTASE_ACTIVITY_ACTING_ON_A_SULFUR_GROUP_OF_DONORS	0.052637	0.510001	1	1
112	WEST_SYNDROME	https://targetvalidation.org/search?src=q:WEST%20SYNDROME	0.05264	0.510001	1	1
255	AGE	https://targetvalidation.org/search?src=q:AGE	0.052646	0.510001	1	1
12	ANAL_SQUAMOUS_CELL_CARCINOMA	https://targetvalidation.org/search?src=q:ANAL%20SQUAMOUS%20CELL%20CARCINOMA	0.052692	0.510083	1	1
87	ATRIAL_CONDUCTION_DISEASE	https://targetvalidation.org/search?src=q:ATRIAL%20CONDUCTION%20DISEASE	0.052771	0.510483	1	1
77	UNVERRICHT-LUNDBORG_DISEASE	https://targetvalidation.org/search?src=q:UNVERRICHT-LUNDBORG%20DISEASE	0.052862	0.510999	1	1
12	GO:NEGATIVE_REGULATION_OF_SKELETAL_MUSCLE_TISSUE_DEVELOPMENT	http://www.broadinstitute.org/gsea/msigdb/cards/GO_NEGATIVE_REGULATION_OF_SKELETAL_MUSCLE_TISSUE_DEVELOPMENT	0.052947	0.511457	1	1
11	GO:POSITIVE_REGULATION_OF_ENDOTHELIAL_CELL_CHEMOTAXIS	http://www.broadinstitute.org/gsea/msigdb/cards/GO_POSITIVE_REGULATION_OF_ENDOTHELIAL_CELL_CHEMOTAXIS	0.053042	0.511465	1	1
21	NEUROLOGICAL_CONDITIONS_ASSOCIATED_WITH_AMINOACYLASE_1_DEFICIENCY	https://targetvalidation.org/search?src=q:NEUROLOGICAL%20CONDITIONS%20ASSOCIATED%20WITH%20AMINOACYLASE%201%20DEFICIENCY	0.053054	0.511465	1	1
1153	SYNDROMIC_ANORECTAL_MALFORMATION	https://targetvalidation.org/search?src=q:SYNDROMIC%20ANORECTAL%20MALFORMATION	0.053096	0.511465	1	1
89	HEREDITARY_EPISODIC_ATAXIA	https://targetvalidation.org/search?src=q:HEREDITARY%20EPISODIC%20ATAXIA	0.053122	0.511465	1	1
77	GO:POSITIVE_REGULATION_OF_MYELOID_CELL_DIFFERENTIATION	http://www.broadinstitute.org/gsea/msigdb/cards/GO_POSITIVE_REGULATION_OF_MYELOID_CELL_DIFFERENTIATION	0.053166	0.511465	1	1
54	GO:VENTRICULAR_SEPTUM_DEVELOPMENT	http://www.broadinstitute.org/gsea/msigdb/cards/GO_VENTRICULAR_SEPTUM_DEVELOPMENT	0.053174	0.511465	1	1
23	GO:NUCLEAR_EUCHROMATIN	http://www.broadinstitute.org/gsea/msigdb/cards/GO_NUCLEAR_EUCHROMATIN	0.053324	0.512545	1	1
60	FAMILIAL_ATYPICAL_MULTIPLE_MOLE_MELANOMA_SYNDROME	https://targetvalidation.org/search?src=q:FAMILIAL%20ATYPICAL%20MULTIPLE%20MOLE%20MELANOMA%20SYNDROME	0.053406	0.51283	1	1
11	PR_SEGMENT	https://targetvalidation.org/search?src=q:PR%20SEGMENT	0.053446	0.51283	1	1
83	KEGG:HYPERTROPHIC_CARDIOMYOPATHY_HCM	http://www.broadinstitute.org/gsea/msigdb/cards/KEGG_HYPERTROPHIC_CARDIOMYOPATHY_HCM	0.053467	0.51283	1	1
17	POLYDACTYLY_OF_A_BIPHALANGEAL_THUMB	https://targetvalidation.org/search?src=q:POLYDACTYLY%20OF%20A%20BIPHALANGEAL%20THUMB	0.053551	0.51316	1	1
145	NON-SYNDROMIC_PONTOCEREBELLAR_HYPOPLASIA	https://targetvalidation.org/search?src=q:NON-SYNDROMIC%20PONTOCEREBELLAR%20HYPOPLASIA	0.053577	0.51316	1	1
39	X-LINKED_LETHAL_MULTIPLE_PTERYGIUM_SYNDROME	https://targetvalidation.org/search?src=q:X-LINKED%20LETHAL%20MULTIPLE%20PTERYGIUM%20SYNDROME	0.053666	0.513649	1	1
46	REFRACTORY_ANEMIA_WITH_RINGED_SIDEROBLASTS	https://targetvalidation.org/search?src=q:REFRACTORY%20ANEMIA%20WITH%20RINGED%20SIDEROBLASTS	0.053804	0.513852	1	1
28	GRANULOMA_ANNULARE	https://targetvalidation.org/search?src=q:GRANULOMA%20ANNULARE	0.053824	0.513852	1	1
876	OSTEOPOROSIS	https://targetvalidation.org/search?src=q:OSTEOPOROSIS	0.053838	0.513852	1	1
55	GO:RRNA_BINDING	http://www.broadinstitute.org/gsea/msigdb/cards/GO_RRNA_BINDING	0.053874	0.513852	1	1
30	3Q29_MICRODUPLICATION	https://targetvalidation.org/search?src=q:3Q29%20MICRODUPLICATION	0.053921	0.513852	1	1
337	SCHNYDER_CORNEAL_DYSTROPHY	https://targetvalidation.org/search?src=q:SCHNYDER%20CORNEAL%20DYSTROPHY	0.053962	0.513852	1	1
264	KEGG:MAPK_SIGNALING_PATHWAY	http://www.broadinstitute.org/gsea/msigdb/cards/KEGG_MAPK_SIGNALING_PATHWAY	0.053985	0.513852	1	1
159	PRIMARY_INTERSTITIAL_LUNG_DISEASE_SPECIFIC_TO_CHILDHOOD_DUE_TO_PULMONARY_SURFACTANT_PROTEIN_ANOMALIES	https://targetvalidation.org/search?src=q:PRIMARY%20INTERSTITIAL%20LUNG%20DISEASE%20SPECIFIC%20TO%20CHILDHOOD%20DUE%20TO%20PULMONARY%20SURFACTANT%20PROTEIN%20ANOMALIES	0.05399	0.513852	1	1
18	CONGENITAL_CORNEA_PLANA	https://targetvalidation.org/search?src=q:CONGENITAL%20CORNEA%20PLANA	0.054053	0.514091	1	1
64	GO:NEGATIVE_REGULATION_OF_AXONOGENESIS	http://www.broadinstitute.org/gsea/msigdb/cards/GO_NEGATIVE_REGULATION_OF_AXONOGENESIS	0.054117	0.514339	1	1
632	MYOCARDIAL_ISCHEMIA	https://targetvalidation.org/search?src=q:MYOCARDIAL%20ISCHEMIA	0.054156	0.514349	1	1
11	GO:PARANODE_REGION_OF_AXON	http://www.broadinstitute.org/gsea/msigdb/cards/GO_PARANODE_REGION_OF_AXON	0.05423	0.514391	1	1
22	GO:ENDOPLASMIC_RETICULUM_TO_CYTOSOL_TRANSPORT	http://www.broadinstitute.org/gsea/msigdb/cards/GO_ENDOPLASMIC_RETICULUM_TO_CYTOSOL_TRANSPORT	0.054275	0.514391	1	1
12	GO:ANTEROGRADE_SYNAPTIC_VESICLE_TRANSPORT	http://www.broadinstitute.org/gsea/msigdb/cards/GO_ANTEROGRADE_SYNAPTIC_VESICLE_TRANSPORT	0.054278	0.514391	1	1
29	PHLEBITIS	https://targetvalidation.org/search?src=q:PHLEBITIS	0.054312	0.514391	1	1
100	GO:METENCEPHALON_DEVELOPMENT	http://www.broadinstitute.org/gsea/msigdb/cards/GO_METENCEPHALON_DEVELOPMENT	0.054442	0.515263	1	1
682	GO:CELLULAR_MACROMOLECULAR_COMPLEX_ASSEMBLY	http://www.broadinstitute.org/gsea/msigdb/cards/GO_CELLULAR_MACROMOLECULAR_COMPLEX_ASSEMBLY	0.054679	0.516633	1	1
22	OSTEOSCLEROSIS-ICHTHYOSIS-PREMATURE_OVARIAN_FAILURE	https://targetvalidation.org/search?src=q:OSTEOSCLEROSIS-ICHTHYOSIS-PREMATURE%20OVARIAN%20FAILURE	0.054698	0.516633	1	1
30	GO:ACETYLCHOLINE_RECEPTOR_ACTIVITY	http://www.broadinstitute.org/gsea/msigdb/cards/GO_ACETYLCHOLINE_RECEPTOR_ACTIVITY	0.054701	0.516633	1	1
15	GO:INTERFERON_GAMMA_PRODUCTION	http://www.broadinstitute.org/gsea/msigdb/cards/GO_INTERFERON_GAMMA_PRODUCTION	0.054801	0.517056	1	1
440	SYNDROMIC_KERATOCONUS	https://targetvalidation.org/search?src=q:SYNDROMIC%20KERATOCONUS	0.054822	0.517056	1	1
114	LANGER_MESOMELIC_DYSPLASIA	https://targetvalidation.org/search?src=q:LANGER%20MESOMELIC%20DYSPLASIA	0.054931	0.517222	1	1
501	ECTODERMAL_MALFORMATION_SYNDROME_ASSOCIATED_WITH_OCULAR_FEATURES	https://targetvalidation.org/search?src=q:ECTODERMAL%20MALFORMATION%20SYNDROME%20ASSOCIATED%20WITH%20OCULAR%20FEATURES	0.054939	0.517222	1	1
54	PID:RAC1_PATHWAY	http://www.broadinstitute.org/gsea/msigdb/cards/PID_RAC1_PATHWAY	0.05499	0.517222	1	1
15	GO:GABAERGIC_NEURON_DIFFERENTIATION	http://www.broadinstitute.org/gsea/msigdb/cards/GO_GABAERGIC_NEURON_DIFFERENTIATION	0.054992	0.517222	1	1
44	GO:CELLULAR_PIGMENTATION	http://www.broadinstitute.org/gsea/msigdb/cards/GO_CELLULAR_PIGMENTATION	0.055092	0.517549	1	1
860	SYNDROME_WITH_LIMB_DUPLICATION	https://targetvalidation.org/search?src=q:SYNDROME%20WITH%20LIMB%20DUPLICATION	0.055103	0.517549	1	1
24	GO:BENZENE_CONTAINING_COMPOUND_METABOLIC_PROCESS	http://www.broadinstitute.org/gsea/msigdb/cards/GO_BENZENE_CONTAINING_COMPOUND_METABOLIC_PROCESS	0.055148	0.517613	1	1
93	GO:NEGATIVE_REGULATION_OF_CHROMOSOME_ORGANIZATION	http://www.broadinstitute.org/gsea/msigdb/cards/GO_NEGATIVE_REGULATION_OF_CHROMOSOME_ORGANIZATION	0.055259	0.518297	1	1
69	HEMOGLOBINOPATHY_TOMS_RIVER	https://targetvalidation.org/search?src=q:HEMOGLOBINOPATHY%20TOMS%20RIVER	0.055469	0.519907	1	1
36	GO:SARCOPLASMIC_RETICULUM_MEMBRANE	http://www.broadinstitute.org/gsea/msigdb/cards/GO_SARCOPLASMIC_RETICULUM_MEMBRANE	0.055552	0.520139	1	1
37	GO:GLUTAMATE_RECEPTOR_BINDING	http://www.broadinstitute.org/gsea/msigdb/cards/GO_GLUTAMATE_RECEPTOR_BINDING	0.055583	0.520139	1	1
14	REACTOME:ACETYLCHOLINE_BINDING_AND_DOWNSTREAM_EVENTS	http://www.broadinstitute.org/gsea/msigdb/cards/REACTOME_ACETYLCHOLINE_BINDING_AND_DOWNSTREAM_EVENTS	0.055692	0.520139	1	1
13	GO:REGULATION_OF_TRANSMISSION_OF_NERVE_IMPULSE	http://www.broadinstitute.org/gsea/msigdb/cards/GO_REGULATION_OF_TRANSMISSION_OF_NERVE_IMPULSE	0.055756	0.520139	1	1
22	GO:ANTEROGRADE_AXONAL_TRANSPORT	http://www.broadinstitute.org/gsea/msigdb/cards/GO_ANTEROGRADE_AXONAL_TRANSPORT	0.055772	0.520139	1	1
64	FIBRINOGEN_MEASUREMENT	https://targetvalidation.org/search?src=q:FIBRINOGEN%20MEASUREMENT	0.055787	0.520139	1	1
51	GO:NEURAL_CREST_CELL_MIGRATION	http://www.broadinstitute.org/gsea/msigdb/cards/GO_NEURAL_CREST_CELL_MIGRATION	0.05581	0.520139	1	1
34	GO:VESICLE_DOCKING_INVOLVED_IN_EXOCYTOSIS	http://www.broadinstitute.org/gsea/msigdb/cards/GO_VESICLE_DOCKING_INVOLVED_IN_EXOCYTOSIS	0.055862	0.520139	1	1
755	ISCHEMIA_REPERFUSION_INJURY	https://targetvalidation.org/search?src=q:ISCHEMIA%20REPERFUSION%20INJURY	0.055938	0.520139	1	1
601	SCZ_DENOVO_NONSYN	https://www.ncbi.nlm.nih.gov/pubmed/24463508	0.056039	0.520139	1	1
50	GO:NEURAL_RETINA_DEVELOPMENT	http://www.broadinstitute.org/gsea/msigdb/cards/GO_NEURAL_RETINA_DEVELOPMENT	0.056045	0.520139	1	1
1336	GO:MACROMOLECULAR_COMPLEX_ASSEMBLY	http://www.broadinstitute.org/gsea/msigdb/cards/GO_MACROMOLECULAR_COMPLEX_ASSEMBLY	0.056078	0.520139	1	1
80	GENERALIZED_EPILEPSY_WITH_FEBRILE_SEIZURES-PLUS	https://targetvalidation.org/search?src=q:GENERALIZED%20EPILEPSY%20WITH%20FEBRILE%20SEIZURES-PLUS	0.056079	0.520139	1	1
18	GO:PROSTAGLANDIN_BIOSYNTHETIC_PROCESS	http://www.broadinstitute.org/gsea/msigdb/cards/GO_PROSTAGLANDIN_BIOSYNTHETIC_PROCESS	0.056094	0.520139	1	1
25	INFECTIOUS_ECTROMELIA	https://targetvalidation.org/search?src=q:INFECTIOUS%20ECTROMELIA	0.056101	0.520139	1	1
71	RARE_FEMALE_INFERTILITY_DUE_TO_AN_ANOMALY_OF_OVARIAN_FUNCTION_OF_GENETIC_ORIGIN	https://targetvalidation.org/search?src=q:RARE%20FEMALE%20INFERTILITY%20DUE%20TO%20AN%20ANOMALY%20OF%20OVARIAN%20FUNCTION%20OF%20GENETIC%20ORIGIN	0.056107	0.520139	1	1
50	GO:SNARE_COMPLEX	http://www.broadinstitute.org/gsea/msigdb/cards/GO_SNARE_COMPLEX	0.056196	0.520365	1	1
27	GO:T_CELL_DIFFERENTIATION_INVOLVED_IN_IMMUNE_RESPONSE	http://www.broadinstitute.org/gsea/msigdb/cards/GO_T_CELL_DIFFERENTIATION_INVOLVED_IN_IMMUNE_RESPONSE	0.056208	0.520365	1	1
12	Caspases	http://www.genenames.org/cgi-bin/family_search?search=Caspases	0.056307	0.520542	1	1
11	GO:CORPUS_CALLOSUM_DEVELOPMENT	http://www.broadinstitute.org/gsea/msigdb/cards/GO_CORPUS_CALLOSUM_DEVELOPMENT	0.056405	0.520542	1	1
49	PARTIAL_DELETION_OF_THE_SHORT_ARM_OF_CHROMOSOME_10	https://targetvalidation.org/search?src=q:PARTIAL%20DELETION%20OF%20THE%20SHORT%20ARM%20OF%20CHROMOSOME%2010	0.056447	0.520542	1	1
1042	CRANIOSTENOSIS_ASSOCIATED_WITH_A_STRABISMUS	https://targetvalidation.org/search?src=q:CRANIOSTENOSIS%20ASSOCIATED%20WITH%20A%20STRABISMUS	0.056457	0.520542	1	1
114	GO:PRESYNAPTIC_PROCESS_INVOLVED_IN_SYNAPTIC_TRANSMISSION	http://www.broadinstitute.org/gsea/msigdb/cards/GO_PRESYNAPTIC_PROCESS_INVOLVED_IN_SYNAPTIC_TRANSMISSION	0.056466	0.520542	1	1
211	GO:REGULATION_OF_CYSTEINE_TYPE_ENDOPEPTIDASE_ACTIVITY	http://www.broadinstitute.org/gsea/msigdb/cards/GO_REGULATION_OF_CYSTEINE_TYPE_ENDOPEPTIDASE_ACTIVITY	0.05648	0.520542	1	1
23	GO:NEGATIVE_REGULATION_OF_CALCIUM_ION_IMPORT	http://www.broadinstitute.org/gsea/msigdb/cards/GO_NEGATIVE_REGULATION_OF_CALCIUM_ION_IMPORT	0.056534	0.520542	1	1
64	GO:SMALL_RIBOSOMAL_SUBUNIT	http://www.broadinstitute.org/gsea/msigdb/cards/GO_SMALL_RIBOSOMAL_SUBUNIT	0.056534	0.520542	1	1
1826	MACROGLOBULINEMIA	https://targetvalidation.org/search?src=q:MACROGLOBULINEMIA	0.05661	0.520876	1	1
28	X-LINKED_INTELLECTUAL_DISABILITY-DANDY-WALKER_MALFORMATION-BASAL_GANGLIA_DISEASE-SEIZURES	https://targetvalidation.org/search?src=q:X-LINKED%20INTELLECTUAL%20DISABILITY-DANDY-WALKER%20MALFORMATION-BASAL%20GANGLIA%20DISEASE-SEIZURES	0.056647	0.520876	1	1
1501	MENTAL_RETARDATION	https://targetvalidation.org/search?src=q:MENTAL%20RETARDATION	0.056781	0.521755	1	1
89	GO:PDZ_DOMAIN_BINDING	http://www.broadinstitute.org/gsea/msigdb/cards/GO_PDZ_DOMAIN_BINDING	0.056865	0.522032	1	1
27	RESPONSE_TO_ABACAVIR	https://targetvalidation.org/search?src=q:RESPONSE%20TO%20ABACAVIR	0.056937	0.522032	1	1
14	GO:VASCULAR_ENDOTHELIAL_GROWTH_FACTOR_SIGNALING_PATHWAY	http://www.broadinstitute.org/gsea/msigdb/cards/GO_VASCULAR_ENDOTHELIAL_GROWTH_FACTOR_SIGNALING_PATHWAY	0.056954	0.522032	1	1
94	GO:NUCLEAR_MATRIX	http://www.broadinstitute.org/gsea/msigdb/cards/GO_NUCLEAR_MATRIX	0.057007	0.522032	1	1
50	GO:CARBON_CARBON_LYASE_ACTIVITY	http://www.broadinstitute.org/gsea/msigdb/cards/GO_CARBON_CARBON_LYASE_ACTIVITY	0.057027	0.522032	1	1
12	DRUG_USE_MEASUREMENT	https://targetvalidation.org/search?src=q:DRUG%20USE%20MEASUREMENT	0.057042	0.522032	1	1
40	GO:GOLGI_TO_PLASMA_MEMBRANE_TRANSPORT	http://www.broadinstitute.org/gsea/msigdb/cards/GO_GOLGI_TO_PLASMA_MEMBRANE_TRANSPORT	0.05711	0.522303	1	1
71	GO:ENDOTHELIAL_CELL_DIFFERENTIATION	http://www.broadinstitute.org/gsea/msigdb/cards/GO_ENDOTHELIAL_CELL_DIFFERENTIATION	0.057168	0.522481	1	1
269	GO:REGULATION_OF_CHROMOSOME_ORGANIZATION	http://www.broadinstitute.org/gsea/msigdb/cards/GO_REGULATION_OF_CHROMOSOME_ORGANIZATION	0.057266	0.522846	1	1
34	PID:MAPK_TRK_PATHWAY	http://www.broadinstitute.org/gsea/msigdb/cards/PID_MAPK_TRK_PATHWAY	0.057285	0.522846	1	1
44	CONGENITAL_MUSCULAR_DYSTROPHY_WITH_CEREBELLAR_INVOLVEMENT	https://targetvalidation.org/search?src=q:CONGENITAL%20MUSCULAR%20DYSTROPHY%20WITH%20CEREBELLAR%20INVOLVEMENT	0.057495	0.52366	1	1
160	ATYPICAL_HEMOLYTIC-UREMIC_SYNDROME_WITH_I_FACTOR_ANOMALY	https://targetvalidation.org/search?src=q:ATYPICAL%20HEMOLYTIC-UREMIC%20SYNDROME%20WITH%20I%20FACTOR%20ANOMALY	0.05751	0.52366	1	1
78	GO:REGULATION_OF_RECEPTOR_MEDIATED_ENDOCYTOSIS	http://www.broadinstitute.org/gsea/msigdb/cards/GO_REGULATION_OF_RECEPTOR_MEDIATED_ENDOCYTOSIS	0.057574	0.52366	1	1
24	PERIPARTUM_CARDIOMYOPATHY	https://targetvalidation.org/search?src=q:PERIPARTUM%20CARDIOMYOPATHY	0.057609	0.52366	1	1
1335	GO:REGULATION_OF_IMMUNE_SYSTEM_PROCESS	http://www.broadinstitute.org/gsea/msigdb/cards/GO_REGULATION_OF_IMMUNE_SYSTEM_PROCESS	0.057623	0.52366	1	1
64	VITAMIN_B12_DEFICIENCY	https://targetvalidation.org/search?src=q:VITAMIN%20B12%20DEFICIENCY	0.057623	0.52366	1	1
590	OSTEOPETROSIS	https://targetvalidation.org/search?src=q:OSTEOPETROSIS	0.057726	0.52366	1	1
13	GO:REGULATION_OF_SHORT_TERM_NEURONAL_SYNAPTIC_PLASTICITY	http://www.broadinstitute.org/gsea/msigdb/cards/GO_REGULATION_OF_SHORT_TERM_NEURONAL_SYNAPTIC_PLASTICITY	0.05774	0.52366	1	1
115	OSTEOPETROSIS_WITH_RENAL_TUBULAR_ACIDOSIS	https://targetvalidation.org/search?src=q:OSTEOPETROSIS%20WITH%20RENAL%20TUBULAR%20ACIDOSIS	0.057742	0.52366	1	1
47	GO:CHAPERONE_MEDIATED_PROTEIN_FOLDING	http://www.broadinstitute.org/gsea/msigdb/cards/GO_CHAPERONE_MEDIATED_PROTEIN_FOLDING	0.05776	0.52366	1	1
24	RESPONSE_TO_TNF_ANTAGONIST	https://targetvalidation.org/search?src=q:RESPONSE%20TO%20TNF%20ANTAGONIST	0.057898	0.52441	1	1
273	MORBID_OBESITY	https://targetvalidation.org/search?src=q:MORBID%20OBESITY	0.05792	0.52441	1	1
40	GO:AMINOPEPTIDASE_ACTIVITY	http://www.broadinstitute.org/gsea/msigdb/cards/GO_AMINOPEPTIDASE_ACTIVITY	0.058024	0.524427	1	1
244	SULFATION-RELATED_BONE_DISORDER	https://targetvalidation.org/search?src=q:SULFATION-RELATED%20BONE%20DISORDER	0.058067	0.524427	1	1
132	OTOPALATODIGITAL_SYNDROME_TYPE_2	https://targetvalidation.org/search?src=q:OTOPALATODIGITAL%20SYNDROME%20TYPE%202	0.058079	0.524427	1	1
61	GO:REGULATION_OF_POTASSIUM_ION_TRANSMEMBRANE_TRANSPORT	http://www.broadinstitute.org/gsea/msigdb/cards/GO_REGULATION_OF_POTASSIUM_ION_TRANSMEMBRANE_TRANSPORT	0.058118	0.524427	1	1
65	MEAN_ARTERIAL_PRESSURE	https://targetvalidation.org/search?src=q:MEAN%20ARTERIAL%20PRESSURE	0.058146	0.524427	1	1
51	FAMILIAL_PROSTATE_CANCER	https://targetvalidation.org/search?src=q:FAMILIAL%20PROSTATE%20CANCER	0.058201	0.524427	1	1
57	DISORDER_OF_O-XYLOSYL/N-ACETYLGALACTOSAMINYLGLYCAN_SYNTHESIS	https://targetvalidation.org/search?src=q:DISORDER%20OF%20O-XYLOSYL/N-ACETYLGALACTOSAMINYLGLYCAN%20SYNTHESIS	0.058245	0.524427	1	1
17	OSTEOCHONDROSIS_OF_GENETIC_ORIGIN	https://targetvalidation.org/search?src=q:OSTEOCHONDROSIS%20OF%20GENETIC%20ORIGIN	0.05826	0.524427	1	1
869	PULMONARY_FUNCTION_MEASUREMENT	https://targetvalidation.org/search?src=q:PULMONARY%20FUNCTION%20MEASUREMENT	0.058287	0.524427	1	1
15	GO:REGULATION_OF_NEUROTRANSMITTER_UPTAKE	http://www.broadinstitute.org/gsea/msigdb/cards/GO_REGULATION_OF_NEUROTRANSMITTER_UPTAKE	0.058335	0.524427	1	1
39	PID:AURORA_B_PATHWAY	http://www.broadinstitute.org/gsea/msigdb/cards/PID_AURORA_B_PATHWAY	0.058347	0.524427	1	1
62	RETINAL_CANCER	https://targetvalidation.org/search?src=q:RETINAL%20CANCER	0.058394	0.524503	1	1
334	GO:REGULATION_OF_CELLULAR_AMIDE_METABOLIC_PROCESS	http://www.broadinstitute.org/gsea/msigdb/cards/GO_REGULATION_OF_CELLULAR_AMIDE_METABOLIC_PROCESS	0.058485	0.524531	1	1
12	GO:POSITIVE_REGULATION_OF_OLIGODENDROCYTE_DIFFERENTIATION	http://www.broadinstitute.org/gsea/msigdb/cards/GO_POSITIVE_REGULATION_OF_OLIGODENDROCYTE_DIFFERENTIATION	0.058521	0.524531	1	1
102	SEVERE_CONGENITAL_HYPOCHROMIC_ANEMIA_WITH_RINGED_SIDEROBLASTS	https://targetvalidation.org/search?src=q:SEVERE%20CONGENITAL%20HYPOCHROMIC%20ANEMIA%20WITH%20RINGED%20SIDEROBLASTS	0.058541	0.524531	1	1
59	GO:PURINE_NUCLEOSIDE_MONOPHOSPHATE_BIOSYNTHETIC_PROCESS	http://www.broadinstitute.org/gsea/msigdb/cards/GO_PURINE_NUCLEOSIDE_MONOPHOSPHATE_BIOSYNTHETIC_PROCESS	0.0586	0.524531	1	1
85	PARTIAL_DELETION_OF_CHROMOSOME_4	https://targetvalidation.org/search?src=q:PARTIAL%20DELETION%20OF%20CHROMOSOME%204	0.05861	0.524531	1	1
184	VENTRICULAR_TACHYCARDIA	https://targetvalidation.org/search?src=q:VENTRICULAR%20TACHYCARDIA	0.058629	0.524531	1	1
14	Myosin_light_chains	http://www.genenames.org/cgi-bin/family_search?search=Myosin%20light%20chains	0.058699	0.524704	1	1
3896	VASCULAR_DISEASE	https://targetvalidation.org/search?src=q:VASCULAR%20DISEASE	0.058876	0.524704	1	1
146	DENTOCUTANEOUS_DISEASE_WITH_CATARACT	https://targetvalidation.org/search?src=q:DENTOCUTANEOUS%20DISEASE%20WITH%20CATARACT	0.058951	0.524704	1	1
19	GO:CELLULAR_SODIUM_ION_HOMEOSTASIS	http://www.broadinstitute.org/gsea/msigdb/cards/GO_CELLULAR_SODIUM_ION_HOMEOSTASIS	0.058954	0.524704	1	1
67	LEUKOSTASIS	https://targetvalidation.org/search?src=q:LEUKOSTASIS	0.058985	0.524704	1	1
139	MYOFIBRILLAR_MYOPATHY	https://targetvalidation.org/search?src=q:MYOFIBRILLAR%20MYOPATHY	0.059032	0.524704	1	1
14	GO:RESPIRATORY_BURST	http://www.broadinstitute.org/gsea/msigdb/cards/GO_RESPIRATORY_BURST	0.059058	0.524704	1	1
137	QUALITATIVE_OR_QUANTITATIVE_DEFECTS_OF_MYOFIBRILLAR_PROTEINS	https://targetvalidation.org/search?src=q:QUALITATIVE%20OR%20QUANTITATIVE%20DEFECTS%20OF%20MYOFIBRILLAR%20PROTEINS	0.059071	0.524704	1	1
81	REACTOME:RESPIRATORY_ELECTRON_TRANSPORT_ATP_SYNTHESIS_BY_CHEMIOSMOTIC_COUPLING_AND_HEAT_PRODUCTION_BY_UNCOUPLING_PROTEINS_	http://www.broadinstitute.org/gsea/msigdb/cards/REACTOME_RESPIRATORY_ELECTRON_TRANSPORT_ATP_SYNTHESIS_BY_CHEMIOSMOTIC_COUPLING_AND_HEAT_PRODUCTION_BY_UNCOUPLING_PROTEINS_	0.059087	0.524704	1	1
188	PARTIAL_DELETION_OF_CHROMOSOME_17	https://targetvalidation.org/search?src=q:PARTIAL%20DELETION%20OF%20CHROMOSOME%2017	0.059097	0.524704	1	1
88	GO:AXON_ENSHEATHMENT	http://www.broadinstitute.org/gsea/msigdb/cards/GO_AXON_ENSHEATHMENT	0.059134	0.524704	1	1
88	GO:ACETYLTRANSFERASE_COMPLEX	http://www.broadinstitute.org/gsea/msigdb/cards/GO_ACETYLTRANSFERASE_COMPLEX	0.059137	0.524704	1	1
1069	MYOTONIC_DYSTROPHY	https://targetvalidation.org/search?src=q:MYOTONIC%20DYSTROPHY	0.059151	0.524704	1	1
74	ASEPTIC_MENINGITIS	https://targetvalidation.org/search?src=q:ASEPTIC%20MENINGITIS	0.059222	0.524991	1	1
107	OSTEOGENESIS_IMPERFECTA_TYPE_4	https://targetvalidation.org/search?src=q:OSTEOGENESIS%20IMPERFECTA%20TYPE%204	0.059306	0.525392	1	1
5950	MUSCULAR_DISEASE	https://targetvalidation.org/search?src=q:MUSCULAR%20DISEASE	0.059372	0.525497	1	1
33	FEV_CHANGE_MEASUREMENT	https://targetvalidation.org/search?src=q:FEV%20CHANGE%20MEASUREMENT	0.059432	0.525497	1	1
297	GO:NEGATIVE_REGULATION_OF_CELL_DEVELOPMENT	http://www.broadinstitute.org/gsea/msigdb/cards/GO_NEGATIVE_REGULATION_OF_CELL_DEVELOPMENT	0.059434	0.525497	1	1
11	GO:CYCLOOXYGENASE_PATHWAY	http://www.broadinstitute.org/gsea/msigdb/cards/GO_CYCLOOXYGENASE_PATHWAY	0.059539	0.526083	1	1
23	GO:ATP_SYNTHESIS_COUPLED_PROTON_TRANSPORT	http://www.broadinstitute.org/gsea/msigdb/cards/GO_ATP_SYNTHESIS_COUPLED_PROTON_TRANSPORT	0.059606	0.526202	1	1
103	MEVALONIC_ACIDURIA	https://targetvalidation.org/search?src=q:MEVALONIC%20ACIDURIA	0.05963	0.526202	1	1
16	FAMILIAL_PRIMARY_LOCALIZED_CUTANEOUS_AMYLOIDOSIS	https://targetvalidation.org/search?src=q:FAMILIAL%20PRIMARY%20LOCALIZED%20CUTANEOUS%20AMYLOIDOSIS	0.059689	0.52638	1	1
10	PRIMARY_LOCALIZED_AMYLOIDOSIS	https://targetvalidation.org/search?src=q:PRIMARY%20LOCALIZED%20AMYLOIDOSIS	0.059765	0.52641	1	1
590	PORPHYRIA	https://targetvalidation.org/search?src=q:PORPHYRIA	0.05977	0.52641	1	1
45	GO:NEGATIVE_REGULATION_OF_NUCLEAR_DIVISION	http://www.broadinstitute.org/gsea/msigdb/cards/GO_NEGATIVE_REGULATION_OF_NUCLEAR_DIVISION	0.059842	0.526485	1	1
34	ATRIAL_FLUTTER	https://targetvalidation.org/search?src=q:ATRIAL%20FLUTTER	0.059856	0.526485	1	1
492	DENTAL_CARIES	https://targetvalidation.org/search?src=q:DENTAL%20CARIES	0.059922	0.526609	1	1
13	BEHAVIOR_OR_BEHAVIORAL_DISORDER_MEASUREMENT	https://targetvalidation.org/search?src=q:BEHAVIOR%20OR%20BEHAVIORAL%20DISORDER%20MEASUREMENT	0.059987	0.526609	1	1
188	GO:POSITIVE_REGULATION_OF_PROTEIN_COMPLEX_ASSEMBLY	http://www.broadinstitute.org/gsea/msigdb/cards/GO_POSITIVE_REGULATION_OF_PROTEIN_COMPLEX_ASSEMBLY	0.060001	0.526609	1	1
14	CHÉDIAK-HIGASHI_SYNDROME	https://targetvalidation.org/search?src=q:CHÉDIAK-HIGASHI%20SYNDROME	0.060029	0.526609	1	1
29	GO:EMBRYONIC_HINDLIMB_MORPHOGENESIS	http://www.broadinstitute.org/gsea/msigdb/cards/GO_EMBRYONIC_HINDLIMB_MORPHOGENESIS	0.060087	0.526609	1	1
18	BIOCARTA:ERK5_PATHWAY	http://www.broadinstitute.org/gsea/msigdb/cards/BIOCARTA_ERK5_PATHWAY	0.060103	0.526609	1	1
1047	SYNDROMIC_RETINITIS_PIGMENTOSA	https://targetvalidation.org/search?src=q:SYNDROMIC%20RETINITIS%20PIGMENTOSA	0.060165	0.526813	1	1
40	MOLLUSCUM_CONTAGIOSUM	https://targetvalidation.org/search?src=q:MOLLUSCUM%20CONTAGIOSUM	0.060229	0.527033	1	1
17	REACTOME:ACTIVATED_TAK1_MEDIATES_P38_MAPK_ACTIVATION	http://www.broadinstitute.org/gsea/msigdb/cards/REACTOME_ACTIVATED_TAK1_MEDIATES_P38_MAPK_ACTIVATION	0.060328	0.527168	1	1
311	ALVEOLAR_RHABDOMYOSARCOMA	https://targetvalidation.org/search?src=q:ALVEOLAR%20RHABDOMYOSARCOMA	0.060329	0.527168	1	1
17	GO:RECEPTOR_CATABOLIC_PROCESS	http://www.broadinstitute.org/gsea/msigdb/cards/GO_RECEPTOR_CATABOLIC_PROCESS	0.060361	0.527168	1	1
48	VIROLOGIC_RESPONSE_MEASUREMENT	https://targetvalidation.org/search?src=q:VIROLOGIC%20RESPONSE%20MEASUREMENT	0.060451	0.527409	1	1
2781	RARE_CONSTITUTIONAL_ANEMIA	https://targetvalidation.org/search?src=q:RARE%20CONSTITUTIONAL%20ANEMIA	0.060478	0.527409	1	1
223	SYNDROME_WITH_SYNOSTOSIS_OR_OTHER_JOINT_FORMATION_DEFECT	https://targetvalidation.org/search?src=q:SYNDROME%20WITH%20SYNOSTOSIS%20OR%20OTHER%20JOINT%20FORMATION%20DEFECT	0.060534	0.527409	1	1
40	FAMILIAL_APOLIPOPROTEIN_C-II_DEFICIENCY	https://targetvalidation.org/search?src=q:FAMILIAL%20APOLIPOPROTEIN%20C-II%20DEFICIENCY	0.060544	0.527409	1	1
15	PROLIDASE_DEFICIENCY	https://targetvalidation.org/search?src=q:PROLIDASE%20DEFICIENCY	0.060824	0.52815	1	1
26	CATEL-MANZKE_SYNDROME	https://targetvalidation.org/search?src=q:CATEL-MANZKE%20SYNDROME	0.060909	0.52815	1	1
19	DUBOWITZ_SYNDROME	https://targetvalidation.org/search?src=q:DUBOWITZ%20SYNDROME	0.060915	0.52815	1	1
10	ACROMELIC_FRONTONASAL_DYSPLASIA	https://targetvalidation.org/search?src=q:ACROMELIC%20FRONTONASAL%20DYSPLASIA	0.060933	0.52815	1	1
27	2Q32Q33_MICRODELETION_SYNDROME	https://targetvalidation.org/search?src=q:2Q32Q33%20MICRODELETION%20SYNDROME	0.06097	0.52815	1	1
177	GO:REGULATION_OF_MYELOID_CELL_DIFFERENTIATION	http://www.broadinstitute.org/gsea/msigdb/cards/GO_REGULATION_OF_MYELOID_CELL_DIFFERENTIATION	0.060972	0.52815	1	1
463	ISOLATED_CONGENITAL_HYPOGONADOTROPIC_HYPOGONADISM	https://targetvalidation.org/search?src=q:ISOLATED%20CONGENITAL%20HYPOGONADOTROPIC%20HYPOGONADISM	0.060975	0.52815	1	1
15	POSTERIOR_URETHRAL_VALVE	https://targetvalidation.org/search?src=q:POSTERIOR%20URETHRAL%20VALVE	0.061014	0.52815	1	1
15	ANAL_NEOPLASM	https://targetvalidation.org/search?src=q:ANAL%20NEOPLASM	0.061023	0.52815	1	1
93	GO:REGULATION_OF_RNA_SPLICING	http://www.broadinstitute.org/gsea/msigdb/cards/GO_REGULATION_OF_RNA_SPLICING	0.061092	0.52815	1	1
10	Cyclic_nucleotide_gated_channels	http://www.genenames.org/cgi-bin/family_search?search=Cyclic%20nucleotide%20gated%20channels	0.061096	0.52815	1	1
5579	INBORN_ERRORS_OF_METABOLISM	https://targetvalidation.org/search?src=q:INBORN%20ERRORS%20OF%20METABOLISM	0.061132	0.52815	1	1
56	GO:IRE1_MEDIATED_UNFOLDED_PROTEIN_RESPONSE	http://www.broadinstitute.org/gsea/msigdb/cards/GO_IRE1_MEDIATED_UNFOLDED_PROTEIN_RESPONSE	0.061135	0.52815	1	1
108	GO:CYTOSKELETON_DEPENDENT_INTRACELLULAR_TRANSPORT	http://www.broadinstitute.org/gsea/msigdb/cards/GO_CYTOSKELETON_DEPENDENT_INTRACELLULAR_TRANSPORT	0.061237	0.528695	1	1
79	MALE_HYPERGONADOTROPIC_HYPOGONADISM-INTELLECTUAL_DISABILITY-SKELETAL_ANOMALIES	https://targetvalidation.org/search?src=q:MALE%20HYPERGONADOTROPIC%20HYPOGONADISM-INTELLECTUAL%20DISABILITY-SKELETAL%20ANOMALIES	0.061295	0.528809	1	1
2196	CORONARY_HEART_DISEASE	https://targetvalidation.org/search?src=q:CORONARY%20HEART%20DISEASE	0.06135	0.528809	1	1
52	FILARIAL_ELEPHANTIASIS	https://targetvalidation.org/search?src=q:FILARIAL%20ELEPHANTIASIS	0.061393	0.528809	1	1
117	GO:NUCLEAR_PERIPHERY	http://www.broadinstitute.org/gsea/msigdb/cards/GO_NUCLEAR_PERIPHERY	0.061414	0.528809	1	1
220	MARGINAL_ZONE_B-CELL_LYMPHOMA	https://targetvalidation.org/search?src=q:MARGINAL%20ZONE%20B-CELL%20LYMPHOMA	0.061445	0.528809	1	1
39	BIOCARTA:FCER1_PATHWAY	http://www.broadinstitute.org/gsea/msigdb/cards/BIOCARTA_FCER1_PATHWAY	0.061578	0.529308	1	1
34	GLUTARYL-COA_DEHYDROGENASE_DEFICIENCY	https://targetvalidation.org/search?src=q:GLUTARYL-COA%20DEHYDROGENASE%20DEFICIENCY	0.061581	0.529308	1	1
17	GO:MITOCHONDRIAL_ATP_SYNTHESIS_COUPLED_PROTON_TRANSPORT	http://www.broadinstitute.org/gsea/msigdb/cards/GO_MITOCHONDRIAL_ATP_SYNTHESIS_COUPLED_PROTON_TRANSPORT	0.061745	0.529487	1	1
27	ST:MYOCYTE_AD_PATHWAY	http://www.broadinstitute.org/gsea/msigdb/cards/ST_MYOCYTE_AD_PATHWAY	0.061759	0.529487	1	1
268	GO:MACROAUTOPHAGY	http://www.broadinstitute.org/gsea/msigdb/cards/GO_MACROAUTOPHAGY	0.061761	0.529487	1	1
31	PARTIAL_DUPLICATION_OF_CHROMOSOME_3	https://targetvalidation.org/search?src=q:PARTIAL%20DUPLICATION%20OF%20CHROMOSOME%203	0.061825	0.529487	1	1
30	GO:RESPONSE_TO_ATP	http://www.broadinstitute.org/gsea/msigdb/cards/GO_RESPONSE_TO_ATP	0.061855	0.529487	1	1
42	GO:NUCLEOID	http://www.broadinstitute.org/gsea/msigdb/cards/GO_NUCLEOID	0.061897	0.529487	1	1
38	GO:ENDOPLASMIC_RETICULUM_ORGANIZATION	http://www.broadinstitute.org/gsea/msigdb/cards/GO_ENDOPLASMIC_RETICULUM_ORGANIZATION	0.06192	0.529487	1	1
1151	CEREBRAL_ISCHEMIA	https://targetvalidation.org/search?src=q:CEREBRAL%20ISCHEMIA	0.061951	0.529487	1	1
134	DYSLEXIA	https://targetvalidation.org/search?src=q:DYSLEXIA	0.061953	0.529487	1	1
11	COMBINED_OXIDATIVE_PHOSPHORYLATION_DEFECT_TYPE_8	https://targetvalidation.org/search?src=q:COMBINED%20OXIDATIVE%20PHOSPHORYLATION%20DEFECT%20TYPE%208	0.062004	0.529555	1	1
61	SERUM_DIMETHYLARGININE_MEASUREMENT	https://targetvalidation.org/search?src=q:SERUM%20DIMETHYLARGININE%20MEASUREMENT	0.062059	0.529555	1	1
30	GO:POSITIVE_REGULATION_OF_IMMUNOGLOBULIN_PRODUCTION	http://www.broadinstitute.org/gsea/msigdb/cards/GO_POSITIVE_REGULATION_OF_IMMUNOGLOBULIN_PRODUCTION	0.062094	0.529555	1	1
101	GO:REGULATION_OF_CIRCADIAN_RHYTHM	http://www.broadinstitute.org/gsea/msigdb/cards/GO_REGULATION_OF_CIRCADIAN_RHYTHM	0.062117	0.529555	1	1
8102	PANCREATIC_CARCINOMA	https://targetvalidation.org/search?src=q:PANCREATIC%20CARCINOMA	0.062301	0.529562	1	1
503	DISORDER_OF_PHOSPHOLIPIDS	https://targetvalidation.org/search?src=q:DISORDER%20OF%20PHOSPHOLIPIDS	0.062306	0.529562	1	1
47	RUBINSTEIN-TAYBI_SYNDROME_DUE_TO_CREBBP_MUTATIONS	https://targetvalidation.org/search?src=q:RUBINSTEIN-TAYBI%20SYNDROME%20DUE%20TO%20CREBBP%20MUTATIONS	0.062309	0.529562	1	1
103	PARTIAL_DELETION_OF_THE_SHORT_ARM_OF_CHROMOSOME_1	https://targetvalidation.org/search?src=q:PARTIAL%20DELETION%20OF%20THE%20SHORT%20ARM%20OF%20CHROMOSOME%201	0.062321	0.529562	1	1
26	GO:MICROTUBULE_POLYMERIZATION	http://www.broadinstitute.org/gsea/msigdb/cards/GO_MICROTUBULE_POLYMERIZATION	0.062332	0.529562	1	1
22	GO:PROTON_TRANSPORTING_ATP_SYNTHASE_COMPLEX	http://www.broadinstitute.org/gsea/msigdb/cards/GO_PROTON_TRANSPORTING_ATP_SYNTHASE_COMPLEX	0.062355	0.529562	1	1
322	CEREBRAL_DISEASE_WITH_CATARACT	https://targetvalidation.org/search?src=q:CEREBRAL%20DISEASE%20WITH%20CATARACT	0.062406	0.529562	1	1
1148	GO:NUCLEIC_ACID_BINDING_TRANSCRIPTION_FACTOR_ACTIVITY	http://www.broadinstitute.org/gsea/msigdb/cards/GO_NUCLEIC_ACID_BINDING_TRANSCRIPTION_FACTOR_ACTIVITY	0.06243	0.529562	1	1
40	PROXIMAL_SYMPHALANGISM	https://targetvalidation.org/search?src=q:PROXIMAL%20SYMPHALANGISM	0.062492	0.529757	1	1
12	MORGAGNI-STEWART-MOREL_SYNDROME	https://targetvalidation.org/search?src=q:MORGAGNI-STEWART-MOREL%20SYNDROME	0.062532	0.529765	1	1
124	GO:MUSCLE_CELL_DEVELOPMENT	http://www.broadinstitute.org/gsea/msigdb/cards/GO_MUSCLE_CELL_DEVELOPMENT	0.062675	0.530576	1	1
184	AUTOIMMUNE_THROMBOCYTOPENIC_PURPURA	https://targetvalidation.org/search?src=q:AUTOIMMUNE%20THROMBOCYTOPENIC%20PURPURA	0.062727	0.530576	1	1
159	PRIMARY_HYPEROXALURIA	https://targetvalidation.org/search?src=q:PRIMARY%20HYPEROXALURIA	0.062745	0.530576	1	1
85	GO:POSITIVE_REGULATION_OF_PROTEIN_POLYMERIZATION	http://www.broadinstitute.org/gsea/msigdb/cards/GO_POSITIVE_REGULATION_OF_PROTEIN_POLYMERIZATION	0.062784	0.530576	1	1
8716	PROSTATE_CARCINOMA	https://targetvalidation.org/search?src=q:PROSTATE%20CARCINOMA	0.062898	0.531035	1	1
1186	GO:VESICLE_MEDIATED_TRANSPORT	http://www.broadinstitute.org/gsea/msigdb/cards/GO_VESICLE_MEDIATED_TRANSPORT	0.062967	0.531035	1	1
145	PARTIAL_DELETION_OF_CHROMOSOME_1	https://targetvalidation.org/search?src=q:PARTIAL%20DELETION%20OF%20CHROMOSOME%201	0.063015	0.531035	1	1
299	GO:EXOCYTOSIS	http://www.broadinstitute.org/gsea/msigdb/cards/GO_EXOCYTOSIS	0.063024	0.531035	1	1
50	VISNA	https://targetvalidation.org/search?src=q:VISNA	0.063034	0.531035	1	1
24	REACTOME:SMOOTH_MUSCLE_CONTRACTION	http://www.broadinstitute.org/gsea/msigdb/cards/REACTOME_SMOOTH_MUSCLE_CONTRACTION	0.063285	0.53209	1	1
34	FASCIOLIASIS	https://targetvalidation.org/search?src=q:FASCIOLIASIS	0.063318	0.53209	1	1
47	PROGRESSIVE_MULTIFOCAL_LEUKOENCEPHALOPATHY	https://targetvalidation.org/search?src=q:PROGRESSIVE%20MULTIFOCAL%20LEUKOENCEPHALOPATHY	0.063431	0.53209	1	1
15	C_SYNDROME	https://targetvalidation.org/search?src=q:C%20SYNDROME	0.063563	0.53209	1	1
177	GO:CALMODULIN_BINDING	http://www.broadinstitute.org/gsea/msigdb/cards/GO_CALMODULIN_BINDING	0.063565	0.53209	1	1
34	GO:CD4_POSITIVE_ALPHA_BETA_T_CELL_ACTIVATION	http://www.broadinstitute.org/gsea/msigdb/cards/GO_CD4_POSITIVE_ALPHA_BETA_T_CELL_ACTIVATION	0.063572	0.53209	1	1
36	ST:P38_MAPK_PATHWAY	http://www.broadinstitute.org/gsea/msigdb/cards/ST_P38_MAPK_PATHWAY	0.063578	0.53209	1	1
352	MOVEMENT_DISORDER	https://targetvalidation.org/search?src=q:MOVEMENT%20DISORDER	0.063645	0.53209	1	1
13	PONTOCEREBELLAR_HYPOPLASIA_TYPE_7	https://targetvalidation.org/search?src=q:PONTOCEREBELLAR%20HYPOPLASIA%20TYPE%207	0.063695	0.53209	1	1
63	GO:OOGENESIS	http://www.broadinstitute.org/gsea/msigdb/cards/GO_OOGENESIS	0.063702	0.53209	1	1
186	ACROCAPITOFEMORAL_DYSPLASIA	https://targetvalidation.org/search?src=q:ACROCAPITOFEMORAL%20DYSPLASIA	0.063744	0.53209	1	1
100	1P36_DELETION_SYNDROME	https://targetvalidation.org/search?src=q:1P36%20DELETION%20SYNDROME	0.063859	0.53209	1	1
155	PARTIAL_DELETION_OF_CHROMOSOME_2	https://targetvalidation.org/search?src=q:PARTIAL%20DELETION%20OF%20CHROMOSOME%202	0.06386	0.53209	1	1
73	GO:ACTIVATION_OF_GTPASE_ACTIVITY	http://www.broadinstitute.org/gsea/msigdb/cards/GO_ACTIVATION_OF_GTPASE_ACTIVITY	0.063862	0.53209	1	1
10	GO:RESPONSE_TO_HISTAMINE	http://www.broadinstitute.org/gsea/msigdb/cards/GO_RESPONSE_TO_HISTAMINE	0.063953	0.53209	1	1
1745	INSULIN_RESISTANCE	https://targetvalidation.org/search?src=q:INSULIN%20RESISTANCE	0.063954	0.53209	1	1
135	MYELITIS	https://targetvalidation.org/search?src=q:MYELITIS	0.063957	0.53209	1	1
13	GRAM_domain_containing	http://www.genenames.org/cgi-bin/family_search?search=GRAM%20domain%20containing	0.063982	0.53209	1	1
525	GO:TISSUE_MORPHOGENESIS	http://www.broadinstitute.org/gsea/msigdb/cards/GO_TISSUE_MORPHOGENESIS	0.064061	0.53209	1	1
53	LYMPHEDEMA-ATRIAL_SEPTAL_DEFECTS-FACIAL_CHANGES	https://targetvalidation.org/search?src=q:LYMPHEDEMA-ATRIAL%20SEPTAL%20DEFECTS-FACIAL%20CHANGES	0.064102	0.53209	1	1
30	GO:HSP70_PROTEIN_BINDING	http://www.broadinstitute.org/gsea/msigdb/cards/GO_HSP70_PROTEIN_BINDING	0.064174	0.53209	1	1
78	GO:REGULATION_OF_LEUKOCYTE_APOPTOTIC_PROCESS	http://www.broadinstitute.org/gsea/msigdb/cards/GO_REGULATION_OF_LEUKOCYTE_APOPTOTIC_PROCESS	0.064178	0.53209	1	1
20	CORTICAL_DYSPLASIA-FOCAL_EPILEPSY_SYNDROME	https://targetvalidation.org/search?src=q:CORTICAL%20DYSPLASIA-FOCAL%20EPILEPSY%20SYNDROME	0.064178	0.53209	1	1
1152	METABOLIC_DISEASE_WITH_PIGMENTARY_RETINITIS	https://targetvalidation.org/search?src=q:METABOLIC%20DISEASE%20WITH%20PIGMENTARY%20RETINITIS	0.064188	0.53209	1	1
428	GO:PROTEIN_OLIGOMERIZATION	http://www.broadinstitute.org/gsea/msigdb/cards/GO_PROTEIN_OLIGOMERIZATION	0.064204	0.53209	1	1
29	X-LINKED_CLEFT_PALATE_AND_ANKYLOGLOSSIA	https://targetvalidation.org/search?src=q:X-LINKED%20CLEFT%20PALATE%20AND%20ANKYLOGLOSSIA	0.064218	0.53209	1	1
68	PSEUDOHYPOPARATHYROIDISM_TYPE_1C	https://targetvalidation.org/search?src=q:PSEUDOHYPOPARATHYROIDISM%20TYPE%201C	0.064236	0.53209	1	1
10	LISCH_EPITHELIAL_CORNEAL_DYSTROPHY	https://targetvalidation.org/search?src=q:LISCH%20EPITHELIAL%20CORNEAL%20DYSTROPHY	0.064257	0.53209	1	1
2011	HYPERTROPHY	https://targetvalidation.org/search?src=q:HYPERTROPHY	0.064366	0.532668	1	1
38	OSTEOPETROSIS-HYPOGAMMAGLOBULINEMIA	https://targetvalidation.org/search?src=q:OSTEOPETROSIS-HYPOGAMMAGLOBULINEMIA	0.064511	0.533543	1	1
31	PYKNOACHONDROGENESIS	https://targetvalidation.org/search?src=q:PYKNOACHONDROGENESIS	0.064581	0.533637	1	1
52	GO:CYTOPLASMIC_MICROTUBULE	http://www.broadinstitute.org/gsea/msigdb/cards/GO_CYTOPLASMIC_MICROTUBULE	0.064601	0.533637	1	1
31	GO:DISULFIDE_OXIDOREDUCTASE_ACTIVITY	http://www.broadinstitute.org/gsea/msigdb/cards/GO_DISULFIDE_OXIDOREDUCTASE_ACTIVITY	0.064717	0.533942	1	1
528	GO:EMBRYONIC_MORPHOGENESIS	http://www.broadinstitute.org/gsea/msigdb/cards/GO_EMBRYONIC_MORPHOGENESIS	0.064728	0.533942	1	1
43	GLYCOGEN_STORAGE_DISEASE_DUE_TO_LAMP-2_DEFICIENCY	https://targetvalidation.org/search?src=q:GLYCOGEN%20STORAGE%20DISEASE%20DUE%20TO%20LAMP-2%20DEFICIENCY	0.064756	0.533942	1	1
41	C-type_lectin_domain_containing	http://www.genenames.org/cgi-bin/family_search?search=C-type%20lectin%20domain%20containing	0.064823	0.53417	1	1
37	CARDIODYSRHYTHMIC_POTASSIUM-SENSITIVE_PERIODIC_PARALYSIS	https://targetvalidation.org/search?src=q:CARDIODYSRHYTHMIC%20POTASSIUM-SENSITIVE%20PERIODIC%20PARALYSIS	0.064994	0.535123	1	1
63	RAB,_member_RAS_oncogene_GTPases	http://www.genenames.org/cgi-bin/family_search?search=RAB,%20member%20RAS%20oncogene%20GTPases	0.065056	0.535123	1	1
12	GO:CEREBRAL_CORTEX_GABAERGIC_INTERNEURON_DIFFERENTIATION	http://www.broadinstitute.org/gsea/msigdb/cards/GO_CEREBRAL_CORTEX_GABAERGIC_INTERNEURON_DIFFERENTIATION	0.065057	0.535123	1	1
62	REACTOME:IMMUNOREGULATORY_INTERACTIONS_BETWEEN_A_LYMPHOID_AND_A_NON_LYMPHOID_CELL	http://www.broadinstitute.org/gsea/msigdb/cards/REACTOME_IMMUNOREGULATORY_INTERACTIONS_BETWEEN_A_LYMPHOID_AND_A_NON_LYMPHOID_CELL	0.065147	0.535539	1	1
857	GO:GOLGI_APPARATUS_PART	http://www.broadinstitute.org/gsea/msigdb/cards/GO_GOLGI_APPARATUS_PART	0.065202	0.535667	1	1
61	THORACOLARYNGOPELVIC_DYSPLASIA	https://targetvalidation.org/search?src=q:THORACOLARYNGOPELVIC%20DYSPLASIA	0.065341	0.536484	1	1
9	RESPONSE_TO_VIRUS	https://targetvalidation.org/search?src=q:RESPONSE%20TO%20VIRUS	0.065558	0.537487	1	1
33	GO:CELLULAR_SENESCENCE	http://www.broadinstitute.org/gsea/msigdb/cards/GO_CELLULAR_SENESCENCE	0.065562	0.537487	1	1
3576	OBESITY	https://targetvalidation.org/search?src=q:OBESITY	0.065582	0.537487	1	1
11	MAP_kinase_phosphatases	http://www.genenames.org/cgi-bin/family_search?search=MAP%20kinase%20phosphatases	0.065627	0.537531	1	1
74	GO:ACTIN_MEDIATED_CELL_CONTRACTION	http://www.broadinstitute.org/gsea/msigdb/cards/GO_ACTIN_MEDIATED_CELL_CONTRACTION	0.065786	0.538124	1	1
3144	PROGRESSIVE_MUSCULAR_DYSTROPHY	https://targetvalidation.org/search?src=q:PROGRESSIVE%20MUSCULAR%20DYSTROPHY	0.065831	0.538124	1	1
31	GO:POSITIVE_REGULATION_OF_GLIAL_CELL_DIFFERENTIATION	http://www.broadinstitute.org/gsea/msigdb/cards/GO_POSITIVE_REGULATION_OF_GLIAL_CELL_DIFFERENTIATION	0.065835	0.538124	1	1
31	OCULO-PALATO-CEREBRAL_SYNDROME	https://targetvalidation.org/search?src=q:OCULO-PALATO-CEREBRAL%20SYNDROME	0.065858	0.538124	1	1
23	BIOCARTA:IGF1R_PATHWAY	http://www.broadinstitute.org/gsea/msigdb/cards/BIOCARTA_IGF1R_PATHWAY	0.065903	0.53816	1	1
181	GO:LOCOMOTORY_BEHAVIOR	http://www.broadinstitute.org/gsea/msigdb/cards/GO_LOCOMOTORY_BEHAVIOR	0.06596	0.53816	1	1
15	GO:PROTEIN_LOCALIZATION_TO_SYNAPSE	http://www.broadinstitute.org/gsea/msigdb/cards/GO_PROTEIN_LOCALIZATION_TO_SYNAPSE	0.065992	0.53816	1	1
422	CONNECTIVE_TISSUE_DISEASE_WITH_EYE_INVOLVEMENT	https://targetvalidation.org/search?src=q:CONNECTIVE%20TISSUE%20DISEASE%20WITH%20EYE%20INVOLVEMENT	0.066021	0.53816	1	1
910	GO:PLASMA_MEMBRANE_REGION	http://www.broadinstitute.org/gsea/msigdb/cards/GO_PLASMA_MEMBRANE_REGION	0.066186	0.538663	1	1
1804	LYSOSOMAL_DISEASE	https://targetvalidation.org/search?src=q:LYSOSOMAL%20DISEASE	0.066315	0.538663	1	1
25	GO:FOREBRAIN_REGIONALIZATION	http://www.broadinstitute.org/gsea/msigdb/cards/GO_FOREBRAIN_REGIONALIZATION	0.066361	0.538663	1	1
107	MITOCHONDRIAL_SUBSTRATE_CARRIER_DISORDER	https://targetvalidation.org/search?src=q:MITOCHONDRIAL%20SUBSTRATE%20CARRIER%20DISORDER	0.066385	0.538663	1	1
93	GO:CHROMATIN_SILENCING	http://www.broadinstitute.org/gsea/msigdb/cards/GO_CHROMATIN_SILENCING	0.066387	0.538663	1	1
94	TRISOMY_18	https://targetvalidation.org/search?src=q:TRISOMY%2018	0.066395	0.538663	1	1
83	GO:NCRNA_TRANSCRIPTION	http://www.broadinstitute.org/gsea/msigdb/cards/GO_NCRNA_TRANSCRIPTION	0.066499	0.538663	1	1
1254	GENETIC_PROGEROID_SYNDROME	https://targetvalidation.org/search?src=q:GENETIC%20PROGEROID%20SYNDROME	0.066504	0.538663	1	1
1198	GO:CELLULAR_MACROMOLECULE_LOCALIZATION	http://www.broadinstitute.org/gsea/msigdb/cards/GO_CELLULAR_MACROMOLECULE_LOCALIZATION	0.066522	0.538663	1	1
43	RENAL_OSTEODYSTROPHY	https://targetvalidation.org/search?src=q:RENAL%20OSTEODYSTROPHY	0.066562	0.538663	1	1
55	GO:REGULATION_OF_POSTSYNAPTIC_MEMBRANE_POTENTIAL	http://www.broadinstitute.org/gsea/msigdb/cards/GO_REGULATION_OF_POSTSYNAPTIC_MEMBRANE_POTENTIAL	0.066571	0.538663	1	1
37	GO:POSTTRANSCRIPTIONAL_GENE_SILENCING	http://www.broadinstitute.org/gsea/msigdb/cards/GO_POSTTRANSCRIPTIONAL_GENE_SILENCING	0.066633	0.538663	1	1
1101	GO:ZINC_ION_BINDING	http://www.broadinstitute.org/gsea/msigdb/cards/GO_ZINC_ION_BINDING	0.066711	0.538663	1	1
13	KEGG:SULFUR_METABOLISM	http://www.broadinstitute.org/gsea/msigdb/cards/KEGG_SULFUR_METABOLISM	0.066786	0.538663	1	1
1442	SUPRANUCLEAR_OCULOMOTOR_PALSY	https://targetvalidation.org/search?src=q:SUPRANUCLEAR%20OCULOMOTOR%20PALSY	0.066859	0.538663	1	1
4050	PRIMARY_IMMUNODEFICIENCY	https://targetvalidation.org/search?src=q:PRIMARY%20IMMUNODEFICIENCY	0.066889	0.538663	1	1
16	SYNDACTYLY-POLYDACTYLY-EAR_LOBE_SYNDROME	https://targetvalidation.org/search?src=q:SYNDACTYLY-POLYDACTYLY-EAR%20LOBE%20SYNDROME	0.066923	0.538663	1	1
440	GO:REGULATION_OF_HOMEOSTATIC_PROCESS	http://www.broadinstitute.org/gsea/msigdb/cards/GO_REGULATION_OF_HOMEOSTATIC_PROCESS	0.066976	0.538663	1	1
18	HYPERVITAMINOSIS_A	https://targetvalidation.org/search?src=q:HYPERVITAMINOSIS%20A	0.067012	0.538663	1	1
29	GO:S_ACYLTRANSFERASE_ACTIVITY	http://www.broadinstitute.org/gsea/msigdb/cards/GO_S_ACYLTRANSFERASE_ACTIVITY	0.06704	0.538663	1	1
15	GO:APOLIPOPROTEIN_BINDING	http://www.broadinstitute.org/gsea/msigdb/cards/GO_APOLIPOPROTEIN_BINDING	0.067053	0.538663	1	1
143	KARYOMEGALIC_INTERSTITIAL_NEPHRITIS	https://targetvalidation.org/search?src=q:KARYOMEGALIC%20INTERSTITIAL%20NEPHRITIS	0.067094	0.538663	1	1
6630	ACUTE_LEUKEMIA	https://targetvalidation.org/search?src=q:ACUTE%20LEUKEMIA	0.067132	0.538663	1	1
20	POLYRADICULONEUROPATHY	https://targetvalidation.org/search?src=q:POLYRADICULONEUROPATHY	0.067149	0.538663	1	1
30	FRIED_SYNDROME	https://targetvalidation.org/search?src=q:FRIED%20SYNDROME	0.067208	0.538663	1	1
38	AUTOSOMAL_DOMINANT_SPASTIC_PARAPLEGIA_TYPE_29	https://targetvalidation.org/search?src=q:AUTOSOMAL%20DOMINANT%20SPASTIC%20PARAPLEGIA%20TYPE%2029	0.067215	0.538663	1	1
91	AGRANULOCYTOSIS	https://targetvalidation.org/search?src=q:AGRANULOCYTOSIS	0.067258	0.538663	1	1
30	KIDNEY_ONCOCYTOMA	https://targetvalidation.org/search?src=q:KIDNEY%20ONCOCYTOMA	0.067299	0.538663	1	1
100	FAMILIAL_SHORT_QT_SYNDROME	https://targetvalidation.org/search?src=q:FAMILIAL%20SHORT%20QT%20SYNDROME	0.067302	0.538663	1	1
23	GO:PROTEIN_PHOSPHORYLATED_AMINO_ACID_BINDING	http://www.broadinstitute.org/gsea/msigdb/cards/GO_PROTEIN_PHOSPHORYLATED_AMINO_ACID_BINDING	0.067303	0.538663	1	1
59	COFS_SYNDROME	https://targetvalidation.org/search?src=q:COFS%20SYNDROME	0.067313	0.538663	1	1
127	KING-DENBOROUGH_SYNDROME	https://targetvalidation.org/search?src=q:KING-DENBOROUGH%20SYNDROME	0.067419	0.538799	1	1
88	REACTOME:MHC_CLASS_II_ANTIGEN_PRESENTATION	http://www.broadinstitute.org/gsea/msigdb/cards/REACTOME_MHC_CLASS_II_ANTIGEN_PRESENTATION	0.067477	0.538799	1	1
34	PID:ERBB1_RECEPTOR_PROXIMAL_PATHWAY	http://www.broadinstitute.org/gsea/msigdb/cards/PID_ERBB1_RECEPTOR_PROXIMAL_PATHWAY	0.067489	0.538799	1	1
13	UBX_domain_containing	http://www.genenames.org/cgi-bin/family_search?search=UBX%20domain%20containing	0.067499	0.538799	1	1
555	GAUCHER_DISEASE	https://targetvalidation.org/search?src=q:GAUCHER%20DISEASE	0.067551	0.538799	1	1
24	ACRODERMATITIS	https://targetvalidation.org/search?src=q:ACRODERMATITIS	0.067664	0.538799	1	1
1570	EYE_NEOPLASM	https://targetvalidation.org/search?src=q:EYE%20NEOPLASM	0.067668	0.538799	1	1
233	GO:TRANSFERASE_ACTIVITY_TRANSFERRING_ACYL_GROUPS	http://www.broadinstitute.org/gsea/msigdb/cards/GO_TRANSFERASE_ACTIVITY_TRANSFERRING_ACYL_GROUPS	0.067702	0.538799	1	1
2855	METASTATIC_PROSTATE_CANCER	https://targetvalidation.org/search?src=q:METASTATIC%20PROSTATE%20CANCER	0.067725	0.538799	1	1
123	PR_INTERVAL	https://targetvalidation.org/search?src=q:PR%20INTERVAL	0.067727	0.538799	1	1
52	ICHTHYOSIS_PREMATURITY_SYNDROME	https://targetvalidation.org/search?src=q:ICHTHYOSIS%20PREMATURITY%20SYNDROME	0.067857	0.539517	1	1
36	GO:T_CELL_SELECTION	http://www.broadinstitute.org/gsea/msigdb/cards/GO_T_CELL_SELECTION	0.067969	0.540091	1	1
27	GO:NEGATIVE_REGULATION_OF_AXON_GUIDANCE	http://www.broadinstitute.org/gsea/msigdb/cards/GO_NEGATIVE_REGULATION_OF_AXON_GUIDANCE	0.068057	0.540474	1	1
22	ATROPHIC_RHINITIS	https://targetvalidation.org/search?src=q:ATROPHIC%20RHINITIS	0.068116	0.540626	1	1
18	GO:REGULATION_OF_DELAYED_RECTIFIER_POTASSIUM_CHANNEL_ACTIVITY	http://www.broadinstitute.org/gsea/msigdb/cards/GO_REGULATION_OF_DELAYED_RECTIFIER_POTASSIUM_CHANNEL_ACTIVITY	0.068275	0.541571	1	1
71	GO:MRNA_3_END_PROCESSING	http://www.broadinstitute.org/gsea/msigdb/cards/GO_MRNA_3_END_PROCESSING	0.068386	0.54174	1	1
12	GO:PREPULSE_INHIBITION	http://www.broadinstitute.org/gsea/msigdb/cards/GO_PREPULSE_INHIBITION	0.068397	0.54174	1	1
319	DENOVO_SNP_INDEL_EPILEPTIC_ENCEPHALOPATHY	https://www.ncbi.nlm.nih.gov/pubmed/24463507	0.068416	0.54174	1	1
14	KEGG:GLYCOSPHINGOLIPID_BIOSYNTHESIS_GLOBO_SERIES	http://www.broadinstitute.org/gsea/msigdb/cards/KEGG_GLYCOSPHINGOLIPID_BIOSYNTHESIS_GLOBO_SERIES	0.068577	0.542517	1	1
58	SPINOCEREBELLAR_ATAXIA_TYPE_1	https://targetvalidation.org/search?src=q:SPINOCEREBELLAR%20ATAXIA%20TYPE%201	0.068648	0.542517	1	1
19	CONGENITAL_LETHAL_MYOPATHY	https://targetvalidation.org/search?src=q:CONGENITAL%20LETHAL%20MYOPATHY	0.068658	0.542517	1	1
80	X-LINKED_CEREBELLAR_ATAXIA	https://targetvalidation.org/search?src=q:X-LINKED%20CEREBELLAR%20ATAXIA	0.068674	0.542517	1	1
75	ACHONDROGENESIS_TYPE_1B	https://targetvalidation.org/search?src=q:ACHONDROGENESIS%20TYPE%201B	0.068769	0.542951	1	1
1671	TERATOZOOSPERMIA	https://targetvalidation.org/search?src=q:TERATOZOOSPERMIA	0.068921	0.543835	1	1
135	GO:PURINE_CONTAINING_COMPOUND_BIOSYNTHETIC_PROCESS	http://www.broadinstitute.org/gsea/msigdb/cards/GO_PURINE_CONTAINING_COMPOUND_BIOSYNTHETIC_PROCESS	0.069004	0.544141	1	1
47	HYPOPARATHYROIDISM-DEAFNESS-RENAL_DISEASE	https://targetvalidation.org/search?src=q:HYPOPARATHYROIDISM-DEAFNESS-RENAL%20DISEASE	0.06904	0.544141	1	1
7983	INFLAMMATORY_SKIN_DISEASE	https://targetvalidation.org/search?src=q:INFLAMMATORY%20SKIN%20DISEASE	0.069131	0.544542	1	1
356	GENETIC_THROMBOTIC_MICROANGIOPATHY	https://targetvalidation.org/search?src=q:GENETIC%20THROMBOTIC%20MICROANGIOPATHY	0.069173	0.544557	1	1
70	SCHINZEL-GIEDION_SYNDROME	https://targetvalidation.org/search?src=q:SCHINZEL-GIEDION%20SYNDROME	0.069233	0.544713	1	1
428	ADRENOGENITAL_SYNDROME	https://targetvalidation.org/search?src=q:ADRENOGENITAL%20SYNDROME	0.069352	0.545333	1	1
58	GO:MYOSIN_BINDING	http://www.broadinstitute.org/gsea/msigdb/cards/GO_MYOSIN_BINDING	0.06943	0.545367	1	1
33	REACTOME:POST_NMDA_RECEPTOR_ACTIVATION_EVENTS	http://www.broadinstitute.org/gsea/msigdb/cards/REACTOME_POST_NMDA_RECEPTOR_ACTIVATION_EVENTS	0.069446	0.545367	1	1
515	RARE_DISORDER_WITH_FEMALE_INFERTILITY_DUE_TO_A_CONGENITAL_HYPOGONADOTROPIC_HYPOGONADISM	https://targetvalidation.org/search?src=q:RARE%20DISORDER%20WITH%20FEMALE%20INFERTILITY%20DUE%20TO%20A%20CONGENITAL%20HYPOGONADOTROPIC%20HYPOGONADISM	0.069512	0.545367	1	1
36	GO:PALMITOYLTRANSFERASE_ACTIVITY	http://www.broadinstitute.org/gsea/msigdb/cards/GO_PALMITOYLTRANSFERASE_ACTIVITY	0.069517	0.545367	1	1
9	GO:REGULATION_OF_DEFENSE_RESPONSE_TO_BACTERIUM	http://www.broadinstitute.org/gsea/msigdb/cards/GO_REGULATION_OF_DEFENSE_RESPONSE_TO_BACTERIUM	0.069596	0.545671	1	1
200	MENARCHE	https://targetvalidation.org/search?src=q:MENARCHE	0.069672	0.545952	1	1
91	FASCIITIS	https://targetvalidation.org/search?src=q:FASCIITIS	0.069909	0.547467	1	1
111	INFLUENZA_A_(H1N1)	https://targetvalidation.org/search?src=q:INFLUENZA%20A%20(H1N1)	0.069946	0.547467	1	1
60	RETINOBLASTOMA_(NONHEREDITARY)	https://targetvalidation.org/search?src=q:RETINOBLASTOMA%20(NONHEREDITARY)	0.070026	0.547777	1	1
3358	X-LINKED_SYNDROMIC_INTELLECTUAL_DISABILITY	https://targetvalidation.org/search?src=q:X-LINKED%20SYNDROMIC%20INTELLECTUAL%20DISABILITY	0.070074	0.5478	1	1
83	ERYTHEMA_NODOSUM	https://targetvalidation.org/search?src=q:ERYTHEMA%20NODOSUM	0.070144	0.5478	1	1
239	Small_nucleolar_RNAs,_C/D_box	http://www.genenames.org/cgi-bin/family_search?search=Small%20nucleolar%20RNAs,%20C/D%20box	0.07015	0.5478	1	1
467	GO:REGULATION_OF_HORMONE_LEVELS	http://www.broadinstitute.org/gsea/msigdb/cards/GO_REGULATION_OF_HORMONE_LEVELS	0.070218	0.547829	1	1
62	VIRAL_ENCEPHALITIS	https://targetvalidation.org/search?src=q:VIRAL%20ENCEPHALITIS	0.070285	0.547829	1	1
229	GO:RESPONSE_TO_ENDOPLASMIC_RETICULUM_STRESS	http://www.broadinstitute.org/gsea/msigdb/cards/GO_RESPONSE_TO_ENDOPLASMIC_RETICULUM_STRESS	0.070287	0.547829	1	1
20	MUSHROOM_WORKERS_LUNG	https://targetvalidation.org/search?src=q:MUSHROOM%20WORKERS%20LUNG	0.070333	0.547829	1	1
35	ST:G_ALPHA_I_PATHWAY	http://www.broadinstitute.org/gsea/msigdb/cards/ST_G_ALPHA_I_PATHWAY	0.07039	0.547829	1	1
87	RUBINSTEIN-TAYBI_SYNDROME	https://targetvalidation.org/search?src=q:RUBINSTEIN-TAYBI%20SYNDROME	0.07045	0.547829	1	1
272	OROMANDIBULAR-LIMB_ANOMALIES_SYNDROME	https://targetvalidation.org/search?src=q:OROMANDIBULAR-LIMB%20ANOMALIES%20SYNDROME	0.07046	0.547829	1	1
17	GO:SYNAPTIC_TRANSMISSION_DOPAMINERGIC	http://www.broadinstitute.org/gsea/msigdb/cards/GO_SYNAPTIC_TRANSMISSION_DOPAMINERGIC	0.070482	0.547829	1	1
13	GO:DIPEPTIDYL_PEPTIDASE_ACTIVITY	http://www.broadinstitute.org/gsea/msigdb/cards/GO_DIPEPTIDYL_PEPTIDASE_ACTIVITY	0.070517	0.547829	1	1
37	BRACHYDACTYLY_TYPE_C	https://targetvalidation.org/search?src=q:BRACHYDACTYLY%20TYPE%20C	0.070617	0.548292	1	1
181	GENETIC_CEREBELLAR_MALFORMATION	https://targetvalidation.org/search?src=q:GENETIC%20CEREBELLAR%20MALFORMATION	0.070811	0.549484	1	1
34	GO:REGULATION_OF_FILOPODIUM_ASSEMBLY	http://www.broadinstitute.org/gsea/msigdb/cards/GO_REGULATION_OF_FILOPODIUM_ASSEMBLY	0.071016	0.550118	1	1
194	DIFFUSE_GASTRIC_ADENOCARCINOMA	https://targetvalidation.org/search?src=q:DIFFUSE%20GASTRIC%20ADENOCARCINOMA	0.071026	0.550118	1	1
90	ENDOMETRITIS	https://targetvalidation.org/search?src=q:ENDOMETRITIS	0.071084	0.550118	1	1
15	ILLEGAL_DRUG_CONSUMPTION	https://targetvalidation.org/search?src=q:ILLEGAL%20DRUG%20CONSUMPTION	0.071098	0.550118	1	1
50	GO:PHOTORECEPTOR_CELL_DIFFERENTIATION	http://www.broadinstitute.org/gsea/msigdb/cards/GO_PHOTORECEPTOR_CELL_DIFFERENTIATION	0.071124	0.550118	1	1
324	SYNDROMIC_HYPEROPIA	https://targetvalidation.org/search?src=q:SYNDROMIC%20HYPEROPIA	0.071136	0.550118	1	1
622	CHRONIC_PANCREATITIS	https://targetvalidation.org/search?src=q:CHRONIC%20PANCREATITIS	0.071386	0.551737	1	1
34	STIFF-PERSON_SYNDROME	https://targetvalidation.org/search?src=q:STIFF-PERSON%20SYNDROME	0.071488	0.551833	1	1
59	GO:NEGATIVE_REGULATION_OF_CELL_DIVISION	http://www.broadinstitute.org/gsea/msigdb/cards/GO_NEGATIVE_REGULATION_OF_CELL_DIVISION	0.071553	0.551833	1	1
24	HIP_CIRCUMFERENCE	https://targetvalidation.org/search?src=q:HIP%20CIRCUMFERENCE	0.071559	0.551833	1	1
23	GO:PIGMENT_GRANULE_LOCALIZATION	http://www.broadinstitute.org/gsea/msigdb/cards/GO_PIGMENT_GRANULE_LOCALIZATION	0.071561	0.551833	1	1
251	GO:CELL_CYCLE_PHASE_TRANSITION	http://www.broadinstitute.org/gsea/msigdb/cards/GO_CELL_CYCLE_PHASE_TRANSITION	0.071749	0.552968	1	1
13	CONGENITAL_HEREDITARY_ENDOTHELIAL_DYSTROPHY_TYPE_I	https://targetvalidation.org/search?src=q:CONGENITAL%20HEREDITARY%20ENDOTHELIAL%20DYSTROPHY%20TYPE%20I	0.071842	0.553096	1	1
19	GO:TRNA_METHYLTRANSFERASE_ACTIVITY	http://www.broadinstitute.org/gsea/msigdb/cards/GO_TRNA_METHYLTRANSFERASE_ACTIVITY	0.071847	0.553096	1	1
22	GO:CAMP_BINDING	http://www.broadinstitute.org/gsea/msigdb/cards/GO_CAMP_BINDING	0.072034	0.554221	1	1
431	PEROXISOMAL_BETA-OXIDATION_DISORDER	https://targetvalidation.org/search?src=q:PEROXISOMAL%20BETA-OXIDATION%20DISORDER	0.072116	0.5543	1	1
35	MOSAIC_TRISOMY_9	https://targetvalidation.org/search?src=q:MOSAIC%20TRISOMY%209	0.072126	0.5543	1	1
60	ATRIAL_TACHYCARDIA	https://targetvalidation.org/search?src=q:ATRIAL%20TACHYCARDIA	0.072259	0.554519	1	1
28	GO:NEGATIVE_REGULATION_OF_CHROMOSOME_SEGREGATION	http://www.broadinstitute.org/gsea/msigdb/cards/GO_NEGATIVE_REGULATION_OF_CHROMOSOME_SEGREGATION	0.072275	0.554519	1	1
30	REACTOME:TRAF6_MEDIATED_IRF7_ACTIVATION	http://www.broadinstitute.org/gsea/msigdb/cards/REACTOME_TRAF6_MEDIATED_IRF7_ACTIVATION	0.072277	0.554519	1	1
29	GO:REGULATION_OF_THE_FORCE_OF_HEART_CONTRACTION	http://www.broadinstitute.org/gsea/msigdb/cards/GO_REGULATION_OF_THE_FORCE_OF_HEART_CONTRACTION	0.072422	0.555317	1	1
13	GO:POSITIVE_REGULATION_OF_ENDOTHELIAL_CELL_APOPTOTIC_PROCESS	http://www.broadinstitute.org/gsea/msigdb/cards/GO_POSITIVE_REGULATION_OF_ENDOTHELIAL_CELL_APOPTOTIC_PROCESS	0.072515	0.555716	1	1
27	GO:CHEMOREPELLENT_ACTIVITY	http://www.broadinstitute.org/gsea/msigdb/cards/GO_CHEMOREPELLENT_ACTIVITY	0.072631	0.556291	1	1
1949	DISORDER_OF_LIPID_METABOLISM	https://targetvalidation.org/search?src=q:DISORDER%20OF%20LIPID%20METABOLISM	0.07275	0.556651	1	1
23	CENTRAL_NERVOUS_SYSTEM_CALCIFICATION-DEAFNESS-TUBULAR_ACIDOSIS-ANEMIA	https://targetvalidation.org/search?src=q:CENTRAL%20NERVOUS%20SYSTEM%20CALCIFICATION-DEAFNESS-TUBULAR%20ACIDOSIS-ANEMIA	0.07276	0.556651	1	1
363	GO:CORE_PROMOTER_PROXIMAL_REGION_DNA_BINDING	http://www.broadinstitute.org/gsea/msigdb/cards/GO_CORE_PROMOTER_PROXIMAL_REGION_DNA_BINDING	0.072815	0.556758	1	1
32	CARBAMOYL-PHOSPHATE_SYNTHASE_DEFICIENCY	https://targetvalidation.org/search?src=q:CARBAMOYL-PHOSPHATE%20SYNTHASE%20DEFICIENCY	0.072904	0.557124	1	1
111	BETA-THALASSEMIA-X-LINKED_THROMBOCYTOPENIA	https://targetvalidation.org/search?src=q:BETA-THALASSEMIA-X-LINKED%20THROMBOCYTOPENIA	0.072983	0.557344	1	1
18	GO:U2_SNRNP	http://www.broadinstitute.org/gsea/msigdb/cards/GO_U2_SNRNP	0.073059	0.557344	1	1
249	GO:REGULATION_OF_PEPTIDE_TRANSPORT	http://www.broadinstitute.org/gsea/msigdb/cards/GO_REGULATION_OF_PEPTIDE_TRANSPORT	0.073077	0.557344	1	1
10	MIETENS_SYNDROME	https://targetvalidation.org/search?src=q:MIETENS%20SYNDROME	0.073127	0.557344	1	1
15	GO:GABA_RECEPTOR_BINDING	http://www.broadinstitute.org/gsea/msigdb/cards/GO_GABA_RECEPTOR_BINDING	0.073138	0.557344	1	1
46	GO:RESPONSE_TO_COCAINE	http://www.broadinstitute.org/gsea/msigdb/cards/GO_RESPONSE_TO_COCAINE	0.073193	0.55745	1	1
22	ALPHA-THALASSEMIA-X-LINKED_INTELLECTUAL_DISABILITY_SYNDROME	https://targetvalidation.org/search?src=q:ALPHA-THALASSEMIA-X-LINKED%20INTELLECTUAL%20DISABILITY%20SYNDROME	0.0733	0.557952	1	1
455	KALLMANN_SYNDROME	https://targetvalidation.org/search?src=q:KALLMANN%20SYNDROME	0.073358	0.55808	1	1
653	GO:MITOCHONDRIAL_ENVELOPE	http://www.broadinstitute.org/gsea/msigdb/cards/GO_MITOCHONDRIAL_ENVELOPE	0.073465	0.558496	1	1
10	GO:POSITIVE_REGULATION_OF_SYNAPSE_MATURATION	http://www.broadinstitute.org/gsea/msigdb/cards/GO_POSITIVE_REGULATION_OF_SYNAPSE_MATURATION	0.073495	0.558496	1	1
24	GO:PRE_MRNA_BINDING	http://www.broadinstitute.org/gsea/msigdb/cards/GO_PRE_MRNA_BINDING	0.073556	0.558647	1	1
118	AUTOSOMAL_DOMINANT_OPTIC_ATROPHY	https://targetvalidation.org/search?src=q:AUTOSOMAL%20DOMINANT%20OPTIC%20ATROPHY	0.073839	0.559511	1	1
105	ACHEIROPODIA	https://targetvalidation.org/search?src=q:ACHEIROPODIA	0.073855	0.559511	1	1
125	PANTOTHENATE_KINASE-ASSOCIATED_NEURODEGENERATION	https://targetvalidation.org/search?src=q:PANTOTHENATE%20KINASE-ASSOCIATED%20NEURODEGENERATION	0.073912	0.559511	1	1
14	GO:SLEEP	http://www.broadinstitute.org/gsea/msigdb/cards/GO_SLEEP	0.07395	0.559511	1	1
216	PANIC_DISORDER	https://targetvalidation.org/search?src=q:PANIC%20DISORDER	0.073967	0.559511	1	1
23	NEOVASCULAR_GLAUCOMA	https://targetvalidation.org/search?src=q:NEOVASCULAR%20GLAUCOMA	0.073999	0.559511	1	1
47	GO:RESPONSE_TO_AXON_INJURY	http://www.broadinstitute.org/gsea/msigdb/cards/GO_RESPONSE_TO_AXON_INJURY	0.07404	0.559511	1	1
13	GO:REGULATION_OF_HISTONE_H3_K9_ACETYLATION	http://www.broadinstitute.org/gsea/msigdb/cards/GO_REGULATION_OF_HISTONE_H3_K9_ACETYLATION	0.074101	0.559511	1	1
123	VENOUS_ABNORMALITY	https://targetvalidation.org/search?src=q:VENOUS%20ABNORMALITY	0.074123	0.559511	1	1
12	GO:BASIC_AMINO_ACID_TRANSPORT	http://www.broadinstitute.org/gsea/msigdb/cards/GO_BASIC_AMINO_ACID_TRANSPORT	0.074154	0.559511	1	1
22	AUTOSOMAL_RECESSIVE_SPASTIC_PARAPLEGIA_TYPE_26	https://targetvalidation.org/search?src=q:AUTOSOMAL%20RECESSIVE%20SPASTIC%20PARAPLEGIA%20TYPE%2026	0.074191	0.559511	1	1
185	DISORDER_OF_PROLINE_METABOLISM	https://targetvalidation.org/search?src=q:DISORDER%20OF%20PROLINE%20METABOLISM	0.074233	0.559511	1	1
28	DEAFNESS-ENCEPHALONEUROPATHY-OBESITY-VALVULOPATHY	https://targetvalidation.org/search?src=q:DEAFNESS-ENCEPHALONEUROPATHY-OBESITY-VALVULOPATHY	0.074294	0.559511	1	1
12	POSTENCEPHALITIC_PARKINSON_DISEASE	https://targetvalidation.org/search?src=q:POSTENCEPHALITIC%20PARKINSON%20DISEASE	0.074301	0.559511	1	1
17	GO:MEMBRANE_RAFT_ORGANIZATION	http://www.broadinstitute.org/gsea/msigdb/cards/GO_MEMBRANE_RAFT_ORGANIZATION	0.07433	0.559511	1	1
372	DENOVO-DB_EPILEPSY	http://denovo-db.gs.washington.edu/denovo-db/QueryVariantServlet?searchBy=Phenotype&target=epilepsy	0.074358	0.559511	1	1
31	MOSAIC_VARIEGATED_ANEUPLOIDY_SYNDROME	https://targetvalidation.org/search?src=q:MOSAIC%20VARIEGATED%20ANEUPLOIDY%20SYNDROME	0.074407	0.559511	1	1
280	GO:PRESYNAPSE	http://www.broadinstitute.org/gsea/msigdb/cards/GO_PRESYNAPSE	0.074415	0.559511	1	1
45	GO:POTASSIUM_CHANNEL_REGULATOR_ACTIVITY	http://www.broadinstitute.org/gsea/msigdb/cards/GO_POTASSIUM_CHANNEL_REGULATOR_ACTIVITY	0.074454	0.559511	1	1
34	CHRONIC_INFLAMMATORY_DEMYELINATING_POLYRADICULONEUROPATHY	https://targetvalidation.org/search?src=q:CHRONIC%20INFLAMMATORY%20DEMYELINATING%20POLYRADICULONEUROPATHY	0.074561	0.559511	1	1
145	GO:REGULATION_OF_CHROMATIN_ORGANIZATION	http://www.broadinstitute.org/gsea/msigdb/cards/GO_REGULATION_OF_CHROMATIN_ORGANIZATION	0.074574	0.559511	1	1
16	GO:U5_SNRNP	http://www.broadinstitute.org/gsea/msigdb/cards/GO_U5_SNRNP	0.074606	0.559511	1	1
10	RESPONSE_TO_DOXORUBICIN	https://targetvalidation.org/search?src=q:RESPONSE%20TO%20DOXORUBICIN	0.074618	0.559511	1	1
270	TYPE_2_COLLAGEN-RELATED_BONE_DISORDER	https://targetvalidation.org/search?src=q:TYPE%202%20COLLAGEN-RELATED%20BONE%20DISORDER	0.074668	0.559577	1	1
28	GO:SOLUTE_CATION_ANTIPORTER_ACTIVITY	http://www.broadinstitute.org/gsea/msigdb/cards/GO_SOLUTE_CATION_ANTIPORTER_ACTIVITY	0.074851	0.5602	1	1
471	UVEITIS	https://targetvalidation.org/search?src=q:UVEITIS	0.074856	0.5602	1	1
43	PUNCTATE_PALMOPLANTAR_KERATODERMA	https://targetvalidation.org/search?src=q:PUNCTATE%20PALMOPLANTAR%20KERATODERMA	0.074875	0.5602	1	1
20	GO:FATTY_ACID_DERIVATIVE_TRANSPORT	http://www.broadinstitute.org/gsea/msigdb/cards/GO_FATTY_ACID_DERIVATIVE_TRANSPORT	0.074949	0.560445	1	1
61	GO:REGULATION_OF_MRNA_SPLICING_VIA_SPLICEOSOME	http://www.broadinstitute.org/gsea/msigdb/cards/GO_REGULATION_OF_MRNA_SPLICING_VIA_SPLICEOSOME	0.075068	0.561001	1	1
12	GO:CELLULAR_POTASSIUM_ION_HOMEOSTASIS	http://www.broadinstitute.org/gsea/msigdb/cards/GO_CELLULAR_POTASSIUM_ION_HOMEOSTASIS	0.075106	0.561001	1	1
543	RARE_GENETIC_DYSTONIA	https://targetvalidation.org/search?src=q:RARE%20GENETIC%20DYSTONIA	0.075199	0.561242	1	1
13	GO:REGULATION_OF_GONADOTROPIN_SECRETION	http://www.broadinstitute.org/gsea/msigdb/cards/GO_REGULATION_OF_GONADOTROPIN_SECRETION	0.075277	0.561242	1	1
62	DENYS-DRASH_SYNDROME	https://targetvalidation.org/search?src=q:DENYS-DRASH%20SYNDROME	0.07528	0.561242	1	1
15	GO:PRIMARY_AMINO_COMPOUND_METABOLIC_PROCESS	http://www.broadinstitute.org/gsea/msigdb/cards/GO_PRIMARY_AMINO_COMPOUND_METABOLIC_PROCESS	0.075325	0.561242	1	1
13	GO:BARBED_END_ACTIN_FILAMENT_CAPPING	http://www.broadinstitute.org/gsea/msigdb/cards/GO_BARBED_END_ACTIN_FILAMENT_CAPPING	0.075345	0.561242	1	1
245	GO:COGNITION	http://www.broadinstitute.org/gsea/msigdb/cards/GO_COGNITION	0.075419	0.561485	1	1
326	PROGRESSIVE_MYOCLONIC_EPILEPSY	https://targetvalidation.org/search?src=q:PROGRESSIVE%20MYOCLONIC%20EPILEPSY	0.075495	0.561487	1	1
42	REACTOME:PI3K_EVENTS_IN_ERBB2_SIGNALING	http://www.broadinstitute.org/gsea/msigdb/cards/REACTOME_PI3K_EVENTS_IN_ERBB2_SIGNALING	0.075502	0.561487	1	1
1918	GENETIC_DISORDER_OF_SEX_DEVELOPMENT	https://targetvalidation.org/search?src=q:GENETIC%20DISORDER%20OF%20SEX%20DEVELOPMENT	0.075635	0.562168	1	1
237	SIMPSON-GOLABI-BEHMEL_SYNDROME	https://targetvalidation.org/search?src=q:SIMPSON-GOLABI-BEHMEL%20SYNDROME	0.075679	0.562187	1	1
19	ADRENOMYELONEUROPATHY	https://targetvalidation.org/search?src=q:ADRENOMYELONEUROPATHY	0.075815	0.562889	1	1
94	GO:LYMPHOCYTE_ACTIVATION_INVOLVED_IN_IMMUNE_RESPONSE	http://www.broadinstitute.org/gsea/msigdb/cards/GO_LYMPHOCYTE_ACTIVATION_INVOLVED_IN_IMMUNE_RESPONSE	0.075871	0.562997	1	1
1385	INFERTILITY	https://targetvalidation.org/search?src=q:INFERTILITY	0.075991	0.563245	1	1
409	GO:MRNA_PROCESSING	http://www.broadinstitute.org/gsea/msigdb/cards/GO_MRNA_PROCESSING	0.076032	0.563245	1	1
45	GASTROSCHISIS	https://targetvalidation.org/search?src=q:GASTROSCHISIS	0.076206	0.563245	1	1
15	GO:CAMERA_TYPE_EYE_PHOTORECEPTOR_CELL_DIFFERENTIATION	http://www.broadinstitute.org/gsea/msigdb/cards/GO_CAMERA_TYPE_EYE_PHOTORECEPTOR_CELL_DIFFERENTIATION	0.076234	0.563245	1	1
1477	SEPTIC_SHOCK	https://targetvalidation.org/search?src=q:SEPTIC%20SHOCK	0.076272	0.563245	1	1
1127	GO:CELL_JUNCTION	http://www.broadinstitute.org/gsea/msigdb/cards/GO_CELL_JUNCTION	0.076278	0.563245	1	1
299	GO:POSITIVE_REGULATION_OF_NEURON_DIFFERENTIATION	http://www.broadinstitute.org/gsea/msigdb/cards/GO_POSITIVE_REGULATION_OF_NEURON_DIFFERENTIATION	0.076323	0.563245	1	1
20	CONGENITAL_DEFORMITIES_OF_LIMBS	https://targetvalidation.org/search?src=q:CONGENITAL%20DEFORMITIES%20OF%20LIMBS	0.076334	0.563245	1	1
39	GO:CYTOPLASMIC_MICROTUBULE_ORGANIZATION	http://www.broadinstitute.org/gsea/msigdb/cards/GO_CYTOPLASMIC_MICROTUBULE_ORGANIZATION	0.076335	0.563245	1	1
89	ALVEOLAR_SOFT_PART_SARCOMA	https://targetvalidation.org/search?src=q:ALVEOLAR%20SOFT%20PART%20SARCOMA	0.076336	0.563245	1	1
90	GO:ORGANELLE_MEMBRANE_FUSION	http://www.broadinstitute.org/gsea/msigdb/cards/GO_ORGANELLE_MEMBRANE_FUSION	0.076361	0.563245	1	1
24	GO:SPINDLE_CHECKPOINT	http://www.broadinstitute.org/gsea/msigdb/cards/GO_SPINDLE_CHECKPOINT	0.07644	0.563245	1	1
18	JALILI_SYNDROME	https://targetvalidation.org/search?src=q:JALILI%20SYNDROME	0.076474	0.563245	1	1
14	CHILDHOOD_AGGRESSIVE_BEHAVIOUR_MEASUREMENT	https://targetvalidation.org/search?src=q:CHILDHOOD%20AGGRESSIVE%20BEHAVIOUR%20MEASUREMENT	0.076506	0.563245	1	1
28	SEMANTIC_DEMENTIA	https://targetvalidation.org/search?src=q:SEMANTIC%20DEMENTIA	0.076559	0.563245	1	1
369	HEREDITARY_SENSORY_AND_AUTONOMIC_NEUROPATHY	https://targetvalidation.org/search?src=q:HEREDITARY%20SENSORY%20AND%20AUTONOMIC%20NEUROPATHY	0.076606	0.563245	1	1
27	RENPENNING_SYNDROME	https://targetvalidation.org/search?src=q:RENPENNING%20SYNDROME	0.07661	0.563245	1	1
20	GO:MYOBLAST_FUSION	http://www.broadinstitute.org/gsea/msigdb/cards/GO_MYOBLAST_FUSION	0.076849	0.564038	1	1
636	RETINITIS_PIGMENTOSA	https://targetvalidation.org/search?src=q:RETINITIS%20PIGMENTOSA	0.076851	0.564038	1	1
20	SCARLET_FEVER	https://targetvalidation.org/search?src=q:SCARLET%20FEVER	0.076878	0.564038	1	1
455	GO:REGULATION_OF_VESICLE_MEDIATED_TRANSPORT	http://www.broadinstitute.org/gsea/msigdb/cards/GO_REGULATION_OF_VESICLE_MEDIATED_TRANSPORT	0.076884	0.564038	1	1
893	RARE_SYNDROME_WITH_CARDIAC_MALFORMATIONS	https://targetvalidation.org/search?src=q:RARE%20SYNDROME%20WITH%20CARDIAC%20MALFORMATIONS	0.076964	0.564283	1	1
43	ROTHMUND-THOMSON_SYNDROME	https://targetvalidation.org/search?src=q:ROTHMUND-THOMSON%20SYNDROME	0.077003	0.564283	1	1
375	GO:REGULATION_OF_PROTEIN_SECRETION	http://www.broadinstitute.org/gsea/msigdb/cards/GO_REGULATION_OF_PROTEIN_SECRETION	0.077057	0.564283	1	1
188	GO:NUCLEAR_SPECK	http://www.broadinstitute.org/gsea/msigdb/cards/GO_NUCLEAR_SPECK	0.077111	0.564283	1	1
15	ACRODERMATITIS_CHRONICA_ATROPHICANS	https://targetvalidation.org/search?src=q:ACRODERMATITIS%20CHRONICA%20ATROPHICANS	0.077142	0.564283	1	1
2094	PAIN	https://targetvalidation.org/search?src=q:PAIN	0.077172	0.564283	1	1
411	GO:PATTERN_SPECIFICATION_PROCESS	http://www.broadinstitute.org/gsea/msigdb/cards/GO_PATTERN_SPECIFICATION_PROCESS	0.077216	0.564283	1	1
158	GO:IRON_ION_BINDING	http://www.broadinstitute.org/gsea/msigdb/cards/GO_IRON_ION_BINDING	0.07725	0.564283	1	1
579	GO:MRNA_METABOLIC_PROCESS	http://www.broadinstitute.org/gsea/msigdb/cards/GO_MRNA_METABOLIC_PROCESS	0.077371	0.564706	1	1
32	GO:SODIUM_CHANNEL_REGULATOR_ACTIVITY	http://www.broadinstitute.org/gsea/msigdb/cards/GO_SODIUM_CHANNEL_REGULATOR_ACTIVITY	0.077413	0.564706	1	1
275	VENTRICULAR_SEPTAL_DEFECT	https://targetvalidation.org/search?src=q:VENTRICULAR%20SEPTAL%20DEFECT	0.077475	0.564706	1	1
71	GLUCOSE_HOMEOSTASIS_MEASUREMENT	https://targetvalidation.org/search?src=q:GLUCOSE%20HOMEOSTASIS%20MEASUREMENT	0.077513	0.564706	1	1
109	UTERINE_SARCOMA	https://targetvalidation.org/search?src=q:UTERINE%20SARCOMA	0.077516	0.564706	1	1
15	GO:MEMBRANE_REPOLARIZATION	http://www.broadinstitute.org/gsea/msigdb/cards/GO_MEMBRANE_REPOLARIZATION	0.077609	0.565021	1	1
124	REACTOME:SRP_DEPENDENT_COTRANSLATIONAL_PROTEIN_TARGETING_TO_MEMBRANE	http://www.broadinstitute.org/gsea/msigdb/cards/REACTOME_SRP_DEPENDENT_COTRANSLATIONAL_PROTEIN_TARGETING_TO_MEMBRANE	0.077672	0.565021	1	1
37	XERODERMA_PIGMENTOSUM_COMPLEMENTATION_GROUP_B	https://targetvalidation.org/search?src=q:XERODERMA%20PIGMENTOSUM%20COMPLEMENTATION%20GROUP%20B	0.077724	0.565021	1	1
296	METASTATIC_COLORECTAL_CANCER	https://targetvalidation.org/search?src=q:METASTATIC%20COLORECTAL%20CANCER	0.077733	0.565021	1	1
21	GO:R_SMAD_BINDING	http://www.broadinstitute.org/gsea/msigdb/cards/GO_R_SMAD_BINDING	0.077807	0.565021	1	1
1136	RARE_GENETIC_PARATHYROID_DISEASE_AND_PHOSPHOCALCIC_METABOLISM_DISORDER	https://targetvalidation.org/search?src=q:RARE%20GENETIC%20PARATHYROID%20DISEASE%20AND%20PHOSPHOCALCIC%20METABOLISM%20DISORDER	0.077809	0.565021	1	1
26	OCULOCUTANEOUS_ALBINISM_TYPE_3	https://targetvalidation.org/search?src=q:OCULOCUTANEOUS%20ALBINISM%20TYPE%203	0.077984	0.565751	1	1
399	FILAMIN-RELATED_BONE_DISORDER	https://targetvalidation.org/search?src=q:FILAMIN-RELATED%20BONE%20DISORDER	0.078057	0.565751	1	1
101	GO:XENOPHAGY	http://www.broadinstitute.org/gsea/msigdb/cards/GO_XENOPHAGY	0.078077	0.565751	1	1
34	KEGG:ALLOGRAFT_REJECTION	http://www.broadinstitute.org/gsea/msigdb/cards/KEGG_ALLOGRAFT_REJECTION	0.078098	0.565751	1	1
4228	SMALL_CELL_LUNG_CARCINOMA	https://targetvalidation.org/search?src=q:SMALL%20CELL%20LUNG%20CARCINOMA	0.078118	0.565751	1	1
129	NON-RHIZOMELIC_CHONDRODYSPLASIA_PUNCTATA	https://targetvalidation.org/search?src=q:NON-RHIZOMELIC%20CHONDRODYSPLASIA%20PUNCTATA	0.078219	0.565856	1	1
42	GO:REGULATION_OF_CARBOHYDRATE_CATABOLIC_PROCESS	http://www.broadinstitute.org/gsea/msigdb/cards/GO_REGULATION_OF_CARBOHYDRATE_CATABOLIC_PROCESS	0.078256	0.565856	1	1
43	GO:TRNA_BINDING	http://www.broadinstitute.org/gsea/msigdb/cards/GO_TRNA_BINDING	0.078407	0.565856	1	1
58	MYELOMENINGOCELE	https://targetvalidation.org/search?src=q:MYELOMENINGOCELE	0.078416	0.565856	1	1
22	SYNOSTOSIS-MICROCEPHALY-SCOLIOSIS	https://targetvalidation.org/search?src=q:SYNOSTOSIS-MICROCEPHALY-SCOLIOSIS	0.078433	0.565856	1	1
364	GO:CELL_MORPHOGENESIS_INVOLVED_IN_NEURON_DIFFERENTIATION	http://www.broadinstitute.org/gsea/msigdb/cards/GO_CELL_MORPHOGENESIS_INVOLVED_IN_NEURON_DIFFERENTIATION	0.078495	0.565856	1	1
17	SUBDURAL_EFFUSION	https://targetvalidation.org/search?src=q:SUBDURAL%20EFFUSION	0.078533	0.565856	1	1
161	ATYPICAL_HEMOLYTIC-UREMIC_SYNDROME_WITH_THROMBOMODULIN_ANOMALY	https://targetvalidation.org/search?src=q:ATYPICAL%20HEMOLYTIC-UREMIC%20SYNDROME%20WITH%20THROMBOMODULIN%20ANOMALY	0.07859	0.565856	1	1
307	GO:IN_UTERO_EMBRYONIC_DEVELOPMENT	http://www.broadinstitute.org/gsea/msigdb/cards/GO_IN_UTERO_EMBRYONIC_DEVELOPMENT	0.078598	0.565856	1	1
1706	GO:ENZYME_BINDING	http://www.broadinstitute.org/gsea/msigdb/cards/GO_ENZYME_BINDING	0.078603	0.565856	1	1
100	AUTOIMMUNE_DISEASE_BIOMARKER	https://targetvalidation.org/search?src=q:AUTOIMMUNE%20DISEASE%20BIOMARKER	0.078615	0.565856	1	1
215	DENOVO-DB_INTELLECTUAL_DISABILITY	http://denovo-db.gs.washington.edu/denovo-db/QueryVariantServlet?searchBy=Phenotype&target=intellectualDisability	0.078657	0.565856	1	1
17	Heat_shock_70kDa_proteins	http://www.genenames.org/cgi-bin/family_search?search=Heat%20shock%2070kDa%20proteins	0.078735	0.565856	1	1
322	ATYPICAL_HEMOLYTIC-UREMIC_SYNDROME	https://targetvalidation.org/search?src=q:ATYPICAL%20HEMOLYTIC-UREMIC%20SYNDROME	0.078751	0.565856	1	1
3495	RARE_GENETIC_HEMATOLOGIC_DISEASE	https://targetvalidation.org/search?src=q:RARE%20GENETIC%20HEMATOLOGIC%20DISEASE	0.078765	0.565856	1	1
40	GO:REGULATION_OF_MEIOTIC_CELL_CYCLE	http://www.broadinstitute.org/gsea/msigdb/cards/GO_REGULATION_OF_MEIOTIC_CELL_CYCLE	0.078811	0.565856	1	1
14	GO:CONTRACTILE_ACTIN_FILAMENT_BUNDLE_ASSEMBLY	http://www.broadinstitute.org/gsea/msigdb/cards/GO_CONTRACTILE_ACTIN_FILAMENT_BUNDLE_ASSEMBLY	0.078877	0.565856	1	1
29	GO:ACYLGLYCEROL_BIOSYNTHETIC_PROCESS	http://www.broadinstitute.org/gsea/msigdb/cards/GO_ACYLGLYCEROL_BIOSYNTHETIC_PROCESS	0.078883	0.565856	1	1
182	TYPE_11_COLLAGEN-RELATED_BONE_DISORDER	https://targetvalidation.org/search?src=q:TYPE%2011%20COLLAGEN-RELATED%20BONE%20DISORDER	0.079001	0.566403	1	1
31	SINOATRIAL_NODE_DYSFUNCTION_AND_DEAFNESS	https://targetvalidation.org/search?src=q:SINOATRIAL%20NODE%20DYSFUNCTION%20AND%20DEAFNESS	0.079099	0.566807	1	1
3112	ESOPHAGEAL_SQUAMOUS_CELL_CARCINOMA	https://targetvalidation.org/search?src=q:ESOPHAGEAL%20SQUAMOUS%20CELL%20CARCINOMA	0.079164	0.566865	1	1
16	GO:N_ACETYLGLUCOSAMINE_METABOLIC_PROCESS	http://www.broadinstitute.org/gsea/msigdb/cards/GO_N_ACETYLGLUCOSAMINE_METABOLIC_PROCESS	0.079247	0.566865	1	1
49	HERMANSKY-PUDLAK_SYNDROME_WITH_NEUTROPENIA	https://targetvalidation.org/search?src=q:HERMANSKY-PUDLAK%20SYNDROME%20WITH%20NEUTROPENIA	0.079258	0.566865	1	1
19	GLOMERULONEPHRITIS-SPARSE_HAIR-TELANGIECTASIS	https://targetvalidation.org/search?src=q:GLOMERULONEPHRITIS-SPARSE%20HAIR-TELANGIECTASIS	0.079277	0.566865	1	1
82	GO:POSITIVE_REGULATION_OF_EXOCYTOSIS	http://www.broadinstitute.org/gsea/msigdb/cards/GO_POSITIVE_REGULATION_OF_EXOCYTOSIS	0.079316	0.566865	1	1
547	GO:PEPTIDE_METABOLIC_PROCESS	http://www.broadinstitute.org/gsea/msigdb/cards/GO_PEPTIDE_METABOLIC_PROCESS	0.079508	0.567492	1	1
1752	GO:POSITIVE_REGULATION_OF_BIOSYNTHETIC_PROCESS	http://www.broadinstitute.org/gsea/msigdb/cards/GO_POSITIVE_REGULATION_OF_BIOSYNTHETIC_PROCESS	0.079548	0.567492	1	1
17	MUSCLE_CANCER	https://targetvalidation.org/search?src=q:MUSCLE%20CANCER	0.079564	0.567492	1	1
8	Plakins	http://www.genenames.org/cgi-bin/family_search?search=Plakins	0.079571	0.567492	1	1
199	GO:REGULATION_OF_ENDOCYTOSIS	http://www.broadinstitute.org/gsea/msigdb/cards/GO_REGULATION_OF_ENDOCYTOSIS	0.07968	0.567971	1	1
6896	PSORIASIS	https://targetvalidation.org/search?src=q:PSORIASIS	0.079791	0.568208	1	1
422	GO:POSITIVE_REGULATION_OF_NERVOUS_SYSTEM_DEVELOPMENT	http://www.broadinstitute.org/gsea/msigdb/cards/GO_POSITIVE_REGULATION_OF_NERVOUS_SYSTEM_DEVELOPMENT	0.079797	0.568208	1	1
32	CYSTINURIA_TYPE_A	https://targetvalidation.org/search?src=q:CYSTINURIA%20TYPE%20A	0.079933	0.568701	1	1
58	GO:POSITIVE_REGULATION_OF_OSTEOBLAST_DIFFERENTIATION	http://www.broadinstitute.org/gsea/msigdb/cards/GO_POSITIVE_REGULATION_OF_OSTEOBLAST_DIFFERENTIATION	0.07995	0.568701	1	1
65	HERMANSKY-PUDLAK_SYNDROME_WITHOUT_PULMONARY_FIBROSIS	https://targetvalidation.org/search?src=q:HERMANSKY-PUDLAK%20SYNDROME%20WITHOUT%20PULMONARY%20FIBROSIS	0.0801	0.569216	1	1
32	GO:PEROXISOME_ORGANIZATION	http://www.broadinstitute.org/gsea/msigdb/cards/GO_PEROXISOME_ORGANIZATION	0.080126	0.569216	1	1
39	REACTOME:IL1_SIGNALING	http://www.broadinstitute.org/gsea/msigdb/cards/REACTOME_IL1_SIGNALING	0.080195	0.569216	1	1
66	PONTOCEREBELLAR_HYPOPLASIA_TYPE_2	https://targetvalidation.org/search?src=q:PONTOCEREBELLAR%20HYPOPLASIA%20TYPE%202	0.080233	0.569216	1	1
12	GO:REGULATION_OF_CYTOPLASMIC_TRANSLATION	http://www.broadinstitute.org/gsea/msigdb/cards/GO_REGULATION_OF_CYTOPLASMIC_TRANSLATION	0.080247	0.569216	1	1
11	SEBOCYSTOMATOSIS	https://targetvalidation.org/search?src=q:SEBOCYSTOMATOSIS	0.080304	0.569216	1	1
23	GO:REGULATION_OF_TRANSCRIPTION_FROM_RNA_POLYMERASE_I_PROMOTER	http://www.broadinstitute.org/gsea/msigdb/cards/GO_REGULATION_OF_TRANSCRIPTION_FROM_RNA_POLYMERASE_I_PROMOTER	0.080316	0.569216	1	1
117	GO:UBIQUITIN_LIKE_PROTEIN_BINDING	http://www.broadinstitute.org/gsea/msigdb/cards/GO_UBIQUITIN_LIKE_PROTEIN_BINDING	0.080359	0.569224	1	1
32	OCULAR_TOXOPLASMOSIS	https://targetvalidation.org/search?src=q:OCULAR%20TOXOPLASMOSIS	0.080403	0.569238	1	1
46	GO:CYCLIC_NUCLEOTIDE_MEDIATED_SIGNALING	http://www.broadinstitute.org/gsea/msigdb/cards/GO_CYCLIC_NUCLEOTIDE_MEDIATED_SIGNALING	0.080495	0.569592	1	1
42	COLE-CARPENTER_SYNDROME	https://targetvalidation.org/search?src=q:COLE-CARPENTER%20SYNDROME	0.080538	0.5696	1	1
190	ACROMEGALY	https://targetvalidation.org/search?src=q:ACROMEGALY	0.080677	0.569798	1	1
11	REACTOME:RECEPTOR_LIGAND_BINDING_INITIATES_THE_SECOND_PROTEOLYTIC_CLEAVAGE_OF_NOTCH_RECEPTOR	http://www.broadinstitute.org/gsea/msigdb/cards/REACTOME_RECEPTOR_LIGAND_BINDING_INITIATES_THE_SECOND_PROTEOLYTIC_CLEAVAGE_OF_NOTCH_RECEPTOR	0.080682	0.569798	1	1
15	GO:POSITIVE_REGULATION_OF_NEUROTRANSMITTER_TRANSPORT	http://www.broadinstitute.org/gsea/msigdb/cards/GO_POSITIVE_REGULATION_OF_NEUROTRANSMITTER_TRANSPORT	0.080727	0.569798	1	1
138	PSYCHOTIC_SYMPTOMS	https://targetvalidation.org/search?src=q:PSYCHOTIC%20SYMPTOMS	0.080734	0.569798	1	1
91	SEXUAL_DYSFUNCTION	https://targetvalidation.org/search?src=q:SEXUAL%20DYSFUNCTION	0.080836	0.569989	1	1
22	PTERYGIUM_OF_THE_CONJUNCTIVA	https://targetvalidation.org/search?src=q:PTERYGIUM%20OF%20THE%20CONJUNCTIVA	0.080936	0.569989	1	1
30	MELORHEOSTOSIS	https://targetvalidation.org/search?src=q:MELORHEOSTOSIS	0.080961	0.569989	1	1
1242	GO:TRANSPORTER_ACTIVITY	http://www.broadinstitute.org/gsea/msigdb/cards/GO_TRANSPORTER_ACTIVITY	0.081009	0.569989	1	1
75	GO:ACTOMYOSIN_STRUCTURE_ORGANIZATION	http://www.broadinstitute.org/gsea/msigdb/cards/GO_ACTOMYOSIN_STRUCTURE_ORGANIZATION	0.081083	0.569989	1	1
65	SAETHRE-CHOTZEN_SYNDROME	https://targetvalidation.org/search?src=q:SAETHRE-CHOTZEN%20SYNDROME	0.081133	0.569989	1	1
1413	AUTOSOMAL_RECESSIVE_CEREBELLAR_ATAXIA	https://targetvalidation.org/search?src=q:AUTOSOMAL%20RECESSIVE%20CEREBELLAR%20ATAXIA	0.081162	0.569989	1	1
862	ADRENAL_GLAND_NEOPLASM	https://targetvalidation.org/search?src=q:ADRENAL%20GLAND%20NEOPLASM	0.081205	0.569989	1	1
509	ALOPECIA	https://targetvalidation.org/search?src=q:ALOPECIA	0.081241	0.569989	1	1
11	ST:STAT3_PATHWAY	http://www.broadinstitute.org/gsea/msigdb/cards/ST_STAT3_PATHWAY	0.081261	0.569989	1	1
124	GREENBERG_DYSPLASIA	https://targetvalidation.org/search?src=q:GREENBERG%20DYSPLASIA	0.081284	0.569989	1	1
14	GO:PROTEIN_TARGETING_TO_LYSOSOME	http://www.broadinstitute.org/gsea/msigdb/cards/GO_PROTEIN_TARGETING_TO_LYSOSOME	0.081286	0.569989	1	1
58	ANDROGENETIC_ALOPECIA	https://targetvalidation.org/search?src=q:ANDROGENETIC%20ALOPECIA	0.081321	0.569989	1	1
674	GO:CALCIUM_ION_BINDING	http://www.broadinstitute.org/gsea/msigdb/cards/GO_CALCIUM_ION_BINDING	0.081349	0.569989	1	1
65	GO:CELL_REDOX_HOMEOSTASIS	http://www.broadinstitute.org/gsea/msigdb/cards/GO_CELL_REDOX_HOMEOSTASIS	0.081453	0.570423	1	1
96	GO:PROTEIN_O_LINKED_GLYCOSYLATION	http://www.broadinstitute.org/gsea/msigdb/cards/GO_PROTEIN_O_LINKED_GLYCOSYLATION	0.08152	0.570478	1	1
54	OSTEODYSPLASTY	https://targetvalidation.org/search?src=q:OSTEODYSPLASTY	0.081552	0.570478	1	1
46	GO:REGULATION_OF_IMMUNOGLOBULIN_PRODUCTION	http://www.broadinstitute.org/gsea/msigdb/cards/GO_REGULATION_OF_IMMUNOGLOBULIN_PRODUCTION	0.081587	0.570478	1	1
673	GO:NUCLEOPLASM_PART	http://www.broadinstitute.org/gsea/msigdb/cards/GO_NUCLEOPLASM_PART	0.081755	0.571063	1	1
6556	ACUTE_MYELOID_LEUKEMIA	https://targetvalidation.org/search?src=q:ACUTE%20MYELOID%20LEUKEMIA	0.081757	0.571063	1	1
199	GO:SKELETAL_SYSTEM_MORPHOGENESIS	http://www.broadinstitute.org/gsea/msigdb/cards/GO_SKELETAL_SYSTEM_MORPHOGENESIS	0.08182	0.571063	1	1
36	GO:REGULATION_OF_NUCLEOTIDE_CATABOLIC_PROCESS	http://www.broadinstitute.org/gsea/msigdb/cards/GO_REGULATION_OF_NUCLEOTIDE_CATABOLIC_PROCESS	0.081863	0.571063	1	1
23	GO:IONOTROPIC_GLUTAMATE_RECEPTOR_BINDING	http://www.broadinstitute.org/gsea/msigdb/cards/GO_IONOTROPIC_GLUTAMATE_RECEPTOR_BINDING	0.081881	0.571063	1	1
54	BRADDOCK_SYNDROME	https://targetvalidation.org/search?src=q:BRADDOCK%20SYNDROME	0.081941	0.571188	1	1
553	AUTOSOMAL_RECESSIVE_SYNDROMIC_OPTIC_ATROPHY	https://targetvalidation.org/search?src=q:AUTOSOMAL%20RECESSIVE%20SYNDROMIC%20OPTIC%20ATROPHY	0.082158	0.572407	1	1
52	REACTOME:FORMATION_OF_THE_TERNARY_COMPLEX_AND_SUBSEQUENTLY_THE_43S_COMPLEX	http://www.broadinstitute.org/gsea/msigdb/cards/REACTOME_FORMATION_OF_THE_TERNARY_COMPLEX_AND_SUBSEQUENTLY_THE_43S_COMPLEX	0.082563	0.574131	1	1
20	Small_Cajal_body-specific_RNAs	http://www.genenames.org/cgi-bin/family_search?search=Small%20Cajal%20body-specific%20RNAs	0.082581	0.574131	1	1
344	PARTIAL_DELETION_OF_THE_LONG_ARM_OF_CHROMOSOME_15	https://targetvalidation.org/search?src=q:PARTIAL%20DELETION%20OF%20THE%20LONG%20ARM%20OF%20CHROMOSOME%2015	0.082584	0.574131	1	1
564	AUTOSOMAL_RECESSIVE_OPTIC_ATROPHY	https://targetvalidation.org/search?src=q:AUTOSOMAL%20RECESSIVE%20OPTIC%20ATROPHY	0.082614	0.574131	1	1
115	CONTAGIOUS_PUSTULAR_DERMATITIS	https://targetvalidation.org/search?src=q:CONTAGIOUS%20PUSTULAR%20DERMATITIS	0.082617	0.574131	1	1
51	C-REACTIVE_PROTEIN_MEASUREMENT	https://targetvalidation.org/search?src=q:C-REACTIVE%20PROTEIN%20MEASUREMENT	0.082778	0.574955	1	1
56	DEAFNESS-LYMPHEDEMA-LEUKEMIA	https://targetvalidation.org/search?src=q:DEAFNESS-LYMPHEDEMA-LEUKEMIA	0.082906	0.575346	1	1
16	GO:REGULATION_OF_CALCINEURIN_NFAT_SIGNALING_CASCADE	http://www.broadinstitute.org/gsea/msigdb/cards/GO_REGULATION_OF_CALCINEURIN_NFAT_SIGNALING_CASCADE	0.082919	0.575346	1	1
17	POLYDACTYLY_OF_AN_INDEX_FINGER	https://targetvalidation.org/search?src=q:POLYDACTYLY%20OF%20AN%20INDEX%20FINGER	0.083134	0.576322	1	1
28	GO:VENTRICULAR_SEPTUM_MORPHOGENESIS	http://www.broadinstitute.org/gsea/msigdb/cards/GO_VENTRICULAR_SEPTUM_MORPHOGENESIS	0.083174	0.576322	1	1
59	GO:NUCLEOSIDE_TRIPHOSPHATE_BIOSYNTHETIC_PROCESS	http://www.broadinstitute.org/gsea/msigdb/cards/GO_NUCLEOSIDE_TRIPHOSPHATE_BIOSYNTHETIC_PROCESS	0.083231	0.576322	1	1
17	MACROCEPHALY-AUTISM_SYNDROME	https://targetvalidation.org/search?src=q:MACROCEPHALY-AUTISM%20SYNDROME	0.083267	0.576322	1	1
702	GO:CELLULAR_AMIDE_METABOLIC_PROCESS	http://www.broadinstitute.org/gsea/msigdb/cards/GO_CELLULAR_AMIDE_METABOLIC_PROCESS	0.083272	0.576322	1	1
1397	GO:CELL_DEVELOPMENT	http://www.broadinstitute.org/gsea/msigdb/cards/GO_CELL_DEVELOPMENT	0.083371	0.576661	1	1
74	GLYCINE_ENCEPHALOPATHY	https://targetvalidation.org/search?src=q:GLYCINE%20ENCEPHALOPATHY	0.083406	0.576661	1	1
12	GO:CARDIAC_LEFT_VENTRICLE_MORPHOGENESIS	http://www.broadinstitute.org/gsea/msigdb/cards/GO_CARDIAC_LEFT_VENTRICLE_MORPHOGENESIS	0.083534	0.577252	1	1
36	GO:CORONARY_VASCULATURE_DEVELOPMENT	http://www.broadinstitute.org/gsea/msigdb/cards/GO_CORONARY_VASCULATURE_DEVELOPMENT	0.083643	0.577265	1	1
552	GO:POSITIVE_REGULATION_OF_ORGANELLE_ORGANIZATION	http://www.broadinstitute.org/gsea/msigdb/cards/GO_POSITIVE_REGULATION_OF_ORGANELLE_ORGANIZATION	0.083662	0.577265	1	1
17	GO:CENTROSOME_LOCALIZATION	http://www.broadinstitute.org/gsea/msigdb/cards/GO_CENTROSOME_LOCALIZATION	0.083667	0.577265	1	1
28	PID:TRAIL_PATHWAY	http://www.broadinstitute.org/gsea/msigdb/cards/PID_TRAIL_PATHWAY	0.083706	0.577265	1	1
27	GO:CENTRAL_NERVOUS_SYSTEM_NEURON_AXONOGENESIS	http://www.broadinstitute.org/gsea/msigdb/cards/GO_CENTRAL_NERVOUS_SYSTEM_NEURON_AXONOGENESIS	0.083849	0.57727	1	1
45	GO:RESPONSE_TO_ANTIBIOTIC	http://www.broadinstitute.org/gsea/msigdb/cards/GO_RESPONSE_TO_ANTIBIOTIC	0.083865	0.57727	1	1
326	GO:RESPONSE_TO_METAL_ION	http://www.broadinstitute.org/gsea/msigdb/cards/GO_RESPONSE_TO_METAL_ION	0.083872	0.57727	1	1
24	GO:CATION_CATION_ANTIPORTER_ACTIVITY	http://www.broadinstitute.org/gsea/msigdb/cards/GO_CATION_CATION_ANTIPORTER_ACTIVITY	0.083909	0.57727	1	1
22	EPISODIC_ATAXIA_TYPE_1	https://targetvalidation.org/search?src=q:EPISODIC%20ATAXIA%20TYPE%201	0.083985	0.57727	1	1
48	PRIMARY_HYPERGONADOTROPIC_HYPOGONADISM-PARTIAL_ALOPECIA	https://targetvalidation.org/search?src=q:PRIMARY%20HYPERGONADOTROPIC%20HYPOGONADISM-PARTIAL%20ALOPECIA	0.084023	0.57727	1	1
905	AUTOINFLAMMATORY_SYNDROME_WITH_IMMUNE_DEFICIENCY	https://targetvalidation.org/search?src=q:AUTOINFLAMMATORY%20SYNDROME%20WITH%20IMMUNE%20DEFICIENCY	0.084045	0.57727	1	1
76	GO:SOMITE_DEVELOPMENT	http://www.broadinstitute.org/gsea/msigdb/cards/GO_SOMITE_DEVELOPMENT	0.084047	0.57727	1	1
46	PID:TNF_PATHWAY	http://www.broadinstitute.org/gsea/msigdb/cards/PID_TNF_PATHWAY	0.084126	0.577521	1	1
1025	ABNORMALITY_OF_THE_SKELETAL_SYSTEM	https://targetvalidation.org/search?src=q:ABNORMALITY%20OF%20THE%20SKELETAL%20SYSTEM	0.084172	0.577544	1	1
1190	GENETIC_UROGENITAL_TRACT_MALFORMATION	https://targetvalidation.org/search?src=q:GENETIC%20UROGENITAL%20TRACT%20MALFORMATION	0.08423	0.57755	1	1
13	SMALL_ARTERY_OCCLUSION	https://targetvalidation.org/search?src=q:SMALL%20ARTERY%20OCCLUSION	0.084258	0.57755	1	1
29	GO:U2_TYPE_SPLICEOSOMAL_COMPLEX	http://www.broadinstitute.org/gsea/msigdb/cards/GO_U2_TYPE_SPLICEOSOMAL_COMPLEX	0.084514	0.579013	1	1
55	QUEBEC_PLATELET_DISORDER	https://targetvalidation.org/search?src=q:QUEBEC%20PLATELET%20DISORDER	0.084574	0.579131	1	1
184	GO:TRANS_GOLGI_NETWORK	http://www.broadinstitute.org/gsea/msigdb/cards/GO_TRANS_GOLGI_NETWORK	0.084646	0.579332	1	1
14	REACTOME:CRMPS_IN_SEMA3A_SIGNALING	http://www.broadinstitute.org/gsea/msigdb/cards/REACTOME_CRMPS_IN_SEMA3A_SIGNALING	0.084693	0.579362	1	1
128	Long_non-coding_RNAs	http://www.genenames.org/cgi-bin/family_search?search=Long%20non-coding%20RNAs	0.084778	0.579448	1	1
24	GO:CEREBELLAR_PURKINJE_CELL_LAYER_DEVELOPMENT	http://www.broadinstitute.org/gsea/msigdb/cards/GO_CEREBELLAR_PURKINJE_CELL_LAYER_DEVELOPMENT	0.084791	0.579448	1	1
901	STEINERT_MYOTONIC_DYSTROPHY	https://targetvalidation.org/search?src=q:STEINERT%20MYOTONIC%20DYSTROPHY	0.084913	0.579814	1	1
37	GO:CHANNEL_INHIBITOR_ACTIVITY	http://www.broadinstitute.org/gsea/msigdb/cards/GO_CHANNEL_INHIBITOR_ACTIVITY	0.08493	0.579814	1	1
44	LETHAL_KNIEST-LIKE_DYSPLASIA	https://targetvalidation.org/search?src=q:LETHAL%20KNIEST-LIKE%20DYSPLASIA	0.085019	0.58013	1	1
2105	STROKE	https://targetvalidation.org/search?src=q:STROKE	0.085063	0.580138	1	1
20	REACTOME:INSULIN_SYNTHESIS_AND_PROCESSING	http://www.broadinstitute.org/gsea/msigdb/cards/REACTOME_INSULIN_SYNTHESIS_AND_PROCESSING	0.085254	0.580872	1	1
19	BIOCARTA:CALCINEURIN_PATHWAY	http://www.broadinstitute.org/gsea/msigdb/cards/BIOCARTA_CALCINEURIN_PATHWAY	0.085272	0.580872	1	1
21	VULVAR_LICHEN_SCLEROSUS	https://targetvalidation.org/search?src=q:VULVAR%20LICHEN%20SCLEROSUS	0.085299	0.580872	1	1
134	VITAMIN_A_DEFICIENCY	https://targetvalidation.org/search?src=q:VITAMIN%20A%20DEFICIENCY	0.085364	0.580883	1	1
55	GO:CRANIAL_SKELETAL_SYSTEM_DEVELOPMENT	http://www.broadinstitute.org/gsea/msigdb/cards/GO_CRANIAL_SKELETAL_SYSTEM_DEVELOPMENT	0.085424	0.580883	1	1
28	HYPERINSULINISM_DUE_TO_GLUCOKINASE_DEFICIENCY	https://targetvalidation.org/search?src=q:HYPERINSULINISM%20DUE%20TO%20GLUCOKINASE%20DEFICIENCY	0.085429	0.580883	1	1
2267	AMYOTROPHIC_LATERAL_SCLEROSIS	https://targetvalidation.org/search?src=q:AMYOTROPHIC%20LATERAL%20SCLEROSIS	0.085542	0.58136	1	1
31	GO:SAGA_TYPE_COMPLEX	http://www.broadinstitute.org/gsea/msigdb/cards/GO_SAGA_TYPE_COMPLEX	0.085672	0.581414	1	1
[truncated: 11,574 more rows]

## Sheet: ST8
Supplementary Table 8. Pathway analysis results (from MAGMA): drug pathways.
DRUG WITH ATC CODE	NAME	gene-set	NGENES	p_value(competitive test)	q_valueBH	q_valueBY	Bonferroni	Number of Independent Tests	Bonferroni Threshold		1028
ABACAVIR(J05AF06)	ABACAVIR	HCP5,HLA-B,LST1,LTB,TNF	5	4.7055e-09	1.04823e-05	9.27646e-05	1.21684e-05	2586	1.93349e-05
	CALCISEPTINE;SZ(+)-(S)-202-791	CACNA1C,CACNA1S	2	5.3563e-09	1.04823e-05	9.27646e-05	1.38514e-05
	[3H](+)-ISRADIPINE	CACNA1C,CACNA1D,CACNA1S	3	5.9961e-08	7.82291e-05	0.000692301	0.000155059
CINNARIZINE(N07CA02)	CINNARIZINE	CACNA1C,CACNA1D,CACNA1F,CACNA1G,CACNA1H,CACNA1I,CACNA1S,DRD2,HRH1,HRH4	10	1.5041e-07	0.000147176	0.00130246	0.00038896
	(5S)-5-IODODIHYDRO-2,4(1H,3H)-PYRIMIDINEDIONE;5-IODOURACIL;6-CARBOXYMETHYLURACIL;ENILURACIL;GIMESTAT;PYRIMIDINE_ANALOGUES	DPYD	1	2.9146e-07	0.000228155	0.00201909	0.000753716
MITOMYCIN(L01DC03)	MITOMYCIN	ABCB1,DPYD	2	3.7619e-07	0.000245401	0.00217172	0.000972827
	(-)-(S)-BAYK8644;MEM_1003	CACNA1C,CACNA1D,CACNA1F,CACNA1S	4	6.9625e-07	0.000389303	0.0034452	0.0018005
NILVADIPINE(C08CA10)	NILVADIPINE	CACNA1C,CACNA1D,CACNA1S,CACNA2D1,CACNA2D3,CACNB2	6	1.8098e-06	0.000885445	0.00783588	0.00468014
	EPOETIN_ALFA	EPOR,HFE	2	3.198e-06	0.00139077	0.0123079	0.00827003
	PHENYLACETYL-ARG-VAL-ARG-4-AMIDINOBENZYLAMIDE	FURIN	1	7.3391e-06	0.00287252	0.0254209	0.0189789
PARAMETHADIONE(N03AC01)	PARAMETHADIONE	CACNA1I	1	1.1553e-05	0.00411077	0.0363789	0.0298761	FDR BY threshold
	ARVERAPAMIL	CACNA1C,CACNA1D,CACNA1F,CACNA1G,CACNA1S,CACNB1,CACNB2,CACNB3,CACNB4,HTR3A	10	1.9197e-05	0.00626142	0.0554114	0.0496434	Bonferroni threshold
CLEVIDIPINE(C08CA16)	CLEVIDIPINE	CACNA1B,CACNA1C,CACNA1D,CACNA1F,CACNA1S,CACNG1	6	3.0074e-05	0.00905459	0.08013	0.0777714
ISRADIPINE(C08CA03)	ISRADIPINE	CACNA1C,CACNA1D,CACNA1F,CACNA1H,CACNA1S,CACNA2D1,CACNA2D2,CACNB2,NR1I2	9	3.2648e-05	0.00912745	0.0807748	0.0844277
MIBEFRADIL(C08CX01)	MIBEFRADIL	ANO1,CACNA1C,CACNA1D,CACNA1F,CACNA1G,CACNA1H,CACNA1I,CACNA1S,CACNB1,CACNB2,CACNB3,CACNB4,CATSPER1,CATSPER2,CATSPER3,CATSPER4,KCNH2	17	5.3804e-05	0.0140393	0.124243	0.139137
DROTAVERINE(A03AD02)	DROTAVERINE	CACNA1C,PDE4A	2	6.9801e-05	0.0170751	0.151109	0.180505
NISOLDIPINE(C08CA07)	NISOLDIPINE	CACNA1A,CACNA1C,CACNA1D,CACNA1S,CACNA2D1,CACNB2,CYP3A4,CYP3A5	8	9.219e-05	0.0212254	0.187837	0.238403
VERAPAMIL(C08DA01)	VERAPAMIL	ACP2,CACNA1A,CACNA1B,CACNA1C,CACNA1D,CACNA1F,CACNA1G,CACNA1I,CACNA1S,CACNB1,CACNB2,CACNB3,CACNB4,CACNG1,CYP3A4,CYP3A5,GRK5,HTR2A,KCNA10,KCNA7,KCNH2,KCNIP1,KCNJ11,KCNMB1,MADD,NALCN,NOS1AP,NR1H3,SCN5A,SLC29A4,SLC6A4	31	0.00014173	0.0308184	0.272732	0.366514
NICARDIPINE(C08CA04)	NICARDIPINE	ABCB1,ADORA3,ADRA1A,ADRA1B,ADRA1D,CACNA1C,CACNA1D,CACNA2D1,CACNB2,CALM1,CHRM1,CHRM2,CHRM3,CHRM4,CHRM5,NR1I2,PDE1A,PDE1B	18	0.00015094	0.0310936	0.275168	0.390331
NIMODIPINE(C08CA06)	NIMODIPINE	AHR,CACNA1C,CACNA1D,CACNA1F,CACNA1S,CACNB1,CACNB2,CACNB3,CACNB4,CACNG1,CFTR,NR3C2	12	0.00016242	0.0317856	0.281292	0.420018
	PB2+	ASIC1,CACNA1B,CACNA1C,CACNA1E,TRPC5	5	0.00022425	0.0417959	0.36988	0.57991
	CLAVULANATE	HLA-DQB1	1	0.00027174	0.048345	0.427837	0.70272	FDR BH threshold
NITRENDIPINE(C08CA08)	NITRENDIPINE	ABCB1,CACNA1C,CACNA1D,CACNA1H,CACNA1S,CACNA2D1,CACNA2D2,CACNB2,CACNG1,CYP3A4,CYP3A5,KCNN4	12	0.00032903	0.0559923	0.495513	0.850872
	CS+	HCN1,HCN2,HCN3,HCN4,KCNH3,KCNJ13,KCNJ14,KCNJ4	8	0.00042831	0.0698502	0.618151	1
	URACIL	DPYD,UCKL1	2	0.00063491	0.0994015	0.879669	1
MAGNESIUM_SULFATE(A06AD04,A12CC02,B05XA05,D11AX05,V04CC02)	MAGNESIUM_SULFATE	CACNA1C,CACNA1S,CACNA2D1,CACNB1,CACNB2,CACNG1	6	0.00066104	0.0995119	0.880647	1
ABIRATERONE(L02BX03)	ABIRATERONE;ABIRATERONE_ACETATE;ORTERONEL	CYP17A1	1	0.00076151	0.110391	0.97692	1
AMRINONE(C01CE01)	AMRINONE	PDE3A,PDE4B,TNF	3	0.00090367	0.12632	1	1
	PURVALANOL	CDK2,CDK4,MAPK1,MAPK3,SRPK2	5	0.00093999	0.126866	1	1
DILTIAZEM(C05AE03,C08DB01)	DILTIAZEM	ABCB1,ACBD4,CACNA1C,CACNA1S,CACNG1,CYP3A4,CYP3A5,HTR2A,HTR3A,KCNA5,PLCD3	11	0.00098991	0.12915	1	1
FELODIPINE(C08CA02)	FELODIPINE	ABCB1,CACNA1C,CACNA1D,CACNA1H,CACNA1S,CACNA2D1,CACNA2D2,CACNB2,CALM1,CFTR,CYP3A4,CYP3A5,NR3C2,PDE1A,PDE1B,TNNC1,TNNC2	17	0.0010479	0.132306	1	1
	NADPH_DIHYDRO-NICOTINAMIDE-ADENINE-DINUCLEOTIDEPHOSPHATE	AASS,DPYD,TXNRD1	3	0.0011112	0.135914	1	1
	CURCUMIN	ABCB1,EP300	2	0.0011877	0.140868	1	1
	1S,3R-ACPD;LY354740;LY404039;NAAG	GRM3	1	0.0014017	0.157991	1	1
ALIZAPRIDE(A03FA05),BREXPIPRAZOLE(N05AX16),QUINAGOLIDE(G02CB04)	(+)-SCH-23390;(+/-)-2-PROPYLDINAPSOLINE_HYDROBROMIDE;(+/-)-3-METHYLDINAPSOLINE_HYDROBROMIDE;(-)-3PPP,_MARYLAND;(2R)-8-{4-[3-(1H-INDOL-3-YL)PROPYL]-1-PIPERAZINYL}-2-METHYL-2H-1,4-BENZOXAZIN-3(4H)-ONE;(2R)-8-{4-[3-(7-FLUORO-1H-INDOL-3-YL)PROPYL]-1-PIPERAZINYL}-2-METHYL-2H-1,4-BENZOXAZIN-3(4H)-ONE;(2S)-8-{4-[3-(1H-INDOL-3-YL)PROPYL]-1-PIPERAZINYL}-2-METHYL-2H-1,4-BENZOXAZIN-3(4H)-ONE;(2S)-8-{4-[3-(5…	DRD2	1	0.0014128	0.157991	1	1
ITOPRIDE(A03FA07)	ITOPRIDE	ACHE,DRD2	2	0.0015477	0.168269	1	1
	(6E)-7-{6-[(1E)-OCT-1-ENYL]-2,3-DIAZABICYCLO[2.2.1]HEPT-2-EN-5-YL}HEPT-6-ENOIC_ACID	PTGIS	1	0.0016928	0.179071	1	1
	IRON	HBB,HFE	2	0.0019925	0.205228	1	1
CELECOXIB(L01XX33,M01AH01)	CELECOXIB	ATP2A1,ATP2A2,ATP2A3,BCAR1,CA12,CA9,CACNA1A,CACNA1B,CACNA1C,CACNA1D,CACNA1E,CACNA1F,CACNA1G,CACNA1H,CACNA1I,CACNA1S,CACNA2D1,CACNA2D2,CACNA2D3,CACNA2D4,CACNB1,CACNB2,CACNB3,CACNB4,CASP3,CASP9,CDKN1A,CDKN1B,CTNNB1,CYP2D6,CYP3A4,DDIT3,IGFBP3,KCNQ1,KCNQ2,KCNQ3,KCNQ4,KCNQ5,MMP9,PDK1,PDPK1,PPARG,PTGS1,PTGS2,SLC6A3,VEGFA	46	0.0021036	0.211115	1	1
IVABRADINE(C01EB17)	IVABRADINE	HCN1,HCN3,HCN4	3	0.0023461	0.226416	1	1
NIFEDIPINE(C08CA05)	NIFEDIPINE	ABCB1,CACNA1C,CACNA1D,CACNA1F,CACNA1H,CACNA1S,CACNA2D1,CACNB2,CALM1,CYP3A5,GLRA1,GLRA3,GLRB,HTR2A,KCNA1,KCNA5,MMP9,NR1I2,SLC14A2,TRPM3	20	0.0023804	0.226416	1	1
	GMC-283;ZD-3638	DRD2,DRD5	2	0.0024296	0.226416	1	1
	ABT-639;ML218;TTA-A2;Z944	CACNA1G,CACNA1H,CACNA1I	3	0.0025065	0.22815	1	1
	(1R,2R,3R,4S,5R)-4-(BENZYLAMINO)-5-(METHYLTHIO)CYCLOPENTANE-1,2,3-TRIOL;(1S,2S,3R,6R)-4-(HYDROXYMETHYL)-6-(OCTYLAMINO)CYCLOHEX-4-ENE-1,2,3-TRIOL;1,5-DIDEOXY-1,5-IMINO-D-MANNITOL;2-DEOXY-2-FLUORO-ALPHA-D-MANNOSYL_FLUORIDE;5-FLUORO-BETA-L-GULOSYL_FLUORIDE;5-THIO-A/B-D-MANNOPYRANOSYLAMINE;GHAVAMIOL;SWAINSONINE	MAN2A1	1	0.0027133	0.24136	1	1
CERTOLIZUMAB_PEGOL(L04AB05),GOLIMUMAB(L04AB06)	ABX-0401;AME-527;AN0128;ART621;AVX-470;CERTOLIZUMAB;CERTOLIZUMAB_PEGOL;CNTO_148;CYT007-TNFQB;CYTOFAB;ESBA105;GENZ29155;GOLIMUMAB;IP-751;ISIS-104838;OZORALIZUMAB;PF-04236921;RDP-58;RDP58;TALACTOFERRIN_ALFA;TGAAC-94;TGAAC94;TNF-ALPHA_ADENOVECTOR	TNF	1	0.0033184	0.288627	1	1
	(+)-2-AMINOBICYCLO[3.1.0]HEXANE-2,6-DICARBOXYLIC_ACID;(2R,3R)-APDC;COMPOUND_2_[PMID:_21105727];COMPOUND_3_[PMID:_21105727];COMPOUND_4_[PMID:_21105727];L-CCGI;LY-544344;LY2140023;RO4491533;TS-032,_PF-4802540	GRM2,GRM3	2	0.0038854	0.316502	1	1
	GALETERONE	AR,CYP17A1	2	0.0039339	0.316502	1	1
	2-[6-[4-(2-(1-METHYLETHYL)PHENYL)-1-PIPERAZINYL]-1-OXOHEXYL]-1,2,3,4-TETRAHYDROISOQUINOLINE;2-[6-[4-(2-(1-METHYLETHYL)PHENYL)-1-PIPERAZINYL]-1-OXOHEXYL]ISOINDOLINE;2-[6-[4-(2-DIPHENYL)-1-PIPERAZINYL]-1-OXOHEXYL]-1,2,3,4-TETRAHYDROISOQUINOLINE;2-[6-[4-(2-DIPHENYL)-1-PIPERAZINYL]-1-OXOHEXYL]ISOINDOLINE;2-[6-[4-(2-METHOXYPHENYL)-1-PIPERAZINYL]-1-OXOHEXYL]-1,2,3,4-TETRAHYDROISOQUINOLINE;2-[6-[4-(2-ME…	DRD2,HTR1A	2	0.0039691	0.316502	1	1
	3-BICYCLO[2.2.1]HEPT-2-YL-BENZENE-1,2-DIOL	KCNB1	1	0.004185	0.316502	1	1
	(E)-[4-(3,5-DIFLUOROPHENYL)-3H-PYRROLO[2,3-B]PYRIDIN-3-YLIDENE](3-METHOXYPHENYL)METHANOL;3-(3-METHOXYBENZYL)-1H-PYRROLO[2,3-B]PYRIDINE;3-[(3-(2-CARBOXYETHYL)-4-METHYLPYRROL-2-YL)METHYLENE]-2-INDOLINONE	FGFR1	1	0.0042359	0.316502	1	1
	GAMMA_HYDROXYBUTYRIC_ACID	GABBR1,GABBR2,GABRB1,SLC5A2	4	0.0042644	0.316502	1	1
	(+)-HA966	GRIN1,GRIN2A,GRIN2B	3	0.0042751	0.316502	1	1
	3-BROMO-7NI;5-N-ALLYL-ARGININE;7NI;N-BUTYL-N-HYDROXYGUANIDINE;N-ISOPROPYL-N-HYDROXYGUANIDINE;N5-(1-IMINO-3-BUTENYL)-L-ORNITHINE;S-ETHYL-N-[4-(TRIFLUOROMETHYL)PHENYL]ISOTHIOUREA	NOS1	1	0.0042858	0.316502	1	1
	NVP-AAM077	GRIN2A,GRIN2B	2	0.0050552	0.364114	1	1
AMLODIPINE(C08CA01)	AMLODIPINE	CA1,CACNA1B,CACNA1C,CACNA1D,CACNA1S,CACNA2D1,CACNA2D3,CACNB1,CACNB2,CACNG1,CLCN6,CYP3A4,CYP3A5,NPPA	14	0.0051788	0.364114	1	1
	FUSICOCCIN	YWHAE	1	0.0052096	0.364114	1	1
BROMPERIDOL(N05AD06)	BROMPERIDOL	ABCB1,CHRM1,CHRM2,CHRM3,CHRM4,CHRM5,DRD2,DRD4	8	0.0058103	0.397204	1	1
ALOGLIPTIN(A10BH04),LINAGLIPTIN(A10BH05),SAXAGLIPTIN(A10BH03),SITAGLIPTIN(A10BH01),VILDAGLIPTIN(A10BH02)	(1S)-2-[(2S,5R)-2-(AMINOMETHYL)-5-ETHYNYLPYRROLIDIN-1-YL]-1-CYCLOPENTYL-2-OXOETHANAMINE;(1S)-2-[(2S,5R)-2-(AMINOMETHYL)-5-PROP-1-YN-1-YLPYRROLIDIN-1-YL]-1-CYCLOPENTYL-2-OXOETHANAMINE;(1S,2R,5S)-5-[3-(TRIFLUOROMETHYL)-5,6-DIHYDRO[1,2,4]TRIAZOLO[4,3-A]PYRAZIN-7(8H)-YL]-2-(2,4,5-TRIFLUOROPHENYL)CYCLOHEXANAMINE;(1S,3S,5S)-2-{(2S)-2-AMINO-2-[(1R,3S,5R,7S)-3-HYDROXYTRICYCLO[3.3.1.1~3,7~]DEC-1-YL]ACETYL…	DPP4	1	0.005886	0.397204	1	1
	2-AMINO-3-HYDROXY-7-METHYL-5,6,7,8,9,14-HEXAHYDRODIBENZ[D,G]AZECINE;3-METHYL-6-PHENYL-1,2,3,4,5,6,7,8-OCTAHYDROAZONINO[5,4-B]INDOLE;CARPHENAZINE	DRD1,DRD2,DRD5	3	0.0061646	0.408953	1	1
	(3-CARBOXY-2-(R)-HYDROXY-PROPYL)-TRIMETHYL-AMMONIUM	CRAT,CROT	2	0.0064433	0.414741	1	1
	AMI-1;RM65	PRMT1	1	0.0064958	0.414741	1	1
OSELTAMIVIR(J05AH02)	OSELTAMIVIR	ABCB1,CES1,NEU1,NEU2	4	0.006625	0.414741	1	1
ALPROSTADIL(C01EA01,G04BE01)	ALPROSTADIL;CARBOPROST_TROMETHAMINE	PTGER1,PTGER2	2	0.0066757	0.414741	1	1
FLUNARIZINE(N07CA03)	FLUNARIZINE	CACNA1G,CACNA1H,CACNA1I,CALM1,HRH1,KCND3	6	0.0074638	0.456458	1	1
DINOPROSTONE(G02AD02)	AC-100,DENTONIN;DINOPROSTONE	PTGER1,PTGER2,PTGER3,PTGER4	4	0.0077927	0.466193	1	1
	TCN-201	GRIN2A	1	0.0078612	0.466193	1	1
	AGS-1C4D4;AGS-PSCA	PSCA	1	0.0080992	0.473138	1	1
	L-VALINE	BCAT1,PCCB,VARS	3	0.0082745	0.47627	1	1
	AZD_8055;OSI_027	RICTOR,RPTOR	2	0.0085717	0.476516	1	1
CHLOROQUINE(P01BA01)	CHLOROQUINE	G6PD,GSTA2,MRGPRX1,TLR9,TNF	5	0.008602	0.476516	1	1
ACETOPHENAZINE(N05AB07)	2,4-DICHLORO-3-HYDROXY-7-METHYL-5,6,7,8,9,14-DIBENZ[D,G]AZECINE;A-86929;A77636;ACETOPHENAZINE;D1_AGONIST_D2_ANTAGONIST;DIHYDREXIDINE,DHX;R-(-)-2,3:[4,5-B]-2-AMINOTHIAZOLO-10,11-DIHYDROXYAPORPHINE	DRD1,DRD2	2	0.008644	0.476516	1	1
	3-INDOLEBUTYRIC_ACID	B2M,HLA-A,TRAC,TRBC1	3	0.0090013	0.489321	1	1
	SC-51322	PTGER1,PTGER3	2	0.0095412	0.511565	1	1
NEVIRAPINE(J05AG01)	NEVIRAPINE	ABCC10,CCHCR1,CYP2A7P1,CYP2C19,MBLAC2,PSORS1C2	6	0.0097222	0.514226	1	1
	6-PHENYL[5H]PYRROLO[2,3-B]PYRAZINE	CDK5,CDK5R1	2	0.009976	0.520614	1	1
	(R)-MESOPRAM;1-(2-CHLOROPHENYL)-3,5-DIMETHYL-1H-PYRAZOLE-4-CARBOXYLIC_ACID_ETHYL_ESTER;1-ETHYL-N-(PHENYLMETHYL)-4-(TETRAHYDRO-2H-PYRAN-4-YLAMINO)-1H-PYRAZOLO[3,4-B]PYRIDINE-5-CARBOXAMIDE;FILAMINAST	PDE4B	1	0.010261	0.528442	1	1
	LY2033298;ML-TOXIN_3;VU0010010;VU0152099;VU0152100	CHRM4	1	0.010401	0.528695	1	1
	2-(4-CHLORO-PHENYLAMINO)-NICOTINIC_ACID	NMRAL1	1	0.010913	0.547609	1	1
	17-PHENYL-OMEGA-TRINOR-PGE2;GW848687X;MF266-1;ONO-8713;SC-19220;SC-51089	PTGER1	1	0.011493	0.567921	1	1
	CILOBRADINE;ZATEBRADINE;ZD7288	HCN1,HCN2,HCN3,HCN4	4	0.011608	0.567921	1	1
	(R)-ROLIPRAM;(S)-ROLIPRAM;3,5-DIMETHYL-1-(3-NITROPHENYL)-1H-PYRAZOLE-4-CARBOXYLIC_ACID_ETHYL_ESTER;4-[3-(CYCLOPENTYLOXY)-4-METHOXYPHENYL]-2-PYRROLIDINONE;CIS-4-CYANO-4-[3-(CYCLOPENTYLOXY)-4-METHOXYPHENYL]CYCLOHEXANECARBOXYLIC_ACID	PDE4B,PDE4D	2	0.012178	0.576678	1	1
ELTROMBOPAG(B02BX05)	AKR-501;ELTROMBOPAG;LGD-4665;REVOLADE/PROMACTA;RHTPO;SB-559448;THROMBOPOIETIN;TOTROMBOPAG	MPL	1	0.012229	0.576678	1	1
ROMIPLOSTIM(B02BX04)	ROMIPLOSTIM	C1S,MPL	1	0.012229	0.576678	1	1
	C646	EP300	1	0.012655	0.589663	1	1
BACLOFEN(M03BX01)	ARBACLOFEN;BACLOFEN;LESOGABERAN;R-BACLOFEN	GABBR1,GABBR2	2	0.013096	0.595423	1	1
	LY379268	GRM2,GRM3,GRM6	3	0.01315	0.595423	1	1
PENTOXIFYLLINE(C04AD03)	PENTOXIFYLLINE	ADORA1,ADORA2A,ADRA2B,NT5E,PDE4A,PDE4B,PDE5A,TNF	8	0.013235	0.595423	1	1
	S-PALMITOYL-L-CYSTEINE	TRAPPC1,TRAPPC3,TRAPPC4,TRAPPC5,TRAPPC6A,TRAPPC6B	6	0.013536	0.597523	1	1
	SLV-319	CNR1,DRD2	2	0.013587	0.597523	1	1
TOPOTECAN(L01XX17)	TOPOTECAN	ABCB1,TOP1,TOP1MT	3	0.014091	0.612802	1	1
	GLUTAMATE	GRIA3,GRM2,GRM3,GRM8	4	0.014733	0.633681	1	1
	EGLUMEGAD	GRM2,GRM3,GRM6,GRM8	4	0.01495	0.634699	1	1
	1D09C3	HLA-DRB3,HLA-DRB4,HLA-DRB5	1	0.015081	0.634699	1	1
	GANAXOLONE	GABRA2,GABRA3,GABRA5,GABRA6	4	0.015322	0.637982	1	1
TEGAFUR(L01BC03)	TEGAFUR	DPYD,FASTKD3,MTRR,TYMS,UMPS	5	0.015809	0.65095	1	1
	BIC1;ET_BROMODOMAIN_INHIBITOR;ME_BROMODOMAIN_INHIBITOR	BRD2	1	0.016252	0.65095	1	1
CAPECITABINE(L01BC06)	CAPECITABINE	CES1,CES2,DPYD,PTGS2,TYMS	5	0.01643	0.65095	1	1
	RECOMBINANT_HUMAN_C1_ESTERASE_INHIBITOR	SERPING1	1	0.016465	0.65095	1	1
	C1-INH	C1S,SERPING1	1	0.016465	0.65095	1	1
ISOPROPAMIDE(A03AB09)	ISOPROPAMIDE	CHRM3,CHRM4	2	0.017363	0.679588	1	1
	(+)-MCPG	GRM2,GRM3,GRM7	3	0.017913	0.687002	1	1
VIGABATRIN(N03AG04)	VIGABATRIN	ABAT,GABBR1,SLC32A1	3	0.017934	0.687002	1	1
	AH-6809;AH6809	PTGDR,PTGER1,PTGER2,PTGER3	4	0.018079	0.687002	1	1
AMOXICILLIN(J01CA04)	AMOXICILLIN	HLA-DQB1,NR1I2	2	0.018387	0.690855	1	1
ALDOSTERONE(H02AA01)	ALDOSTERONE	ABCB1,NR3C2,SCNN1B,SLC12A2	4	0.019181	0.690855	1	1
	ALPHA3IA;ALPHA5IA;DMCM;L838417;MRK016;RO19-4603;RO4938581;TP003;TPA023;ZK93423;ZK93426;[3H]FLUNITRAZEPAM	GABRA1,GABRA2,GABRA3,GABRA5	4	0.019318	0.690855	1	1
	ALPHA-CONOTOXIN_MII	CHRNA3,CHRNA5,CHRNA6	3	0.019388	0.690855	1	1
	DCG-IV	GRM2,GRM3,GRM7,GRM8	4	0.01943	0.690855	1	1
	2,3-DIMETHOXY-7-METHYL-5,6,7,8,9,14-HEXAHYDRODIBENZO[D,G]AZECINE;3,6-DIMETHYL-4,5,6,7,8,13-HEXAHYDRO-3H-BENZO[D]PYRROLO[3,2-G]AZECINE;6-METHYL-4,5,6,7,8,13-HEXAHYDROTHIENO[2,3-F][3]BENZAZECINE;7-CYCLOPROPYLMETHYL-6,7,8,9,14,15-HEXAHYDRO-5H-BENZ[D]INDOLO[2,3-G]AZECINE;7-ETHYL-6,7,8,9,14,15-HEXAHYDRO-5H-BENZ[D]INDOLO[2,3-G]AZECINE;7-METHYL-5,6,7,8,9,14-HEXAHYDRODIBENZ[D,G]AZECINE;ADTN,(+);LE300;LE4…	DRD1,DRD2,DRD4,DRD5	4	0.019475	0.690855	1	1
INFLIXIMAB(L04AB02)	INFLIXIMAB	FCGR3A,LTA,PTPRC,TNF	4	0.019545	0.690855	1	1
AMPRENAVIR(J05AE05),CELIPROLOL(C07AB08),CHLORAMBUCIL(L01AA02)	ACTINOMYCINES;AMPRENAVIR;BIRICODAR;CELIPROLOL;CHLORAMBUCIL;CREMOPHOR_EL;ELACRIDAR;GRAMICIDIN_D;GRAPEFRUIT_JUICE;OC144-093;OTHER_ANTIDEPRESSANTS;PHENOTHIAZINES_WITH_ALIPHATIC_SIDE-CHAIN;PHENOTHIAZINE_DERIVATIVES;R101933;VALINOMYCIN;VOACAMINE;XR9051;ZOSUQUIDAR	ABCB1	1	0.01989	0.690855	1	1
	[3H]DIGOXIN	SLCO4C1	1	0.020004	0.690855	1	1
	DECANOIC_ACID	FURIN,GLTP,GPR84	3	0.020025	0.690855	1	1
	1-CHLORO-2-HYDROXY-7-METHYL-5,6,7,8,9,14-HEXAHYDRODIBENZO[D,G]AZECINE;3-HYDROXY-7-METHYL-5,6,7,8,9,14-HEXAHYDRODIBENZO[D,G]AZECINE	DRD2,DRD3,DRD5	3	0.020309	0.690855	1	1
	[3H]PGE2	PTGER1,PTGER2,PTGER3,PTGER4,SLCO2A1,SLCO3A1	6	0.020427	0.690855	1	1
VARENICLINE(N07BA03)	VARENICLINE	CHRNA3,CHRNA4,CHRNA6,CHRNA7,CHRNB1,CHRNB2,CHRNB4,ZBTB4	8	0.020475	0.690855	1	1
	1H-INDOL-3-YLACETIC_ACID	CCBL1,PLA2G2E,SKP1	3	0.020925	0.695863	1	1
	PENTOLINIUM	CHRNA10,CHRNA3,CHRNA4,CHRNB4	4	0.020979	0.695863	1	1
	C-1311	TOP1,TOP2A	2	0.021425	0.704684	1	1
	CUSTIRSEN;OGX-011	CLU	1	0.02227	0.726373	1	1
MOPERONE(N05AD04)	1-(2-PROPENYL)-1,2,3,6-TETRAHYDRO-4-PYRIDINYL]DIBENZ[B,F]OXEPIN;1-ETHYL-1-(2-PROPENYL)-1,2,3,6-TETRAHYDRO-4-PYRIDINYL]DIBENZ[B,F]OXEPIN;10-(1,2,3,6-TETRAHYDRO-1-METHYL-4-PYRIDINYL)-5H-DIBENZO[A,D]CYCLOHEPTENE;10-(1-ETHYL-1,2,3,6-TETRAHYDRO-4-PYRIDINYL)-5H-DIBENZO[A,D]CYCLOHEPTENE;10-(1-METHYL-4-PIPERIDINYL)DIBENZ[B,F]OXEPIN;10-(4-METHYLPIPERAZINO)-5H-DIBENZ[B,F]OXEPIN;10-[1,2,3,6-TETRAHYDRO-1(2-P…	DRD2,DRD4	2	0.023677	0.761145	1	1
	AS1411;IPP-204106	NCL	1	0.023725	0.761145	1	1
	PGI2	PTGER1,PTGER4	2	0.024131	0.767876	1	1
	GERAN-8-YL_GERAN	GDI1	1	0.024331	0.767996	1	1
	L-N(OMEGA)-NITROARGININE-(4R)-AMINO-L-PROLINE_AMIDE;L-N(OMEGA)-NITROARGININE-2,4-L-DIAMINOBUTYRIC_AMIDE;N-{(3R,4S)-4-[(6-AMINO-4-METHYLPYRIDIN-2-YL)METHYL]PYRROLIDIN-3-YL}-N-(3-CHLOROBENZYL)ETHANE-1,2-DIAMINE;N-{(3S,4S)-4-[(6-AMINO-4-METHYLPYRIDIN-2-YL)METHYL]PYRROLIDIN-3-YL}-N-(4-CHLOROBENZYL)ETHANE-1,2-DIAMINE;N-{(4S)-4-AMINO-5-[(2-AMINOETHYL)AMINO]PENTYL}-N-NITROGUANIDINE;NITROARGININE;S-ETHYL…	NOS1,NOS3	2	0.025676	0.775643	1	1
DEQUALINIUM(D08AH01,G01AC05,R02AA02)	DEQUALINIUM	KCNN1,KCNN3	2	0.025767	0.775643	1	1
	3-CARBOXY-N,N,N-TRIMETHYL-2-(OCTANOYLOXY)PROPAN-1-AMINIUM	CROT	1	0.025799	0.775643	1	1
	LORVOTUZUMAB	NCAM1	1	0.02587	0.775643	1	1
	2-HYDROXY-7-METHYL-5,6,7,8,9,14-HEXAHYDRODIBENZ[D,G]AZECINE;3,11-HYDROXY-7-METHYL-5,6,7,8,9,14-HEXAHYDRODIBENZO[D,G]AZECINE;3,11-_DIMETHOXY-7-METHYL-5,6,7,8,9,14-HEXAHYDRODIBENZO[D,G]AZECINE;3-CHLORO-2-HYDROXY-_7-METHYL-5,6,7,8,9,14-HEXAHYDRODIBENZO[D,G]AZECINE	DRD1,DRD2,DRD3,DRD5	4	0.02595	0.775643	1	1
	13-ACETYLPHORBOL;KAI-9803	PRKCD	1	0.026275	0.775643	1	1
	SB_699551;[125I]LSD	HTR5A	1	0.026454	0.775643	1	1
	ROSCOVITINE	CDK2,CDK5,CLK1,CLK2,CLK4,CSNK1E,CSNK1G1,CSNK1G2,RPS6KA2,TTK	10	0.026809	0.775643	1	1
FLUPHENAZINE(N05AB02)	FLUPHENAZINE	ABCB1,ADRA1A,ADRA1B,ADRA2A,ADRA2B,ADRA2C,CALM1,CHRM1,CHRM2,CHRM3,CHRM4,CHRM5,CYP1A2,DRD1,DRD2,DRD4,DRD5,HRH1,HRH2,HRH3,HTR1A,HTR1B,HTR1D,HTR1E,HTR2A,HTR2C,HTR5A,HTR6,HTR7,SLC6A4	30	0.026966	0.775643	1	1
	DECYL_DIHYDROGEN_PHOSPHATE;GRI977143	LPAR2	1	0.027042	0.775643	1	1
	MGLURIII_AGONIST_AND_MGLU5_ANTAGONIST	GRM3,GRM5	2	0.027261	0.775643	1	1
	1-(2,4-DIFLUOROPHENYL)-3-(4-(4-(2-ISOPROPOXYPHENYL)PIPERAZIN-1-YL)CYCLOHEXYL)UREA;1-(2,4-DIMETHOXYPHENYL)-3-(4-(4-(2-ISOPROPOXYPHENYL)PIPERAZIN-1-YL)CYCLOHEXYL)UREA;1-(2,6-DICHLOROPHENYL)-3-(4-(4-(2-ISOPROPOXYPHENYL)PIPERAZIN-1-YL)CYCLOHEXYL)UREA;1-(2,6-DIFLUOROPHENYL)-3-(4-(4-(2-ISOPROPOXYPHENYL)PIPERAZIN-1-YL)CYCLOHEXYL)UREA;1-(2-CHLOROPHENYL)-3-(4-(4-(2-ISOPROPOXYPHENYL)PIPERAZIN-1-YL)CYCLOHEX…	ADRA1A,ADRA1B,ADRA1D,DRD2	4	0.027366	0.775643	1	1
	PURVALANOL_A	CDK2,CDK4,CDK5,CSNK1G3,RPS6KA1,SRC	6	0.02756	0.775643	1	1
	7-OH-DPAT,(+);7-OH-DPAT,(-);8-OH-DPAT,(+);NAFADOTRIDE	DRD2,DRD3,HTR1A	3	0.027686	0.775643	1	1
	STEPHOLIDINE	ADRA2B,ADRA2C,DRD1,DRD2,DRD4,DRD5,HTR1A,HTR1B,HTR2B	9	0.02771	0.775643	1	1
AMANTADINE(N04BB01)	AMANTADINE;ROLICYCLIDINE	DRD2,GRIN3A	2	0.027744	0.775643	1	1
PIRFENIDONE(L04AX05)	PIRFENIDONE	MAPK11,MAPK12,MAPK13,MAPK14,TNF	5	0.029079	0.8072	1	1
LEVETIRACETAM(N03AX14)	LEVETIRACETAM	ABCB1,CA1,CACNA1B,SCN1A,SV2A	5	0.03019	0.828256	1	1
	(1S,3R)-ACPD;L-CCG-I	GRM2,GRM3,GRM6,GRM7,GRM8	5	0.030438	0.828256	1	1
	ANGIOPOIETIN-1;ANGIOPOIETIN-4;N-{4-METHYL-3-[(3-PYRIMIDIN-4-YLPYRIDIN-2-YL)AMINO]PHENYL}-3-(TRIFLUOROMETHYL)BENZAMIDE	TEK	1	0.030616	0.828256	1	1
	ALPHA-CONOTOXIN-GIC;ALPHA-CONOTOXIN_PNIA;ALPHA-CONOTOXIN_TXIA	CHRNA3,CHRNA5	2	0.030684	0.828256	1	1
MEMANTINE(N06DX01)	MEMANTINE	CHRFAM7A,GRIN2A,GRIN2B,GRIN3A,HTR3A	4	0.031291	0.830876	1	1
ITRACONAZOLE(J02AC02)	ITRACONAZOLE	ABCB1,CYP51A1	2	0.03192	0.830876	1	1
	[3H]LY341495	GRM2,GRM3,GRM6,GRM7	4	0.032114	0.830876	1	1
APRINDINE(C01BB04)	APRINDINE	CALM1,SCN5A	2	0.032312	0.830876	1	1
	CALCIUM	ATP2C1,CACNA1C,CALM1,CAST,COMP,S100B,SPTBN1,TNNC1,TNNC2,VDR	10	0.032436	0.830876	1	1
	NEMONAPRIDE	ANKK1,DRD2,DRD3,DRD4	4	0.032614	0.830876	1	1
	CXCL13	CXCR5	1	0.032927	0.830876	1	1
	DIOA	SLC12A4,SLC12A5,SLC12A6,SLC12A7	4	0.032962	0.830876	1	1
	5-BROMO-6-CHLORO-N-((1S,4S)-4-(4-(2-ISOPROPOXYPHENYL)PIPERAZIN-1-YL)CYCLOHEXYL)PYRIDINE-3-SULFONAMIDE	ADRA1A,ADRA1B,DRD2	3	0.03313	0.830876	1	1
	7-METHYL-2,3-DIHYDROXY-5,6,7,8,9,14-HEXAHYDRODIBENZO[D,G]AZECINE_HYDROBROMIDE	DRD1,DRD2,DRD4	3	0.033556	0.830876	1	1
	BROMOCRIPTINE,(+);SCH_23390,R(+);SKF_77434;SKF_82958	DRD1,DRD2,DRD3,HTR1A	4	0.033592	0.830876	1	1
	2-(4-METHYLAMINOPHENYL)BENZOTHIAZOLE	DRD5,HTR1A,HTR1E,HTR3A,HTR6,PTGER3,PTGER4	7	0.033662	0.830876	1	1
CARIPRAZINE(N05AX15),SULTOPRIDE(N05AL02)	(+)-S-14297;(+)-UH232;(-)-N-PORPHYNORAPOMORPHINE;2,5,7-TRIMETHYL-3-[4-(PHENYLPIPERAZIN-1-YL)METHYL]IMIDAZO[1,2-C]PYRIMIDINE;2-(DIMETHYLAMINO)-6-((4-(2-METHOXYPHENYL)PIPERAZIN-1-YL)METHYL)-3H-PYRROLO[2,3-D]PYRIMIDIN-4(7H)-ONE;2-MSO-11-(4-METHYL-1-PIPERAZINYL)-DIBENZ[B,F][1,4]OXAZEPINE;3-METHYL-2-MORPHOLIN-4-YL-7-[(4-PHENYLPIPERAZIN-1-YL)METHYL]-3,5-DIHYDRO-4H-PYRROLO[3,2-D]PYRIMIDIN-4-ONE;3-METHYL…	DRD2,DRD3	2	0.033742	0.830876	1	1
LEVOFLOXACIN(J01MA12,S01AE05)	LEVOFLOXACIN	ABCB1,TOP2A,TOP2B	3	0.033753	0.830876	1	1
	N-(5-(2-(4-(BENZO[D]ISOTHIAZOL-3-YL)PIPERAZIN-1-YL)ETHYL)-2,3-DIHYDRO-1H-INDEN-1-YL)-4-FLUOROBENZAMIDE;N-(5-(2-(4-(BENZO[D]ISOTHIAZOL-3-YL)PIPERAZIN-1-YL)ETHYL)-2,3-DIHYDRO-1H-INDEN-1-YL)NICOTINAMIDE;N-(6-(2-(4-(BENZO[D]ISOTHIAZOL-3-YL)PIPERAZIN-1-YL)ETHYL)-2,3-DIHYDRO-1H-INDEN-1-YL)-3-PHENYLPROPANAMIDE;N-(6-(2-(4-(BENZO[D]ISOTHIAZOL-3-YL)PIPERAZIN-1-YL)ETHYL)-2,3-DIHYDRO-1H-INDEN-1-YL)-4-FLUOROB…	DRD2,HTR1A,HTR2A	3	0.034234	0.83301	1	1
	BA2+	KCNA10,KCNH8,KCNJ1,KCNJ13,KCNJ14,KCNJ3,KCNJ4,KCNT2	8	0.034274	0.83301	1	1
ANIRACETAM(N06BX11)	ANIRACETAM	DRD2,GRIA1,GRIA2,GRIA3,GRIA4,HTR2A	6	0.034542	0.83301	1	1
DROPERIDOL(N05AD08)	DROPERIDOL;N-[(3R)-1-BENZYL-3-PYRROLIDINYL]-3-(3-THIENYL)BENZAMIDE;N-[(3R)-1-BENZYL-3-PYRROLIDINYL]-4-(2-THIENYL)BENZAMIDE;N-[(3R)-1-BENZYL-3-PYRROLIDINYL]-4-(3-THIENYL)BENZAMIDE;N-[(3S)-1-BENZYL-3-PYRROLIDINYL]-3-(2-THIENYL)BENZAMIDE;N-[(3S)-1-BENZYL-3-PYRROLIDINYL]-3-(3-THIENYL)BENZAMIDE;N-[(3S)-1-BENZYL-3-PYRROLIDINYL]-4-(3-THIENYL)BENZAMIDE	ADRA1A,DRD2,DRD4	3	0.034691	0.83301	1	1
	CERE-110;PG110;TANEZUMAB	NGF	1	0.035515	0.841769	1	1
ROTIGOTINE(N04BC09)	ROTIGOTINE	DRD1,DRD2,DRD3,DRD4,DRD5,HTR1A	6	0.035601	0.841769	1	1
	XE991;ZINC_PYRITHIONE	KCNQ1,KCNQ2,KCNQ4,KCNQ5	4	0.035701	0.841769	1	1
	AGATOLIMOD;AVE0675;AZD1419;CPG_10101;IMO-2055;IMO-2125;IMO-2134;ISS-1018;KAPPAPROCT;MGN1703;PF-3512676;TLR9_AGONIST	TLR9	1	0.036293	0.846042	1	1
ZONISAMIDE(N03AX15)	ZONISAMIDE	CA1,CA10,CA11,CA12,CA13,CA14,CA2,CA3,CA4,CA5A,CA5B,CA6,CA7,CA8,CA9,CACNA1G,CACNA1H,CACNA1I,MAOA,MAOB,SCN11A,SCN1A,SCN1B,SCN2A,SCN2B,SCN3A,SCN3B,SCN4A,SCN4B,SCN5A,SCN9A	31	0.036486	0.846042	1	1
	FENCLONINE	PAH,TPH1,TPH2	3	0.036808	0.846042	1	1
ESZOPICLONE(N05CF04),ZOPICLONE(N05CF01)	ESZOPICLONE;ZOPICLONE	GABRA1,GABRA2,GABRA3,GABRA5,TSPO	5	0.036858	0.846042	1	1
	SAXITOXIN;VERATRIDINE	SCN1A,SCN3A,SCN8A,SCN9A	4	0.036963	0.846042	1	1
	EUROPIUM-LABELLED_INSL5;[125I]INSL5_(HUMAN)	RXFP4	1	0.037723	0.858418	1	1
	C21	PRMT1,PRMT6	2	0.038112	0.862256	1	1
	4-[8-(3-NITROPHENYL)-1,7-NAPHTHYRIDIN-6-YL]BENZOIC_ACID	PDE4A,PDE4B,PDE4D	3	0.038968	0.876556	1	1
	12-HYDROXYDODECANOIC_ACID;S-HYDROXYMETHYL_GLUTATHIONE	ADH5	1	0.039398	0.877217	1	1
	CELASTROL	IL1B,TNF	2	0.039595	0.877217	1	1
	TALAROZOLE	CYP26A1,CYP26B1,CYP26C1	3	0.039883	0.877217	1	1
PIPOTIAZINE(N05AC04)	PIPOTIAZINE	DRD1,DRD2,HTR1A,HTR2A	4	0.04008	0.877217	1	1
	ERK_INHIBITOR_II	MAPK1,MAPK3	2	0.040118	0.877217	1	1
	ACE-031	ACVR2B	1	0.040532	0.881346	1	1
RETIGABINE(N03AX21)	ICA-105665;RETIGABINE	KCNQ1,KCNQ2,KCNQ3,KCNQ4,KCNQ5	5	0.040878	0.882715	1	1
	EMZETIBE	NPC1L1,SOAT1	2	0.041046	0.882715	1	1
	PURVALANOL_B	CDK2,CDK4,CDK5	3	0.042088	0.899064	1	1
	BRYOSTATIN-1	PRKCA,PRKCB,PRKCD,PRKCE,PRKCG,PRKCH,PRKCQ,PRKD1,PRKD2,PRKD3	10	0.042431	0.899064	1	1
	PHOSPHOCHOLINE	CRP,ELSPBP1	2	0.042588	0.899064	1	1
	CRX-191	IFNG,TNF	2	0.04276	0.899064	1	1
	BLONANSERIN;RISPERDAL;ST1899;TRIFLUOPROMAZINE;YKP-1358	DRD2,HTR2A	2	0.043345	0.899064	1	1
	(+)-TRANS-3-METHYL-2,3,4,4AALPHA,5,6,7,7AALPHA-OCTAHYDRO-1H-BENZO-[4,5]FURO[3,2-E]ISOQUINOLIN-9-OL;(1R,9R,10S,13R)-17-(CYCLOBUTYLMETHYL)-3,10,13-TRIHYDROXY-17-AZATETRACYCLO[7.5.3.0^{1,10}.0^{2,7}]HEPTADECA-2(7),3,5-TRIENE-4-CARBOXAMIDE;(1S,9R,10S)-17-(CYCLOBUTYLMETHYL)-10-HYDROXY-17-AZATETRACYCLO[7.5.3.0^{1,10}.0^{2,7}]HEPTADECA-2,4,6-TRIENE-4-CARBOXAMIDE;(1S,9R,10S)-17-(CYCLOPROPYLMETHYL)-3,10-D…	OPRD1	1	0.043894	0.899064	1	1
	COMPOUND_36_[PMID:_24000170];COMPOUND_38_[PMID:_24000170];GW841819X;I-BET-762;I-BET151	BRD2,BRD3,BRD4	3	0.044032	0.899064	1	1
SODIUM_STIBOGLUCONATE(P01CB02)	SODIUM_STIBOGLUCONATE	PTPN6,TOP1	1	0.044198	0.899064	1	1
	2,3-DIMETHOXY-12H-[1,3]DIOXOLO[5,6]INDENO[1,2-C]ISOQUINOLIN-6-IUM;4-(5,11-DIOXO-5H-INDENO[1,2-C]ISOQUINOLIN-6(11H)-YL)BUTANOATE;ARQ-501;CAMPTOTHECIN;KARENITECIN;LIPOTECAN;LURTOTECAN;NKTR-102;PEG-CAMPTOTHECIN;RUBITECAN	TOP1	1	0.044198	0.899064	1	1
	[4-({5-(AMINOCARBONYL)-4-[(3-METHYLPHENYL)AMINO]PYRIMIDIN-2-YL}AMINO)PHENYL]ACETIC_ACID	INSR,IRS1,MAPK1	3	0.044305	0.899064	1	1
	FLINDOKALNER	KCNMA1,KCNQ2,KCNQ4,KCNQ5	4	0.044333	0.899064	1	1
ORLISTAT(A08AB01)	ORLISTAT	DAGLA,DAGLB,FASN,LIPF,LPL,PNLIP	6	0.044587	0.899554	1	1
	URIDINE-DIPHOSPHATE-N-ACETYLGLUCOSAMINE	EXTL2,GALE,MGAT1,UAP1	4	0.045122	0.903874	1	1
	1,3-DICHLORO-2-METHOXY-7-METHYL-5,6,7,8,9,14-HEXAHYDRODIBENZO[D,G]AZECINE;1-HYDROXY-7-METHYL-5,6,7,8,9,14-HEXAHYDRODIBENZO[D,G]AZECINE;2-METHOXY-7-METHYL-5,6,7,8,9,14-HEXAHYDRODIBENZ[D,G]AZECINE;3-METHOXY-DIBENZ[D,G]AZECINE;4-CHLORO-1-METHOXY-7-METHYL-5,6,7,8,9,14-HEXAHYDRODIBENZO[D,G]AZECINE;4-CHLORO-3-HYDROXY-DIBENZ[D,G]AZECINE	DRD1,DRD2,DRD3	3	0.045263	0.903874	1	1
	OPC-34712	DRD2,HTR1A,HTR2A,HTR7	4	0.046747	0.92877	1	1
SPARFLOXACIN(J01MA09)	SPARFLOXACIN	ABCB1,KCNH2,TOP2A,TOP2B	4	0.047543	0.939815	1	1
RALTITREXED(L01BA03)	RALTITREXED	DPYD,FPGS,SLC19A1,TYMS	4	0.048473	0.951686	1	1
PROCARBAZINE(L01XB01)	PROCARBAZINE	EPM2AIP1	1	0.048706	0.951686	1	1
	2-OLEOYL-LPA	GPR35,LPAR1,LPAR2,LPAR3	4	0.048873	0.951686	1	1
DOXAPRAM(R07AB01)	DOXAPRAM	KCNK3,KCNK9	2	0.049283	0.951912	1	1
MELEVODOPA(N04BA04)	ETILEVODOPA;LU_02-750;LU_AE04621;MELEVODOPA;XP21279	DRD1,DRD2,DRD3,DRD4,DRD5	5	0.049371	0.951912	1	1
DOMPERIDONE(A03FA03)	DOMPERIDONE	ABCB1,CYP3A4,CYP3A5,DRD2,DRD3	5	0.049964	0.958623	1	1
MELPHALAN(L01AA03)	MELPHALAN	ABCB1,CTLA4	2	0.050457	0.960253	1	1
VECURONIUM(M03AC03)	VECURONIUM	ABCB1,CHRNA2	2	0.051659	0.960253	1	1
ACAMPROSATE(N07BB03)	ACAMPROSATE	GRIN3A,GRM1,GRM2,GRM3,GRM5	5	0.052502	0.960253	1	1
	SAFINAMIDE	CACNA1B,CACNA2D1,CACNA2D2,CACNB3,CACNB4,MAOB,SCN11A,SCN1A,SCN2A,SCN3A,SCN4A,SCN5A,SCN7A,SCN8A,SCN9A	15	0.052563	0.960253	1	1
	DIISOPROPYLPHOSPHONO_GROUP	CFB,DPP4	2	0.052768	0.960253	1	1
CYANOCOBALAMIN(B03BA01)	CYANOCOBALAMIN	ABCB1,DPYD,MMAA,MMACHC,MTHFR,MTR,MTRR,MUT	8	0.052807	0.960253	1	1
	1-(4-HEXYLPHENYL)PROP-2-EN-1-ONE;2-[4-(4-HYDROXY-3-ISOPROPYL-PHENOXY)-3,5-DIMETHYL-PHENYL]-2H-[1,2,4]TRIAZINE-3,5-DIONE;3196;EPROTIROME;GC-24;MB07811;SOBETIROME;VIA-3196;[3,5-DIBROMO-4-(4-HYDROXY-3-PHENETHYLCARBAMOYL-PHENOXY)-PHENYL]-ACETIC_ACID;[4-(4-HYDROXY-3-IODO-PHENOXY)-3,5-DIIODO-PHENYL]-ACETIC_ACID;{4-[4-HYDROXY-3-(1-METHYLETHYL)BENZYL]-3,5-DIMETHYLPHENOXY}ACETIC_ACID	THRB	1	0.053136	0.960253	1	1
SIROLIMUS(L04AA10,S01XA23)	SIROLIMUS	ABCB1,CYP3A4,CYP3A5,FGF2,FKBP1A,MTOR,RPTOR	7	0.053511	0.960253	1	1
	SB-269970	DRD2,DRD3,HTR1B,HTR1D,HTR1E,HTR1F,HTR4,HTR5A,HTR6,HTR7	10	0.053891	0.960253	1	1
DAUNORUBICIN(L01DB02)	DAUNORUBICIN	ABCB1,CBR1,CBR3,G6PD,MAN1B1,NRP2,SETD4,SZRD1,TOP2A,TOP2B,TYMS	11	0.054018	0.960253	1	1
	SKF_38393	DRD1,DRD2,DRD5,HRH1,HTR1A	5	0.054053	0.960253	1	1
FELBAMATE(N03AX10)	FELBAMATE	CYP2C19,GRIN2A,GRIN2B,GRIN3A	4	0.054398	0.960253	1	1
	BRYOSTATIN	PRKCA,PRKCB,PRKCD,PRKCE,PRKCG,PRKCH,PRKCQ,PRKD1,PRKD2,PRKD3,PRRT2	11	0.054462	0.960253	1	1
	KT_5720;MT1;MT2	CHRM1,CHRM4	2	0.05501	0.960253	1	1
ACETYLCHOLINE(S01EB09)	ACETYLCHOLINE	ACHE,CHRM1,CHRM2,CHRM3,CHRM4,CHRM5	6	0.056349	0.960253	1	1
BUPIVACAINE(N01BB01)	BUPIVACAINE	KCNA5,PTGER1,SCN10A	3	0.056856	0.960253	1	1
	G_6976	PRKCA,PRKD1	2	0.056915	0.960253	1	1
TENIPOSIDE(L01CB02)	TENIPOSIDE	ABCB1,CYP2C19,TOP2A,TOP2B	4	0.057333	0.960253	1	1
	EMDT	HTR1A,HTR1D,HTR1E,HTR5A,HTR6,HTR7	6	0.058498	0.960253	1	1
	2-(4-{[(2S)-8-METHYL-2,3-DIHYDRO[1,4]DIOXINO[2,3-F]QUINOLIN-2-YL]METHYL}PIPERAZIN-1-YL)-QUINOLINE-6-CARBONITRILE;LECOZOTAN	DRD2,DRD3,DRD4,HTR1A	4	0.059201	0.960253	1	1
	GUANIDINOETHYLMERCAPTOSUCCINIC_ACID	CPD	1	0.059542	0.960253	1	1
	ANACARDIC_ACID;EPIGALLOCATECHIN-3-GALLATE;GARCINOL;H3-COA-20;LYS-COA;PLUMBAGIN	EP300,KAT2B	2	0.060834	0.960253	1	1
APREMILAST(L04AA32),ROFLUMILAST(R03DX07)	AN-2728;AN-2898;APREMILAST;CHF_6001;DG071;IPL455;MEM_1414;OGLEMILAST;OX914;ROFLUMILAST;RONOMILAST	PDE4A,PDE4B	2	0.061239	0.960253	1	1
PROMETHAZINE(D04AA10,R06AD02)	PROMETHAZINE	ADRA1A,CALM1,CHRM1,CHRM2,CHRM3,CHRM4,CHRM5,DRD2,HRH1,HRH4,HTR2A	11	0.061746	0.960253	1	1
BRENTUXIMAB_VEDOTIN(L01XC12)	AFM13;BRENTUXIMAB;BRENTUXIMAB_VEDOTIN;CD30_LIGAND;MDX-060;MDX-1401;MOR208	TNFRSF8	1	0.062821	0.960253	1	1
PROGESTERONE(G03DA04)	PROGESTERONE	ABCB1,CATSPER1,CATSPER2,CATSPER3,CATSPER4,CYP17A1,CYP2C19,CYP3A4,CYP3A5,ESR1,NR1I2,NR3C2,PGR,TRPC5	14	0.06298	0.960253	1	1
	BROMO-DEAZA-SAH;EPZ-5676;EPZ004777;SGC0946	DOT1L	1	0.063035	0.960253	1	1
	TETRODOTOXIN	SCN10A,SCN11A,SCN1A,SCN2A,SCN3A,SCN4A,SCN5A,SCN8A,SCN9A	9	0.063067	0.960253	1	1
	M&B-28767	PTGER1,PTGER2,PTGER4,PTGFR	4	0.063443	0.960253	1	1
	URIDINE-DIPHOSPHATE-N-ACETYLGALACTOSAMINE	ABO,EXTL2,GALE,UAP1	4	0.064281	0.960253	1	1
MITIGLINIDE(A10BX08)	MITIGLINIDE	ABCC8,KCNJ10,KCNJ11,PPARG	4	0.064453	0.960253	1	1
	N-(2-AMINOETHYL)-5-CHLOROISOQUINOLINE-8-SULFONAMIDE	CSNK1G2	1	0.064463	0.960253	1	1
	ANTIDEPRESSANTS	ABCB1,ADRB1,BDNF,CREB1,CUX1,FKBP5,GRIK4,HTR1A,HTR2A,METTL21A,NR3C1,SERPINE1,SLC6A4,TPH2	14	0.064832	0.960253	1	1
LOXAPINE(N05AH01)	LOXAPINE	ADRA1A,ADRA1B,ADRA2A,ADRA2B,ADRA2C,CHRM1,CHRM2,CHRM3,CHRM4,CHRM5,DRD1,DRD2,DRD3,DRD4,DRD5,HRH1,HRH2,HRH4,HTR1A,HTR1B,HTR1D,HTR1E,HTR2A,HTR2C,HTR3A,HTR5A,HTR6,HTR7	28	0.065195	0.960253	1	1
LINOPIRDINE(N06BX09)	(S)-N-[1-(3-MORPHOLIN-4-YL-PHENYL)-ETHYL]-3-PHENYL-ACRYLAMIDE;LINOPIRDINE	KCNQ2,KCNQ4,KCNQ5	3	0.065493	0.960253	1	1
	5-[(2-METHYL-5-{[3-(TRIFLUOROMETHYL)PHENYL]CARBAMOYL}PHENYL)AMINO]PYRIDINE-3-CARBOXAMIDE	EPHA7	1	0.065827	0.960253	1	1
	(RS)-(TETRAZOL-5-YL)GLYCINE;D-ASPARTATE;GV196771A;HOMOQUINOLINIC_ACID;L-ASPARTATE;L689560;L701324;NMDA;[3H]CGP39653;[3H]CGP61594;[3H]CGS19755;[3H]CPP;[3H]DIZOCILPINE;[3H]L689560;[3H]MDL105519	GRIN1,GRIN2A,GRIN2B,GRIN2C,GRIN2D	5	0.066095	0.960253	1	1
	N-BENZYL-4-[4-(3-CHLOROPHENYL)-1H-PYRAZOL-3-YL]-1H-PYRROLE-2-CARBOXAMIDE	MAPK1,MAPK10	2	0.066278	0.960253	1	1
	R-PSOP	NMUR2	1	0.06629	0.960253	1	1
	NAHUOIC_ACID_A	SETD8	1	0.066694	0.960253	1	1
	DODECYLPHOSPHATE	LPAR2,LPAR3	2	0.066695	0.960253	1	1
	RP-8-CPT-CGMPS	PRKG1	1	0.066789	0.960253	1	1
AMIODARONE(C01BD01)	AMIODARONE	ABCB1,ADRA1A,ADRB1,CACNA1H,CACNA2D2,KCNA7,KCNE1,KCNH2,SCN5A	9	0.067312	0.960253	1	1
	OLOMOUCINE	CDK1,CDK2,CDK5,MAPK1	4	0.067632	0.960253	1	1
	ISIS-CRP;ISIS-CRPRX;ISIS_353512	CRP	1	0.067797	0.960253	1	1
	(6R,1R,2S)-5,6,7,8_TETRAHYDROBIOPTERIN	NOS1,NOS2,NOS3,PAH	4	0.067889	0.960253	1	1
	PICLAMILAST;RO20-1724;ROLIPRAM;RS-25344	PDE4A,PDE4B,PDE4C,PDE4D	4	0.068125	0.960253	1	1
	FARAMPATOR	GRIA1	1	0.068136	0.960253	1	1
	SGC‑CBP30	CREBBP,EP300	2	0.068338	0.960253	1	1
	L735821	KCNQ1,KCNQ2	2	0.068387	0.960253	1	1
ACEPROMAZINE(N05AA04)	ACEPROMAZINE	ADRA1A,ADRA1B,DRD1,DRD2,HTR1A,HTR2A	6	0.0684	0.960253	1	1
	CO2+	NALCN	1	0.068457	0.960253	1	1
	EC18	HCN4	1	0.069368	0.960253	1	1
	BATRACHOTOXIN	SCN10A,SCN1A,SCN3A,SCN8A,SCN9A	5	0.06964	0.960253	1	1
	NEUREGULIN-3;NEUREGULIN-4	ERBB4	1	0.06968	0.960253	1	1
SPIRONOLACTONE(C03DA01)	SPIRONOLACTONE	ABCB1,ACE,AR,NR1I2,NR3C2	5	0.069891	0.960253	1	1
	LIM-0705	ABCA5,ABCB1	2	0.070234	0.960253	1	1
	TARIQUIDAR;VALSPODAR	ABCB1,ABCB4	2	0.070239	0.960253	1	1
	ACECLIDINE,S(+);[3H]AF_DX-384	CHRM2,CHRM4	2	0.070404	0.960253	1	1
	1-GUANIDINIUM-7-AMINOHEPTANE	DHPS	1	0.070745	0.960253	1	1
	RUTHENIUM_RED	KCNK9,RYR1,RYR2,RYR3,TRPM6,TRPV1,TRPV2,TRPV4,TRPV5	9	0.0712	0.960253	1	1
CYAMEMAZINE(N05AA06)	CYAMEMAZINE	CHRM1,CHRM2,CHRM3,CHRM4,CHRM5,DRD1,DRD2,DRD3,HTR1A,HTR2A,HTR2C,HTR3A,HTR7	13	0.07151	0.960253	1	1
	(1AR,8S,13S,14S,15AR)-5,13,14-TRIHYDROXY-3-METHOXY-8-METHYL-8,9,13,14,15,15A-HEXAHYDRO-6H-OXIRENO[K][2]BENZOXACYCLOTETRADECINE-6,12(1AH)-DIONE;(3R,5Z,8S,9S,11E)-8,9,16-TRIHYDROXY-14-METHOXY-3-METHYL-3,4,9,10-TETRAHYDRO-1H-2-BENZOXACYCLOTETRADECINE-1,7(8H)-DIONE;(S)-N-(1-(3-CHLORO-4-FLUOROPHENYL)-2-HYDROXYETHYL)-4-(4-(3-CHLOROPHENYL)-1H-PYRAZOL-3-YL)-1H-PYRROLE-2-CARBOXAMIDE;5-(2-PHENYLPYRAZOLO[1,…	MAPK1	1	0.071909	0.960253	1	1
MITOXANTRONE(L01DB07)	MITOXANTRONE	ABCB1,ABCG2,GALNT14,MECP2,TOP2A,TOP2B	6	0.071944	0.960253	1	1
	CNTF;PEGCNTF	CNTFR	1	0.072039	0.960253	1	1
EZETIMIBE(C10AX09)	EZETIMIBE	ANPEP,NPC1L1,SOAT1	3	0.072451	0.960253	1	1
	L-CARNITINE	CES1,CPT1A,CPT2,CRAT,CROT,MPO,SLC22A4,SLC22A5,SLC25A20,SLC25A29,XDH	11	0.073245	0.960253	1	1
METFORMIN(A10BA02)	METFORMIN	ACACB,BDNF,KCNJ11,MTOR,PPARG,PRKAB1,SLC22A3,SLC47A2,SRR	9	0.073923	0.960253	1	1
	NXN-188	HTR1B,HTR1D,NOS1	3	0.07421	0.960253	1	1
BIOTIN(A11HA05)	BIOTIN	ACACA,ACACB,HLCS,MCCC1,MCCC2,PC,PCCA,PCCB,SLC5A6	9	0.074822	0.960253	1	1
	(+)-BUTACLAMOL	DRD1,DRD2,DRD3,DRD4,DRD5,HTR1A,HTR2A	7	0.074891	0.960253	1	1
OXYPHENBUTAZONE(M01AA03,M02AA04,S01BC02)	(2-CARBAMOYLMETHYL-5-PROPYL-OCTAHYDRO-INDOL-7-YL)ACETIC_ACID;(2E)-1-[2-HYDROXY-4-METHOXY-5-(3-METHYLBUT-2-EN-1-YL)PHENYL]-3-(4-HYDROXYPHENYL)PROP-2-EN-1-ONE;3-{3-[(DIMETHYLAMINO)METHYL]-1H-INDOL-7-YL}PROPAN-1-OL;9-HYDROXY-8-METHOXY-6-NITRO-PHENANTHROL[3,4-D][1,3]DIOXOLE-5-CARBOXYLIC_ACID;INDOLYLPROPIONIC_ACID;OXYPHENBUTAZONE	PLA2G2E	1	0.075124	0.960253	1	1
	NVP-BEZ235	CRTC1,CRTC2,PIK3CA,PIK3R1,PTEN	5	0.075689	0.960253	1	1
	LY-333531	AAK1,AURKC,BMP2K,CAMK1D,CAMK2A,CAMKK1,CAMKK2,CLK4,DAPK2,DAPK3,FGFR1,FLT3,GAK,HCK,KIT,LCK,MAP4K5,MARK2,PDGFRB,PHKG1,PIM1,PIM2,RPS6KA2,RPS6KA3,RPS6KA5,SLK,STK10,STK4	28	0.075831	0.960253	1	1
MOEXIPRIL(C09AA13)	MOEXIPRIL	ACE,ACE2	2	0.075998	0.960253	1	1
FLUPENTIXOL(N05AF01)	FLUPENTIXOL	ABCB1,ADRA1A,CHRM1,CYP2D6,DRD1,DRD2,DRD3,DRD5,HTR2A	9	0.076823	0.960253	1	1
	MCN-A-343;MILAMELINE;SABCOMELINE	CHRM1,CHRM3,CHRM4,CHRM5	4	0.07773	0.960253	1	1
	MISOPROSTOL_(FREE_ACID_FORM);MISOPROSTOL_(METHYL_ESTER)	PTGER2,PTGER3,PTGER4	3	0.078741	0.960253	1	1
	ISTAROXIME	ATP1A1,ATP2A2	2	0.078828	0.960253	1	1
	DIBUCAINE	CALM1,SCN10A,SCN5A	3	0.078854	0.960253	1	1
BORTEZOMIB(L01XX32)	BORTEZOMIB	FLT3,NFKB1,PIPSL,PSMA1,PSMA2,PSMA3,PSMA4,PSMA5,PSMA6,PSMA7,PSMA8,PSMB1,PSMB10,PSMB2,PSMB3,PSMB4,PSMB5,PSMB6,PSMB7,PSMB8,PSMB9,PSMC1,PSMC1P1,PSMC2,PSMC3,PSMC3IP,PSMC4,PSMC5,PSMC6,PSMD1,PSMD10,PSMD10P1,PSMD10P2,PSMD10P3,PSMD11,PSMD12,PSMD13,PSMD14,PSMD2,PSMD3,PSMD4,PSMD4P1,PSMD5,PSMD6,PSMD7,PSMD8,PSMD9,PSME1,PSME2,PSME2P2,PSME3,PSME4,PSMF1	53	0.079468	0.960253	1	1
	2-[(FORMYL-HYDROXY-AMINO)-METHYL]-HEPTANOIC_ACID_[1-(2-HYDROXYMETHYL-PYRROLIDINE-1-CARBONYL)-2-METHYL-PROPYL]-AMIDE;BB-3497	PDF	1	0.079769	0.960253	1	1
RESERPINE(C02AA02)	RESERPINE	ABCB1,DRD1,DRD2,DRD3,HTR1A,NR1I2,SLC18A1,SLC18A2	8	0.079815	0.960253	1	1
	L-GLUTAMINE	CTPS1,GLUL,GPRC6A,PPAT	4	0.080082	0.960253	1	1
	L655708;RY024;[3H]L655708	GABRA5	1	0.080107	0.960253	1	1
	PF-543;SK1-I;SPHINGOSINE_KINASE_INHIBITOR	SPHK1	1	0.080776	0.960253	1	1
ENPROSTIL(A02BB02),SULPROSTONE(G02AD05)	ENPROSTIL;GR_63799;SULPROSTONE	PTGER1,PTGER3,PTGER4,PTGFR	4	0.080876	0.960253	1	1
	CYCLOLEUCINE;DCKA,_5,7-DICHLOROKYNURENIC_ACID;GLYX-13	GRIN1	1	0.080968	0.960253	1	1
	BUTAPROST_(FREE_ACID)	PTGER2,PTGER3	2	0.081344	0.960253	1	1
	(3R,4R,6AS,9R,10R,12AS)-4,10-BIS(4-(FURAN-2-YL)PHENYL)-3,9-DIMETHYLOCTAHYDRODIPYRIDO[1,2-A:1,2-D]PYRAZINE-6,12(6AH,12AH)-DIONE	ADRA2B,HTR1E	2	0.081454	0.960253	1	1
	ADENINE	ACACB,ACP1,APRT,MTAP,PECR,SRPK2	6	0.081524	0.960253	1	1
	PGD2;PGF2ALPHA	PTGDR,PTGER1,PTGER2,PTGER3,PTGER4,PTGFR	6	0.08211	0.960253	1	1
	RHC80267	DAGLA,DAGLB	2	0.082134	0.960253	1	1
	BICUCULLINE	GABRA1,GABRA2,GABRA3,GABRA4,GABRA5,GABRA6,KCNN1	7	0.082149	0.960253	1	1
	8-CHLORO-11-{4-[4-(3-PIPERIDIN-1-YL-PROPOXY)-BENZYL]-PIPERAZIN-1-YL}-5H-DIBENZO[B,E][1,4]DIAZEPINE;N-[3-(10,11-DIHYDRO-DIBENZO[A,D]CYCLOHEPTEN-5-YLIDENE)-PROPYL]-N-METHYL-2-[4-(3-PIPERIDIN-1-YL-PROPOXY)-PHENYL]-ACETAMIDE;N-[3-(10,11-DIHYDRO-DIBENZO[A,D]CYCLOHEPTEN-5-YLIDENE)-PROPYL]-N-METHYL-4-(3-PIPERIDIN-1-YL-PROPOXY)-BENZAMIDE;[3-(2-CHLORO-PHENOTHIAZIN-10-YL)-PROPYL]-METHYL-[4-(3-PIPERIDIN-1-Y…	DRD1,DRD2,DRD3,DRD5,HRH1,HRH3	6	0.082262	0.960253	1	1
IBUTILIDE(C01BD05)	IBUTILIDE	CACNA1C,CACNA2D1,CACNB1,CACNG1,KCNH2,KCNH6,KCNH7,KCNJ11,KCNK1,KCNK6	10	0.082854	0.960253	1	1
CHLORPROETHAZINE(N05AA07),TIAPRIDE(N05AL03)	(+)-SULPIRIDE;(-)-SULPIRIDE;1-(4-FLUOROPHENYL)-4-(8-PHENYL-3,8-DIAZA-BICYCLO[3.2.1]OCTAN-3-YL)BUTAN-1-ONE;2-BENZOFURAN-2-CARBOXYLIC_ACID_{4-[4-(2,3-DICHLOROPHENYL)-PIPERAZIN-1-YL]-TRANS-BUT-2-ENYL}-AMIDE;2-{(1H-PYRROLO[2,3-B]PYRIDIN-3-YL)METHYL}-5-(4-CHLOROPHENYL)-2,5-DIAZABICYCLO[2.2.1]HEPTANE;3-(4-CHLOROPHENYL)-8-(1H-PYRROLO[2,3-B]PYRIDIN-3-YLMETHYL)-8-AZABICYCLO[3.2.1]OCTAN-3-OL;3-(4-CHLOROPHE…	DRD2,DRD3,DRD4	3	0.083324	0.960253	1	1
	NAN-190	DRD1,DRD2,DRD3,HTR1A,HTR1F	5	0.0839	0.960253	1	1
AJMALINE(C01BA05),BENZONATATE(R05DB01),ENCAINIDE(C01BC08),ESLICARBAZEPINE(N03AF04),ETHOTOIN(N03AB01),FOSPHENYTOIN(N03AB05),PRILOCAINE(N01BB04),TOCAINIDE(C01BB03)	ACONITINE;AJMALINE;BENZONATATE;ENCAINIDE;ESLICARBAZEPINE;ETHOTOIN;FOSPHENYTOIN;INDECAINIDE;JINGZHAOTOXIN-III;LICARBAZEPINE;MORICIZINE;NON-SELECTIVE_MONOAMINE_REUPTAKE_INHIBITORS;PRILOCAINE;TOCAINIDE	SCN5A	1	0.085214	0.960253	1	1
	DESOXYCORTICOSTERONE_PIVALATE;RU28318	NR3C2	1	0.085452	0.960253	1	1
	DYPHYLLINE	ADORA1,ADORA2A,PDE4A,PDE4B,PDE4C,PDE4D,PDE7A,PDE7B	8	0.085479	0.960253	1	1
	PYRIDOXAMINE-5-PHOSPHATE	BCAT2,CCBL1	2	0.085741	0.960253	1	1
	RDEA119	MAP2K1,MAPK1,MAPK3	3	0.086188	0.960253	1	1
	4-[HYDROXY-[METHYL-PHOSPHINOYL]]-3-OXO-BUTANOIC_ACID;ACETOACETIC_ACID	FAH	1	0.086323	0.960253	1	1
CHLORPROMAZINE(N05AA01)	CHLORPROMAZINE	ABCB1,ADRA1A,ADRA1B,ADRA2A,ADRA2B,ADRA2C,CHRM1,CHRM2,CHRM3,CHRM4,CHRM5,CYP1A2,CYP2D6,DRD1,DRD2,DRD3,DRD4,DRD5,HRH1,HRH2,HRH3,HTR1A,HTR1B,HTR1D,HTR1E,HTR2A,HTR2C,HTR3A,HTR5A,HTR6,HTR7,NR1I2,SLC6A4,TRPC5	34	0.086699	0.960253	1	1
BEPRIDIL(C08EA02)	BEPRIDIL	ABCB1,ATP1A1,CACNA1A,CACNA1H,CACNA2D2,CALM1,KCNQ1,KCNQ4,PDE1A,PDE1B,SCN5A,TNNC1	12	0.087011	0.960253	1	1
	MGCD265	FLT1,FLT4,KDR,MET,MST1R,TEK	6	0.087695	0.960253	1	1
	4-ARYLPHTHALAZIN-1(2H)-3,4-DI-F;7-FLUOROCHROMONE-2-CARBOXAMIDE;ALB-127158(A);AMG_076;AZ13483342;BMS-830216;C3;COMPOUND_17_[PMID:17125263];COMPOUND_2_[PMID:11375253];COMPOUND_4B_[PMID:19683441];GW803430;MCH6-17;MCH_ANTAGONIST;N-{3-[(1R)-1-{[2-(ACETYLAMINO)ETHYL]AMINO}ETHYL]-8-METHYLQUINOLIN-7-YL}-4-(CYCLOPROPYLMETHOXY)BENZAMIDE;NGD-4715;P-GUANIDINOBENZOYL-MCH-(7-17);PYRROLIDINE_MCHR1_ANTAGONIST_1;…	MCHR1	1	0.087973	0.960253	1	1
	ALL-TRANS-4-OXO-RETINOIC_ACID	ADRA2C,RORB	2	0.088183	0.960253	1	1
SARGRAMOSTIM(L03AA09)	SARGRAMOSTIM	CSF2RA,CSF2RB,IL3RA,PRG2,SDC2	3	0.088354	0.960253	1	1
CARBAMAZEPINE(N03AF01)	CARBAMAZEPINE	BAG6,CYP1A1,CYP2B6,CYP2C19,CYP2C8,CYP3A4,CYP3A5,FLOT1,HLA-A,HLA-B,HSPA1A,HSPA1L,LTA,MICA,MLN,MUC21,NR1I2,NR1I3,PRRC2A,RALBP1,SCN2A,SCN5A,TNF	23	0.088543	0.960253	1	1
	ONO-8711	PTGER1,TBXA2R	2	0.088588	0.960253	1	1
	AMINOPHOSPHONIC_ACID-GUANYLATE_ESTER	CDC42	1	0.088767	0.960253	1	1
	BETA_BLOCKING_AGENTS	GRK5,NT5C2,PPARA	3	0.088893	0.960253	1	1
ECULIZUMAB(L04AA25)	ARC1905;ECULIZUMAB	C5	1	0.089016	0.960253	1	1
AMBENONIUM(N07AA30),NEOSTIGMINE(N07AA01,S01EB06)	(1,2,3,4-TETRAHYDRO-ACRIDIN-9-YL)-[8-(1,2,3,4-TETRAHYDRO-ACRIDIN-9-YLSULFANYL)-OCTYL]-AMINE;(1R)-1,2,2-TRIMETHYLPROPYL_(S)-METHYLPHOSPHINATE;(4AR,6S,8AR)-11-[8-(1,3-DIOXO-1,3-DIHYDRO-2H-ISOINDOL-2-YL)OCTYL]-6-HYDROXY-3-METHOXY-5,6,9,10-TETRAHYDRO-4AH-[1]BENZOFURO[3A,3,2-EF][2]BENZAZEPIN-11-IUM;(9S)-9-[(8-AMMONIOOCTYL)AMINO]-1,2,3,4,9,10-HEXAHYDROACRIDINIUM;(R)-TACRINE(10)-HUPYRIDONE;(S)-1-(2-(1,2…	ACHE	1	0.089121	0.960253	1	1
	ML204	TRPC4,TRPC5	2	0.089166	0.960253	1	1
THEOBROMINE(C03BD01,R03DA07)	THEOBROMINE	ADORA1,ADORA2A,PDE4B	3	0.089547	0.960253	1	1
	TL1A	TNFRSF25	1	0.089887	0.960253	1	1
	LATRUNCULIN_B	ACTA1,MKL1,SPIRE2	3	0.090104	0.960253	1	1
	M&B_28767	PTGER1,PTGER2,PTGER3,PTGER4,PTGFR,TBXA2R	6	0.090742	0.960253	1	1
	AZ505	SMYD2	1	0.091052	0.960253	1	1
	AFT-II;ATX-II;BC-III	SCN1A,SCN2A,SCN3A,SCN4A,SCN5A,SCN8A	6	0.091106	0.960253	1	1
ERGOMETRINE(G02AB03)	(3S,4S,6AS,9S,10S,12AS)-4,10-BIS(3-ALLYLPHENYL)-3,9-DIMETHYLOCTAHYDRODIPYRIDO[1,2-A:1,2-D]PYRAZINE-6,12(6AH,12AH)-DIONE;5-FLUOROTRYPTAMINE;ERGOMETRINE	HTR1E	1	0.091462	0.960253	1	1
	LUCANTHONE	APEX1,TOP1,TOP2A,TOP2B	4	0.091513	0.960253	1	1
	5,7-DICHLOROKYNURENIC_ACID	GLRA2,GRIN1,GRIN2A,GRIN2B,GRIN2C,GRIN2D	6	0.091518	0.960253	1	1
	PHOSPHOENOLPYRUVATE	ENO3,PCK1	2	0.092147	0.960253	1	1
	6A,7,8,12B-TETRAHYDRO-6H-CHROMENO[3,4-C]ISOQUINOLINE-2,3-DIOL	ADRA2A,ADRA2B,ADRA2C,DRD1,DRD2,DRD3,DRD4,DRD5	8	0.092402	0.960253	1	1
	SIBENADET	ADRB2,DRD2	2	0.092445	0.960253	1	1
	4-MORPHOLIN-4-YL-PIPERIDINE-1-CARBOXYLIC_ACID_[1-(3-BENZENESULFONYL-1-PROPYL-ALLYLCARBAMOYL)-2-PHENYLETHYL]-AMIDE;BENZOYL-ARGININE-ALANINE-METHYL_KETONE;BENZOYL-TYROSINE-ALANINE-METHYL_KETONE;HOMOPHENYLALANINYLMETHANE;WRR-112;WRR-99;[1-(1-BENZYL-3-HYDROXY-2-OXO-PROPYLCARBAMOYL)-2-PHENYL-ETHYL]-CARBAMIC_ACID_BENZYL_ESTER;[1-(1-METHYL-4,5-DIOXO-PENT-2-ENYLCARBAMOYL)-2-PHENYL-ETHYL]-CARBAMIC_ACID_BE…	CTSF	1	0.092834	0.960253	1	1
	GED-APC;PHOSPHATIDYLETHANOLAMINE	PROCR	1	0.092837	0.960253	1	1
SAPROPTERIN(A16AX07)	BETA(2-THIENYL)ALANINE;QUINONOID_7,8-TETRAHYDROBIOPTERIN;SAPROPTERIN	PAH	1	0.092929	0.960253	1	1
CETUXIMAB(L01XC06)	CETUXIMAB	C1QA,C1QB,C1QC,C1R,C1S,DPYD,EGF,EGFR,FCGR1A,FCGR2A,FCGR2B,FCGR2C,FCGR3A,FCGR3B,KRAS,PTEN	14	0.093165	0.960253	1	1
	UNDECAN-2-ONE	ACOT13	1	0.093755	0.960253	1	1
	(3ALPHA,5BETA,12ALPHA)-3,12-DIHYDROXYCHOLAN-24-OIC_ACID;S-(METHYLMERCURY)-L-CYSTEINE	EFTUD1	1	0.09378	0.960253	1	1
	PHENOXODIOL	CASP3,SPHK1,SPHK2,XIAP	4	0.094727	0.960253	1	1
	EMRICASAN;Z-IETD-FMK	CASP8	1	0.094793	0.960253	1	1
	BRD9539	EHMT2	1	0.094829	0.960253	1	1
	PHOSPHOAMINOPHOSPHONIC_ACID_GUANYLATE_ESTER	RAB8B	1	0.095278	0.960253	1	1
ILOPROST(B01AC11)	ILOPROST	PDE4A,PDE4B,PDE4C,PDE4D,PLAT,PPARA,PTGDR,PTGER1,PTGER2,PTGER3,PTGER4,PTGFR,PTGIR,TBXA2R	14	0.095561	0.960253	1	1
	INCB7839	ADAM10,ADAM17	2	0.096002	0.960253	1	1
ADALIMUMAB(L04AB04)	ADALIMUMAB	C1QA,C1QB,C1QC,C1R,C1S,FCGR1A,FCGR2A,FCGR2B,FCGR2C,FCGR3A,FCGR3B,LTA,PTPRC,TNF	12	0.096382	0.960253	1	1
	D-SERINE	GLRA1,GRIN1,GRIN2A,GRIN2B,GRIN2C,GRIN2D,SERPINB3	7	0.096685	0.960253	1	1
ARGATROBAN(B01AE03),BIVALIRUDIN(B01AE06),DABIGATRAN_ETEXILATE(B01AE07),DESIRUDIN(B01AE01),LEPIRUDIN(B01AE02),MELAGATRAN(B01AE04),XIMELAGATRAN(B01AE05)	(3ASR,4RS,8ASR,8BRS)-4-(2-(4-FLUOROBENZYL)-1,3-DIOXODEACAHYDROPYRROLO[3,4-A]_PYRROLIZIN-4-YL)BENZAMIDINE;(3R)-8-(DIOXIDOSULFANYL)-3-METHYL-1,2,3,4-TETRAHYDROQUINOLINE;1-(2-{[(6-AMINO-2-METHYLPYRIDIN-3-YL)METHYL]AMINO}ETHYL)-6-CHLORO-3-[(2,2-DIFLUORO-2-PYRIDIN-2-YLETHYL)AMINO]-1,4-DIHYDROPYRAZIN-2-OL;1-(HYDROXYMETHYLENEAMINO)-8-HYDROXY-OCTANE;1-BUTANOYL-N-(4-CARBAMIMIDOYLBENZYL)-L-PROLINAMIDE;1-ET…	F2	1	0.096797	0.960253	1	1
	MG2+	GRIN2A,GRIN2B,GRIN2C,GRIN2D,HTR3A,KCNJ12,KCNJ14,KCNJ4,RYR1,RYR2,RYR3,TRPM6,TRPV5,TRPV6	14	0.096918	0.960253	1	1
BETHANECHOL(N07AB02),HYOSCYAMINE(A03BA03),PROPANTHELINE(A03AB05),TROPICAMIDE(S01FA06),VINCAMINE(C04AX07)	ARECAIDINE_PROPARGYL_ESTER;BETHANECHOL;DIPHENIDOL;EBURNAMONINE;FURMETHIDE;G_7874;HYOSCYAMINE;METHYLFURMETHIDE;OXOTREMORINE;OXOTREMORINE-M;PENTYLTHIO-TZTP;PROPANTHELINE;THIOCHROME;TROPICAMIDE;VINCAMINE;WIN_51,708;WIN_62,577	CHRM1,CHRM2,CHRM3,CHRM4	4	0.097905	0.960253	1	1
	ISOLOXAPINE	DRD2,DRD4,HTR2A	3	0.098136	0.960253	1	1
ETHCHLORVYNOL(N05CM08)	ETHCHLORVYNOL	GABRA1,GABRA2,GABRA3,GABRA4,GABRA5,GABRA6,GABRB1,GABRB2,GABRB3	9	0.09856	0.960253	1	1
	LATANOPROST_(FREE_ACID)	PTGER1,PTGER3,PTGFR	3	0.098834	0.960253	1	1
	CAP7.1;CNDO101;DTS-201;GPX-100;INNO-206;LIPOSOMAL_DOXORUBICIN	TOP2A	1	0.099291	0.960253	1	1
METOCLOPRAMIDE(A03FA01)	METOCLOPRAMIDE	CHRM1,DRD2,DRD3,HTR3A,HTR4	5	0.099371	0.960253	1	1
	RVX_208	BRD3	1	0.099439	0.960253	1	1
	INK128	CRTC1,CRTC2,MTOR	3	0.099615	0.960253	1	1
	N-(4-(2-((3-CHLOROPHENYLMETHYL)AMINO)ETHYL)PHENYL)-2-THIOPHECARBOXAMIDINE;N-OMEGA-PROPYL-L-ARGININE	NOS1,NOS2	2	0.10023	0.960253	1	1
CARFILZOMIB(L01XX45)	CARFILZOMIB	PIPSL,PSMA1,PSMA2,PSMA3,PSMA4,PSMA5,PSMA6,PSMA7,PSMA8,PSMB1,PSMB10,PSMB2,PSMB3,PSMB4,PSMB5,PSMB6,PSMB7,PSMB8,PSMB9,PSMC1,PSMC1P1,PSMC2,PSMC3,PSMC3IP,PSMC4,PSMC5,PSMC6,PSMD1,PSMD10,PSMD10P1,PSMD10P2,PSMD10P3,PSMD11,PSMD12,PSMD13,PSMD14,PSMD2,PSMD3,PSMD4,PSMD4P1,PSMD5,PSMD6,PSMD7,PSMD8,PSMD9,PSME1,PSME2,PSME2P2,PSME3,PSME4,PSMF1	51	0.10036	0.960253	1	1
STREPTOZOCIN(L01AD04)	STREPTOZOCIN	SLC2A2	1	0.10074	0.960253	1	1
	ZK118182	PTGDR,PTGER1	2	0.10105	0.960253	1	1
PHENACEMIDE(N03AX07),PHENAZOPYRIDINE(G04BX06)	CANGITOXIN_II;PHENACEMIDE;PHENAZOPYRIDINE	SCN1A	1	0.10115	0.960253	1	1
	FPL64176	CACNA1S	1	0.10118	0.960253	1	1
IDARUBICIN(L01DB06)	IDARUBICIN	ABCB1,ADH1A,CYP2E1,SLC22A12,SLCO1B1,SULT2B1,TOP2A,TOP2B	8	0.10125	0.960253	1	1
	VADIMEZAN	HIPK2,KDR,PIM3	3	0.10158	0.960253	1	1
	ETAZOLATE	GABRA2,GABRA3,GABRB1,GABRB2,GABRB3,GABRE,GABRG1,PDE4A,PDE4B,PDE4C,PDE4D	11	0.10172	0.960253	1	1
	ASG-5ME	SLC44A4	1	0.10207	0.960253	1	1
ROXITHROMYCIN(J01FA06)	ROXITHROMYCIN	ABCB1,MLNR	2	0.10286	0.960253	1	1
	A-304121	ADRA2C,HRH3	2	0.10296	0.960253	1	1
RANOLAZINE(C01EB18)	RANOLAZINE	SCN10A,SCN5A,SCN9A	3	0.10296	0.960253	1	1
	4-DEOXY-4-ACETYLYAMINO-PYRIDOXAL-5-PHOSPHATE	GOT2	1	0.10356	0.960253	1	1
	1-(2,4-DICHLOROPHENYL)-7-METHYL-5-(1-PROPYLBUTYL)-1,3,4,5-TETRAHYDRO-1,5,8-TRIAZAACENAPHTHYLENE_HYDROCHLORIDE;1-(2,6-DIMETHOXYPYRIDIN-3-YL)-7-METHYL-5-(1-PROPYLBUTYL)-1,3,4,5-TETRAHYDRO-1,5,8-TRIAZAACENAPHTHYLENE_HYDROCHLORIDE;1-(2-CHLORO-4-CYANOPHENYL)-7-METHYL-5-(1-PROPYLBUTYL)-1,3,4,5-TETRAHYDRO-1,5,8-TRIAZAACENAPHTHYLENE_HYDROCHLORIDE;1-(2-CHLORO-4-METHANESULFONYLPHENYL)-7-METHYL-5-(1-PROPYLB…	CRHR1	1	0.10454	0.960253	1	1
	6-FLUOROTRYPTOPHAN	TPH1,TPH2	2	0.10505	0.960253	1	1
ENFLURANE(N01AB04)	ENFLURANE	ATP2C1,ATP5D,GABRA1,GLRA1,GRIA1,KCNA1,KCNMA1	7	0.10535	0.960253	1	1
	OCAPERIDONE	DRD2,DRD3,DRD4,HTR1A,HTR1B,HTR1D	6	0.10578	0.960253	1	1
DROTRECOGIN_ALFA(B01AD10)	DROTRECOGIN_ALFA	CP,DRD1,F2,F5,F8,GGCX,PF4,PROCR,PROS1,SERPINA5,SERPINB6,SERPINE1,THBD	13	0.1058	0.960253	1	1
HEXOCYCLIUM(A03AB10)	(R)-TRIHEXYPHENIDYL;HEXAHYDRODIFENIDOL;HEXOCYCLIUM;LITHOCHOLYLCHOLINE;MT-7;SHX;SILAHEXOCYCLIUM	CHRM2,CHRM3,CHRM4,CHRM5	4	0.10612	0.960253	1	1
	ENPROFYLLINE	ADORA2B,PDE4A,PDE4B	3	0.10645	0.960253	1	1
	ABC294640	SPHK1,SPHK2	2	0.10648	0.960253	1	1
	HYDROXYUREA	ABCB1,RRM1,RRM2	3	0.10649	0.960253	1	1
	3-(BETA-CHLOROETHYL)-2,4-DIOXO-3,_5-SPIRO-OXAZOLIDINO-4-DEACETOXY-VINBLASTINE	CALM1	1	0.10652	0.960253	1	1
	ALPHA-HYDROXY-BETA-PHENYL-PROPIONIC_ACID	CPA1,NHP2L1,RPL10L,RPL11,RPL13A,RPL15,RPL19,RPL23,RPL23A,RPL26L1,RPL3,RPL37,RPL8,RSL24D1	14	0.10658	0.960253	1	1
SODIUM_BICARBONATE(B05CB04,B05XA02)	SODIUM_BICARBONATE	KCND3	1	0.10664	0.960253	1	1
	HEXAMETHONIUM	CHRNA2,CHRNA3,CHRNA4,CHRNA6	4	0.10703	0.960253	1	1
	(2S)-2-BENZYL-3-{[(2S)-1-[(2S)-2-ACETAMIDO-4-METHYLPENTANOYL]PYRROLIDIN-2-YL](HYDROXY)PHOSPHORYL}PROPANOIC_ACID;GL1001;MLN-4760;XNT_[PMID_18391097]	ACE2	1	0.10707	0.960253	1	1
	(-)-PROPRANOLOL	ADRB1,HTR1A,HTR5A,SLC10A1	4	0.1077	0.960253	1	1
	LIOTHYRONINE	ABCB1,FKBP5,HTR1B,THRA,THRB	5	0.10794	0.960253	1	1
SORAFENIB(L01XE05)	SORAFENIB	ARAF,BRAF,DDR2,FLT1,FLT3,FLT4,KDR,KIT,MAP2K1,MAPK1,MAPK10,MAPK11,MAPK12,MAPK13,MAPK14,MAPK3,MAPK4,MAPK6,MAPK7,MAPK8,MAPK9,PDGFRA,PDGFRB,RAF1,RET,ZHX2	26	0.10837	0.960253	1	1
	2,3-DDATP;2,2-PYRIDYLISATOGEN_TOSYLATE;2-CHLOROADENOSINE-5-TRIPHOSPHATE;A2P5P;ADENOSINE-3-5-BISPHOSPHATE;BMS_COMPOUND_16_[PMID:23368907];BMS_COMPOUND_4C;DATPALPHAS;GLAXOSMITHKLINE_COMPOUND_5H_[PMID:20542694];GLAXOSMITHKLINE_COMPOUND_6I_[PMID:18926700];MRS2179;MRS2279;MRS2298;MRS2365;MRS2496;MRS2500;MRS2950;PFIZER_COMPOUND_11_[PMID:18445527];PFIZER_COMPOUND_67_[PMID:18445527];[32P]MRS2500;[3H]MRS2…	P2RY1	1	0.10848	0.960253	1	1
FLUMAZENIL(V03AB25),MEPROBAMATE(N05BC01)	5ALPHA-PREGNAN-3ALPHA-OL-20-ONE;BRETAZENIL;FLUMAZENIL;GABAZINE;MEPROBAMATE;RO15-4513;TETRAHYDRODEOXYCORTICOSTERONE;[11C]FLUMAZENIL;[18F]FLUOROETHYLFLUMAZENIL;[35S]TBPS;[3H]CGS8216;[3H]GABAZINE;[3H]MUSCIMOL	GABRA1,GABRA2,GABRA3,GABRA4,GABRA5,GABRA6	6	0.1095	0.960253	1	1
	LOR-253	MTF1	1	0.10953	0.960253	1	1
	N-FORMYLMETHIONINE	B2M,CLPP,COX4I1,COX5A,COX5B,COX6A2,COX6B1,COX6C,COX7A1,COX7B,COX7C,COX8A,HLA-B,RABGGTA,RABGGTB,RNASE1,S100B,S100G,SERPINC1,UBC	20	0.11012	0.960253	1	1
	L-CITRULLINE	ASS1,DDAH1,DDAH2,GPRC6A,NOS1,NOS2,NOS3,OTC,PADI1,PADI2,PADI3,PADI4,PADI6	13	0.11079	0.960253	1	1
	BESONPRODIL;EVT-101;EVT-103;RGH-896;TRAXOPRODIL	GRIN2B	1	0.1109	0.960253	1	1
	MRX-4;MRX-6	PLA2G3	1	0.11125	0.960253	1	1
	MACROPHAGE_STIMULATING_PROTEIN_1	MST1R	1	0.11143	0.960253	1	1
	7-BENZOYL-11-(4-(DIETHYLAMINO)PHENYL)-3,3-DIMETHYL-2,3,4,5,10,11-HEXAHYDRO-1H-DIBENZO[B,E][1,4]DIAZEPIN-1-ONE	DRD4,HTR5A	2	0.11145	0.960253	1	1
	BISINDOLYLMALEIMIDE_IV;CGP53353;O-PHOSPHOETHANOLAMINE;PKCBETA_INHIBITOR	PRKCB	1	0.11168	0.960253	1	1
	INDIRUBIN-3MONOXIME	CDK2,LCK	2	0.11226	0.960253	1	1
	RPL-554	PDE3A,PDE3B,PDE4A,PDE4B	4	0.11232	0.960253	1	1
	ITI-007	DRD2,HTR2A,PPP1R1B,SLC6A4	4	0.11248	0.960253	1	1
	MLN-9708;OPROZOMIB	PSMB1,PSMB2,PSMB5,PSMD1,PSMD2	5	0.11291	0.960253	1	1
	LE-SN38;PEG-IRINOTECAN;PEG-SN38	TOP1,TOP1MT	2	0.11346	0.960253	1	1
	KI16425	GPR87,LPAR2,LPAR3	3	0.11383	0.960253	1	1
THIOPROPERAZINE(N05AB08)	THIOPROPERAZINE	ADRA1A,ADRA1B,DRD1,DRD2,DRD3,HTR1A,HTR2A	7	0.11398	0.960253	1	1
	BARDOXOLONE	NFKB1,PPARG	2	0.11496	0.960253	1	1
SULPIRIDE(N05AL01)	SULPIRIDE	CA1,CA12,CA7,DRD2,DRD3,DRD4	6	0.11516	0.960253	1	1
	ALPHA-CONOTOXIN_AUIB	CHRNA3	1	0.11525	0.960253	1	1
	Z-WEHD-FMK	CASP5	1	0.11544	0.960253	1	1
	BMS-299897;BMS-708163;GSI-136	APH1A,APH1B,NCSTN,PSEN1,PSEN2,PSENEN	6	0.11567	0.960253	1	1
	[3H]GLYCINE	GRIN1,GRIN2A,GRIN2B,GRIN2C,GRIN2D,SLC38A4	6	0.11623	0.960253	1	1
BIPERIDEN(N04AA02),CARBACHOL(N07AB01,S01EB02)	BIPERIDEN;CARBACHOL	CHRM1,CHRM2,CHRM3,CHRM4,CHRM5,CHRNA2	6	0.11695	0.960253	1	1
	QUINIDINE_BARBITURATE	ABCB11,GABRA1,GABRA2,GRIA2,KCNK1,SCN5A	6	0.11696	0.960253	1	1
NICOTINE(N07BA01)	NICOTINE	ANKK1,CHRNA10,CHRNA2,CHRNA3,CHRNA4,CHRNA5,CHRNA6,CHRNA7,CHRNA9,CHRNB2,CHRNB3,CHRNB4,COMT,CYP2B6,DBH,DRD1,DRD2,EPB41,FMO1,OPRM1,TRPA1,UGT2B10	22	0.11722	0.960253	1	1
	(R)-3-((4-((2-OXO-1,2,3,4-TETRAHYDROQUINOLIN-7-YL)METHYL)PIPERIDIN-1-YL)METHYL)-7,9-DIHYDRO-2H-[1,4]DIOXINO[2,3-E]INDOL-8(3H)-ONE;(R)-3-((4-(2-OXO-1,2,3,4-TETRAHYDROQUINOLIN-7-YLOXY)PIPERIDIN-1-YL)METHYL)-7,9-DIHYDRO-2H-[1,4]DIOXINO[2,3-E]INDOL-8(3H)-ONE;(R)-7-[8-(2-OXO-1,2,3,4-TETRAHYDRO-QUINOLIN-7-YLMETHYL)-3-AZA-BICYCLO[3.2.1]OCT-3-YLMETHYL]-7,8-DIHYDRO-3H-1,6,9-TRIOXA-3-AZA-CYCLOPENTA[A]NAPHT…	DRD2,SLC6A4	2	0.11733	0.960253	1	1
	(2S,5S,6S)-5-METHYL-6-(3-(2-OXOPYRROLIDIN-1-YL)PHENYL)PIPERIDINE-2-CARBOXYLIC_ACID	DRD5,HTR1A	2	0.11743	0.960253	1	1
	COMPOUND_4D_[PMID:_21851057]	BRD2,BRD4	2	0.11756	0.960253	1	1
	AMT-011	LPL	1	0.11814	0.960253	1	1
	(1S,7S,8S,8AR)-1,2,3,7,8,8A-HEXAHYDRO-7-METHYL-8-[2-[(2R,4R)-TETRAHYDRO-4-HY_DROXY-6-OXO-2H-PYRAN-2-YL]ETHYL]-1-NAPHTHALENOL;4-PIPERIDINO-PIPERIDINE;GR148672X;HYDROXY-PHENYL-ACETIC_ACID_8-METHYL-8-AZA-BICYCLO[3.2.1]OCT-3-YL_ESTER;N-METHYLNALOXONIUM	CES1	1	0.11861	0.960253	1	1
GLUCOSAMINE(M01AX05)	GLUCOSAMINE	IFNG,IL1B,MMP9,NFKB2,TNF	5	0.11888	0.960253	1	1
	GABAPENTIN_ER	CACNA2D2	1	0.11925	0.960253	1	1
	DEXANABINOL	GRIN1,GRIN2B,GRIN2D,GRIN3A,GRIN3B	5	0.11937	0.960253	1	1
	SORAFENIB_TOSYLATE	BRAF,FLT1,FLT3,FLT4,KDR,PDGFRA,PDGFRB,RAF1,VEGFA,VEGFB,VEGFC	11	0.11974	0.960253	1	1
	ANTI-CD4;BT-061;TNX-355;TRX1;ZANOLIMUMAB	CD4	1	0.12021	0.960253	1	1
	5-{2-[1-(1-METHYL-PROPYL)-7A-METHYL-OCTAHYDRO-INDEN-4-YLIDENE]-ETHYLIDENE}-2-METHYLENE-CYCLOHEXANE-1,3-DIOL	MED1,VDR	2	0.12025	0.960253	1	1
GANIRELIX(H01CC01),TRIPTORELIN(L02AE04)	ANTARELIX;CMPD-1;CYCLORELIX;D-23487;D-24710;FD-1;GANIRELIX;GNRH_I;GNRH_II;GNRH_III;IN-3;ITURELIX;LEUPRORELIN_ACETATE;NBI-56418;SUFUGOLIX;T-98475;TAK-385;TRIPTORELIN;WAY-207024;[125I]CETRORELIX;[125I]GNRH_I_(HUMAN,_MOUSE,_RAT);[125I][DES-GLY10,<SMALL>D</SMALL>-ALA6]GNRH_N-ETHYLAMIDE;[125I][TYR5,DALA6,NMELEU7,PRO9-NET]GNRH;[3H]NBI-49202;[AC-D-2NAL1,D4CPA2,D-3PAL3,6,LEU8,_D-ALA10]GNRH-II;[D-LYS6]GNR…	GNRHR	1	0.12131	0.960253	1	1
	4-DEOXY-ALPHA-D-GLUCOSE	SMARCA5	1	0.12134	0.960253	1	1
LEVODOPA(N04BA01)	LEVODOPA	COMT,DRD1,DRD2,DRD3,DRD4,DRD5,GPR143	7	0.12139	0.960253	1	1
	ERGONOVINE	ADRA1A,HTR1E	2	0.12164	0.960253	1	1
	CICAPROST;ZK110841	PTGDR,PTGER1,PTGER2,PTGER3,PTGER4,PTGFR,PTGIR	7	0.12173	0.960253	1	1
KETOCONAZOLE(D01AC08,G01AF11,J02AB02)	KETOCONAZOLE	ABCB1,CYP2C19,KCNA10	3	0.12174	0.960253	1	1
	LY341495	GRM1,GRM2,GRM3,GRM4,GRM5,GRM7,GRM8	7	0.12179	0.960253	1	1
	AZD1208;SGI-1776	PIM1,PIM2,PIM3	3	0.12213	0.960253	1	1
GLIMEPIRIDE(A10BB12)	GLIMEPIRIDE	ABCC8,KCNJ1,KCNJ11	3	0.12241	0.960253	1	1
	SU11652	FGFR1,KDR,KIT,PDGFRB	4	0.12283	0.960253	1	1
CLENBUTEROL(R03AC14,R03CC13)	CLENBUTEROL	ADRB1,ADRB2,ADRB3,NGF,TNF	5	0.12303	0.960253	1	1
	[14C]METFORMIN	SLC47A1	1	0.12317	0.960253	1	1
	ZIV-AFLIBERCEPT	PIGF,VEGFA,VEGFB	3	0.12402	0.960253	1	1
	ASTRESSIN;CORTICOTROPIN-RELEASING_FACTOR;SAUVAGINE;UROCORTIN_1;UROCORTIN_2;UROTENSIN_1_(FISH);[125I]ASTRESSIN;[125I]SAUVAGINE_(FROG);[125I]UROCORTIN_1_(MOUSE,_RAT)	CRHR1,CRHR2	2	0.12409	0.960253	1	1
	BW245C	PTGER2,PTGER4	2	0.12418	0.960253	1	1
	DHE	DRD1,DRD2,DRD3,HTR1A,HTR2B,HTR6,HTR7	7	0.12434	0.960253	1	1
NATEGLINIDE(A10BX03)	NATEGLINIDE	ABCC8,CYP3A4,CYP3A5,KCNJ1,KCNJ10,KCNJ11,PPARG	7	0.12451	0.960253	1	1
	CVX-045	THBS1	1	0.12494	0.960253	1	1
PHENYTOIN(N03AB02)	PHENYTOIN	CYP1A1,CYP2B6,CYP2C19,EPHX1,FLOT1,HLA-B,MUC21,NR1I2,SCN1A,SCN2A,SCN5A	11	0.12536	0.960253	1	1
	2-(2-HYDROXYETHYLAMINO)-6-(3-CHLOROANILINO)-9-ISOPROPYLPURINE	CSNK1G1,MERTK	2	0.12597	0.960253	1	1
	4-(3-_F_4-[2-(2-FLUOROETHOXY)-PHENYL]-PIPERAZIN-1-YL_G_-PROPOXY)-4-_AZA-TRICYCLO[5.2.1.02,6]DEC-8-ENE-3,5-DION	HTR1A,HTR1B,HTR1E,HTR2A,HTR2B,HTR5A	6	0.12601	0.960253	1	1
	BUTACLAMOL,(-)	DRD2,DRD3,DRD4,HTR1A,HTR1F	5	0.12627	0.960253	1	1
	SK&F_83959	ADRA1A,ADRA1B,DRD1,DRD2,DRD3,DRD4,DRD5,HTR2A	8	0.12637	0.960253	1	1
PANTOPRAZOLE(A02BC02)	PANTOPRAZOLE	ABCB1,ATP4A,CYP2C19	3	0.12714	0.960253	1	1
	D-PHENYLALANINE	CCBL1,CRH,HCAR3	3	0.12748	0.960253	1	1
	APAMIN;LEI-DAB7;LEIUROTOXIN_I;NS8593;UCL1684	KCNN1,KCNN2,KCNN3	3	0.12797	0.960253	1	1
	XD14	BRD2,BRD3,BRD4,BRDT	4	0.12914	0.960253	1	1
	JORO_TOXIN	GRIA1,GRIA3,GRIA4	3	0.12926	0.960253	1	1
LURASIDONE(N05AE05)	LURASIDONE	ADRA2A,ADRA2C,DRD2,HTR1A,HTR2A,HTR7	6	0.12933	0.960253	1	1
	DIOSCIN;DURAMYCIN;HYPOGLAUCIN_A;KALLSTROEMIN_D;NBI-74330;T487;[125I]CXCL10_(HUMAN);[125I]CXCL11_(HUMAN)	CXCR3	1	0.12945	0.960253	1	1
TUBOCURARINE(M03AA02)	TUBOCURARINE	ACHE,CHRNA2,HTR3A,KCNN1,KCNN2,KCNN3,ZACN	7	0.12952	0.960253	1	1
	MPDT	HTR1A,HTR1D,HTR5A,HTR6,HTR7	5	0.12959	0.960253	1	1
	(3-{3-[[2-CHLORO-3-(TRIFLUOROMETHYL)BENZYL](2,2-DIPHENYLETHYL)AMINO]PROPOXY}PHENYL)ACETIC_ACID;1,1,1,3,3,3-HEXAFLUORO-2-{4-[(2,2,2-TRIFLUOROETHYL)AMINO]PHENYL}PROPAN-2-OL;BENZENESULFONYL	NR1H2	1	0.12962	0.960253	1	1
	RACLOPRIDE	DRD2,DRD3,DRD4,HTR1A,HTR2A	5	0.12964	0.960253	1	1
	<SMALL>D</SMALL>-LYS0-[DES-ARG10]KALLIDIN;AC-LYS-[MEALA6,LEU8,DES-ARG9]BRADYKININ;B-10356;B-9858;B-9958;CHROMAN_28;COMPOUND_11_[PMID:12812482];COMPOUND_12_[PMID:12723943];LYS-KALLIDIN;NVP-SAA164;PS020990;R-715;R_914;SSR240612;T-KININ;[<SMALL>D</SMALL>-LYS1,DES-ARG10]KALLIDIN;[125I]HPP-DESARG10HOE140;[3H]LYS-[DES-ARG9]BK;[3H]LYS-[LEU8][DES-ARG9]BK;[DES-ARG10]ICATIBANT;[DES-ARG10]KALLIDIN;[DES-ARG1…	BDKRB1	1	0.12983	0.960253	1	1
DIGOXIN(C01AA05)	DIGOXIN	ABCB1,ATP1A1	2	0.1303	0.960253	1	1
	[3H]2-DEOXYGLUCOSE	SLC2A1,SLC2A2,SLC2A3,SLC2A4	3	0.1307	0.960253	1	1
SERTRALINE(N06AB06)	SERTRALINE	ABCB1,ADRA1A,CHRM1,CHRM2,CHRM3,CHRM4,CHRM5,CYP2C19,HTR1A,SLC6A3,SLC6A4	11	0.1307	0.960253	1	1
FAMPRIDINE(N07XX07)	FAMPRIDINE	KCNA10,KCNA5,KCNB2,KCND1,KCNJ13	5	0.13097	0.960253	1	1
	SIPLIZUMAB	CD2	1	0.13106	0.960253	1	1
	NORLEUCINE	HNF1A,PAH,PTH	3	0.13112	0.960253	1	1
ATROPINE(A03BA01,S01FA01),DARIFENACIN(G04BD10),FESOTERODINE(G04BD11),METIXENE(N04AA03),PIRENZEPINE(A02BX03),PROCYCLIDINE(N04AA04),SOLIFENACIN(G04BD08),TRIHEXYPHENIDYL(N04AA01)	(+)-ACECLIDINE;(-)-ACECLIDINE;(R)-HEXBUTINOL;(S)-HEXBUTINOL;(S)-TRIHEXYPHENIDYL;2-[4-(2,3-DIMETHYL-1H-IMIDAZOLIUM-1-YL)-2-BUTYNYL]ISOXAZOLIDIN-3-ONE_IODIDE;2-[4-(2-METHYL-1H-IMIDAZOL-1-YL)-2-BUTYNYL]ISOXAZOLIDIN-3-ONE_SESQUIFUMARATE;3-ETHOXYCARBONYL-4-HYDROXY-1-AZABICYCLO[3.3.1]NON-3-ENE;3-[4-(2,3-DIMETHYL-1H-IMIDAZOLIUM-1-YL)-2-BUTYNYL]OXY-DELTA2-ISOXAZOLINE_IODIDE;3-[4-(2-METHYL-1H-IMIDAZOL-1-Y…	CHRM1,CHRM2,CHRM3,CHRM4,CHRM5	5	0.13152	0.960253	1	1
	19(R)-OH-PGE2;AH13205;BUTAPROST_(METHYL_ESTER);COMPOUND_1_[PMID:20080612];CP-533536;LIPO-ALPROSTADIL;PF-04418948;TAPRENEPAG;TG4-155	PTGER2	1	0.13221	0.960253	1	1
	ICA-27243;QO-58	KCNQ2	1	0.13265	0.960253	1	1
	D-BUTACLAMOL	DRD2,HRH1	2	0.13304	0.960253	1	1
	2-PHOSPHO-D-GLYCERIC_ACID;PHOSPHONOACETOHYDROXAMIC_ACID	ENO3	1	0.1331	0.960253	1	1
	L-THREONINE	TARS,TARS2,THNSL1	3	0.13341	0.960253	1	1
PROGABIDE(N03AG05)	PROGABIDE	GABBR1,GABRA1	2	0.13395	0.960253	1	1
DISULFIRAM(N07BB01,P03AA04)	DISULFIRAM	ABCB1,ALDH2,DBH	3	0.13428	0.960253	1	1
ETHOSUXIMIDE(N03AD01),TRIMETHADIONE(N03AC02)	ETHOSUXIMIDE;METHSUXIMIDE;TRIMETHADIONE	CACNA1G	1	0.13433	0.960253	1	1
MISOPROSTOL(A02BB01,G02AD06)	MISOPROSTOL	PTGER2,PTGER3,PTGER4,PTGIR	4	0.13437	0.960253	1	1
	SU4984	FGFR1,FGFR2	2	0.13443	0.960253	1	1
	DABRAFENIB_MESYLATE	BRAF,MAP2K1,MAP2K2,MAP2K3,MAP2K4,MAP2K5,MAP2K6,MAP2K7	8	0.1348	0.960253	1	1
	5-IODOTUBERCIDIN	CSNK1G2,GSG2,MAPK3	3	0.13485	0.960253	1	1
	N-(PHOSPHONACETYL)-L-ASPARTIC_ACID	CAD	1	0.13491	0.960253	1	1
	CORTICOSTEROIDS	ABCB1,CRHR1,FCER2,FKBP5	4	0.1353	0.960253	1	1
CILANSETRON(A03AE03)	CILANSETRON	HTR3A,HTR3B	2	0.13602	0.960253	1	1
	5-MERCAPTO-2-NITRO-BENZOIC_ACID	IL12B	1	0.13622	0.960253	1	1
	LY_293558	GRIA1,GRIA2	2	0.13639	0.960253	1	1
	RU_24213	ADRA1A,ADRA1B,DRD2,DRD3,DRD4,DRD5,HTR2A	7	0.13683	0.960253	1	1
MAPROTILINE(N06AA21)	MAPROTILINE	ABCB1,ADRA1A,CHRM1,CHRM2,CHRM3,CHRM4,CHRM5,CYP2D6,DRD1,DRD2,DRD3,DRD5,HRH1,HRH3,SLC6A2,SLC6A3,SLC6A4	17	0.13691	0.960253	1	1
	MK0752	APH1A,APH1B,NCSTN,NOTCH1,NOTCH2,NOTCH3,NOTCH4,PSEN1,PSEN2,PSENEN	10	0.13759	0.960253	1	1
	TG02,_SB1317	CDK2,FLT3,JAK2	3	0.1376	0.960253	1	1
	7-HYDROXYSTAUROSPORINE	CHEK1,MARK3,PDPK1	3	0.13777	0.960253	1	1
PILOCARPINE(N07AX01,S01EB01)	PILOCARPINE	CHRM2,CHRM3,CHRM4,CHRM5,CYP2A6	6	0.13847	0.960253	1	1
	VATALANIB	FLT1,FLT4,KDR,KIT,PDGFRA,PDGFRB,PTK6	7	0.13889	0.960253	1	1
MECAMYLAMINE(C02BB01)	MECAMYLAMINE	CHRNA1,CHRNA2,CHRNA3,CHRNA4,CHRNA6,CHRNA7	6	0.13909	0.960253	1	1
ISOFLURANE(N01AB06)	ISOFLURANE	ATP2C1,ATP5D,CALM1,GABRA1,GLRA1,GRIA1,HTR2B,KCNA1	8	0.13922	0.960253	1	1
GLYCEROL(A06AG04,A06AX01)	GLYCEROL	ADH1B,ARF1,GSTP1,HPGDS,ISYNA1,ITPR1,NAGA,PAEP,PAPSS1,PLA2G2E,TGFBR2,TRDMT1	12	0.13924	0.960253	1	1
	1058137-23-7	FGFR1,FLT1,FLT4,KDR	4	0.13957	0.960253	1	1
	RHODAMINE123	SLC29A4	1	0.13965	0.960253	1	1
	(1R,3S)-1-PHENYL-2,3,4,9-TETRAHYDRO-1H-PYRIDO[3,4-B]INDOLE-3-CARBOXYLIC_ACID	HTR1E,HTR7	2	0.13994	0.960253	1	1
	ORANTINIB	FGFR1,FLT1,FLT4,KDR,PDGFRB	5	0.14019	0.960253	1	1
	LATREPIRDINE	ACHE,GRIN1,GRIN2B,GRIN2C,GRIN2D,GRIN3A,GRIN3B	7	0.14033	0.960253	1	1
	4-(3-PIPERIDIN-1-YL-PROPOXY)-BENZOIC_ACID_2-{4-[3-(2-TRIFLUOROMETHYL-PHENOTHIAZIN-10-YL)-PROPYL]-PIPERAZIN-1-YL}-ETHYL_ESTER;METHYL({4-[3-(PIPERIDIN-1-YL)PROPOXY]PHENYL}METHYL)(3-{TETRACYCLO[6.6.2.0^{2,7}.0^{9,14}]HEXADECA-2(7),3,5,9(14),10,12-HEXAEN-1-YL}PROPYL)AMINE;[3-(10,11-DIHYDRO-DIBENZO[A,D]CYCLOHEPTEN-5-YLIDENE)-PROPYL]-METHYL-[4-(3-PIPERIDIN-1-YL-PROPOXY)-BENZYL]-AMINE	DRD1,DRD2,DRD3,DRD5,HRH1	5	0.14043	0.960253	1	1
	(2R)-1-[(5,6-DIPHENYL-7H-PYRROLO[2,3-D]PYRIMIDIN-4-YL)AMINO]PROPAN-2-OL;(2R)-3-{[(4Z)-5,6-DIPHENYL-6,7-DIHYDRO-4H-PYRROLO[2,3-D]PYRIMIDIN-4-YLIDENE]AMINO}PROPANE-1,2-DIOL;(2S)-1-AMINO-3-[(5-NITROQUINOLIN-8-YL)AMINO]PROPAN-2-OL;(3-ENDO)-8-METHYL-8-AZABICYCLO[3.2.1]OCT-3-YL_1H-PYRROLO[2,3-B]PYRIDINE-3-CARBOXYLATE;(3Z)-6-(4-HYDROXY-3-METHOXYPHENYL)-3-(1H-PYRROL-2-YLMETHYLENE)-1,3-DIHYDRO-2H-INDOL-2-…	CHEK1	1	0.14092	0.960253	1	1
INSULIN(A10AB01,A10AC01,A10AD01,A10AE01,A10AF01),INSULIN_ASPART(A10AB05,A10AD05),INSULIN_DETEMIR(A10AE05),INSULIN_GLULISINE(A10AB06)	INSULIN;INSULIN-ASPART;INSULIN-DETEMIR;INSULIN-GLARGINE;INSULIN-GLULISINE;INSULIN-LISPRO;INSULIN_ASPART;INSULIN_DETEMIR;INSULIN_GLARGINE_RECOMBINANT;INSULIN_GLULISINE;INSULIN_LYSPRO_RECOMBINANT;MEGLITINIDES;NN1952	INSR	1	0.14202	0.960253	1	1
ACITRETIN(D05BB02)	ACITRETIN	RARA,RARB,RARG,RBP1,RXRA,RXRB,RXRG,STAT3	8	0.14211	0.960253	1	1
	S-METHYL-GLUTATHIONE	GSTM2	1	0.14275	0.960253	1	1
	2,6-DIHYDROANTHRA/1,9-CD/PYRAZOL-6-ONE	MAPK10,MAPK8,MAPK8IP1,TTK	4	0.14342	0.960253	1	1
	CXCL12	CXCR3,CXCR4	2	0.14346	0.960253	1	1
	UNDECYL-PHOSPHINIC_ACID_BUTYL_ESTER	LIPF	1	0.14373	0.960253	1	1
EPIRUBICIN(L01DB03)	EPIRUBICIN	CHD1,GSTP1,TOP2A,TOP2B	4	0.14443	0.960253	1	1
	(2S)-2-(4-CHLOROPHENOXY)-3-PHENYLPROPANOIC_ACID;(2S)-2-(4-ETHYLPHENOXY)-3-PHENYLPROPANOIC_ACID;(2S)-2-(BIPHENYL-4-YLOXY)-3-PHENYLPROPANOIC_ACID;(2S)-2-ETHOXY-3-{4-[2-(10H-PHENOXAZIN-10-YL)ETHOXY]PHENYL}PROPANOIC_ACID;(4S,5E,7Z,10Z,13Z,16Z,19Z)-4-HYDROXYDOCOSA-5,7,10,13,16,19-HEXAENOIC_ACID;(5E,14E)-11-OXOPROSTA-5,9,12,14-TETRAEN-1-OIC_ACID;(5R,6E,8Z,11Z,14Z,17Z)-5-HYDROXYICOSA-6,8,11,14,17-PENTAE…	PPARG	1	0.14447	0.960253	1	1
	ANISOMYCIN;PUROMYCIN	NHP2L1,RPL10L,RPL11,RPL13A,RPL15,RPL19,RPL23,RPL23A,RPL26L1,RPL3,RPL37,RPL8,RSL24D1	13	0.14584	0.960253	1	1
	4-{[(CYCLOHEXYLAMINO)CARBONYL]AMINO}BUTANOIC_ACID;6-{[(CYCLOHEXYLAMINO)CARBONYL]AMINO}HEXANOIC_ACID;7-{[(CYCLOHEXYLAMINO)CARBONYL]AMINO}HEPTANOIC_ACID;N-CYCLOHEXYL-N-(4-IODOPHENYL)UREA;N-CYCLOHEXYL-N-(PROPYL)PHENYL_UREA;N-CYCLOHEXYL-N-DECYLUREA;N-[(CYCLOHEXYLAMINO)CARBONYL]GLYCINE	EPHX2	1	0.14637	0.960253	1	1
	(2R,3R,4S,5R)-2-[6-AMINO-8-[(3,4-DICHLOROPHENYL)METHYLAMINO]PURIN-9-YL]-5-(HYDROXYMETHYL)OXOLANE-3,4-DIOL	BAG1,HSPA8	2	0.14668	0.960253	1	1
	VU0240551	SLC12A5	1	0.14684	0.960253	1	1
	DERSALAZINE	PTGS1,PTGS2,TNF	3	0.1471	0.960253	1	1
	PHORBOL_12-MYRISTATE_13-ACETATE	KCNT2,TRPV4	2	0.14724	0.960253	1	1
EPOPROSTENOL(B01AC09)	EPOPROSTENOL	P2RY12,PTGIR,PTGIS	3	0.14794	0.960253	1	1
	LY249543;LY374571	MTHFD1	1	0.14798	0.960253	1	1
	BIS-1,2-{[(Z)-2-CARBOXY-2-METHYL-1,3-DIOXANE]-5-YLOXYCARBAMOYL}-ETHANE;BIS-1,2-{[(Z)-2CARBOXY-2-METHYL-1,3-DIOXANE]-5-YLOXYCARBONYL}-PIPERAZINE;METHYL_4,6-O-[(1R)-1-CARBOXYETHYLIDENE]-BETA-D-GALACTOPYRANOSIDE	APCS	1	0.14836	0.960253	1	1
	PROPIONYL-L-CARNITINE	CPT1A,CPT2,CRAT,CROT,SLC22A4,SLC22A5,SLC25A20,SLC25A29	8	0.14909	0.960253	1	1
	LEVOMETHADYL_ACETATE	CHRNA3,CHRNB4,CYP3A4,CYP3A5,KCNH2,OPRM1	6	0.1492	0.960253	1	1
	N-TRIMETHYLLYSINE	CALM1,CYCS	2	0.14937	0.960253	1	1
SCOPOLAMINE(A04AD01,N05CM05,S01FA02)	SCOPOLAMINE	CHRM1,CHRM2,CHRM3,CHRM4,CHRM5,SI	6	0.14938	0.960253	1	1
TYLOXAPOL(R05CA01)	TYLOXAPOL	LPL,NFKB2	2	0.14952	0.960253	1	1
	1,4-DITHIOTHREITOL	ALDH1A1,AXIN1,CAMK2A,GSTZ1,HMGCR,LGALS1,MSRA,PPIB,TPI1,TRPM7	10	0.14961	0.960253	1	1
RUXOLITINIB(L01XE18)	BARICITINIB;GLPG0634;LY3009104;RUXOLITINIB	JAK1,JAK2	2	0.14998	0.960253	1	1
	BETA-(2-NAPHTHYL)-ALANINE	F2,PIN1,YARS	3	0.14998	0.960253	1	1
TIRATRICOL(D11AX08,H03AA04)	3,5-DICHLORO-4-[(4-HYDROXY-3-ISOPROPYLPHENOXY)PHENYLACETIC_ACID;GC-1;KB-141;LEVOTHYROXINE;LIOTRIX;NH-3;RT3;T4;TIRATRICOL;TRIIODOTHYRONINE;TRIIODOTHYRONINE_(T3)	THRA,THRB	2	0.15001	0.960253	1	1
DESFLURANE(N01AB07),METHOXYFLURANE(N02BG09),SEVOFLURANE(N01AB08)	DESFLURANE;METHOXYFLURANE;SEVOFLURANE	ATP2C1,ATP5D,GABRA1,GLRA1,GRIA1,KCNA1	6	0.15021	0.960253	1	1
	(R)-5-DIPHOSPHOMEVALONATE	PMVK	1	0.15081	0.960253	1	1
GABAPENTIN(N03AX12)	GABAPENTIN	ADORA1,CACNA1B,CACNA2D1,CACNA2D2	4	0.1513	0.960253	1	1
	P88-8991	ADRA2A,ADRA2B,ADRA2C,DRD1,DRD2,HTR1A,HTR1B,HTR2C,HTR6	9	0.1513	0.960253	1	1
	RILAPINE;TENILAPINE;TIOSPERONE	CHRM1,CHRM2,CHRM3,CHRM4,CHRM5,HTR6	6	0.15153	0.960253	1	1
	ZAPRINAST	GPR35,PDE5A,PDE9A	3	0.15165	0.960253	1	1
FRUCTOSE(C01EB07,V06DC02)	ADENOSINE_MONOTUNGSTATE;ADO-P-CH2-P-PS-ADO;FRUCTOSE	FHIT	1	0.15172	0.960253	1	1
BIMATOPROST(S01EE03)	BIMATOPROST	AKR1C3,PTGER1,PTGER3,PTGFR	4	0.1521	0.960253	1	1
	TESMILIFENE	ABCB1,CYP3A4,CYP3A5,CYP3A7	4	0.15284	0.960253	1	1
	8-OH-DPAT	DRD2,DRD3,HTR1A,HTR1B,HTR1D,HTR1E,HTR1F,HTR2A,HTR2B,HTR2C,HTR5A,HTR7	12	0.15321	0.960253	1	1
LINACLOTIDE(A06AX04)	E._COLI_HEAT-STABLE_ENTEROTOXIN_(STA);GUANILIB;LINACLOTIDE;MD-1100;PLECANATIDE;[125I]STA	GUCY2C	1	0.15397	0.960253	1	1
FLUNITRAZEPAM(N05CD03)	FLUNITRAZEPAM	GABRA1,GABRA2,GABRA3,GABRA4,GABRA5,GABRA6,TSPO	7	0.15412	0.960253	1	1
DACARBAZINE(L01AX04)	DACARBAZINE	EPM2AIP1,PGD,POLA2	3	0.15429	0.960253	1	1
	BAMINERCEPT	LTA,LTB,TNFSF14	3	0.15453	0.960253	1	1
PREDNISOLONE(A07EA01,C05AA04,D07AA03,D07XA02,H02AB06,R01AD02,S01BA04,S01CB02,S02BA03,S03BA02)	PREDNISOLONE	ABCB1,ANXA1,FCGR3A,NR3C1,NR3C2,SERPINA6	6	0.15529	0.960253	1	1
	N-DESMETHYLCLOZAPINE	ADRA1A,ADRA1B,ADRA2A,ADRA2B,ADRA2C,ADRB1,ADRB2,CHRM1,CHRM2,CHRM3,CHRM4,CHRM5,DRD1,DRD2,DRD3,DRD4,DRD5,HRH1,HRH2,HRH4,HTR1A,HTR1B,HTR1D,HTR1E,HTR2A,HTR2B,HTR3A,HTR6,HTR7,OPRD1,SLC6A4	31	0.15531	0.960253	1	1
	BI-10773;IPRAGLIFLOZIN;ISIS-5GLT2RX;ISIS-SGLT2;ISIS-SGLT2RX;REMOGLIFLOZIN_ETABONATE	SLC5A2	1	0.15545	0.960253	1	1
	OPC-28326	ADRA2B,ADRA2C	2	0.15547	0.960253	1	1
	INTRAVENOUS_IMMUNOGLOBULIN	C3,C4A,C4B,C5,FCGR1A,FCGR1B,FCGR2A,FCGR2B,FCGR2C,FCGR3A,FCGR3B	10	0.15576	0.960253	1	1
TAZAROTENE(D05AX05)	TAZAROTENE	RARA,RARB,RARG,RXRB	4	0.15596	0.960253	1	1
PERAMPANEL(N03AX22),PIRACETAM(N06BX03)	(S)-5-FLUOROWILLARDIINE;ARGIOTOXIN;ATPO;BGG-492;CX1632/S_47445;CX516;CX546;CX717;GYKI53655;GYKI53784;IDRA-21;LY392098;LY404187;LY503430;NBQX;PERAMPANEL;PIRACETAM;S18986;TALAMPANEL;[3H]AMPA;[3H]CNQX	GRIA1,GRIA2,GRIA3,GRIA4	4	0.15617	0.960253	1	1
PIMOZIDE(N05AG02)	PIMOZIDE	ADRA1A,ADRA2A,ADRA2B,ADRA2C,CACNA1I,CALM1,CHRM3,CYP2D6,CYP3A4,CYP3A5,DRD2,DRD3,DRD4,HRH1,HTR1A,HTR1D,HTR2A,HTR2C,HTR6,HTR7,KCNA10,KCNH2	22	0.15618	0.960253	1	1
	1-(9-ETHYL-9H-CARBAZOL-3-YL)-N-METHYLMETHANAMINE;AD.P53-DC;MUTANT_P53_PEPTIDE_PULSED_DENDRITIC_CELL	TP53	1	0.1563	0.960253	1	1
	BAYK_8644	CACNA1D,CACNA1F	2	0.15697	0.960253	1	1
	(2-{[(4-BROMO-2-FLUOROBENZYL)AMINO]CARBONYL}-5-CHLOROPHENOXY)ACETIC_ACID;(5-CHLORO-2-{[(3-NITROBENZYL)AMINO]CARBONYL}PHENOXY)ACETIC_ACID;2-(3-((4,5,7-TRIFLUOROBENZO[D]THIAZOL-2-YL)METHYL)-1H-PYRROLO[2,3-B]PYRIDIN-1-YL)ACETIC_ACID;2-(CARBOXYMETHYL)-1-OXO-1,2-DIHYDRONAPHTHO[1,2-D]ISOTHIAZOLE-4-CARBOXYLIC_ACID_3,3-DIOXIDE;2[4-BROMO-2-FLUOROPHENYL)METHYL]-6-FLUOROSPIRO[ISOQUINOLINE-4-(1H),3-PYRROLIDI…	AKR1B1	1	0.15766	0.960253	1	1
	1-[4-(HYDROXYMETHYL)PHENYL]GUANIDINE;B3C	PRSS8	1	0.15778	0.960253	1	1
	GLUCOSE-URIDINE-C1,5-DIPHOSPHATE;TETRAMETHYLAMMONIUM_ION	GALE	1	0.1578	0.960253	1	1
	(2R)-2-BENZYL-3-NITROPROPANOIC_ACID;(2R)-4,4-DIHYDROXY-5-NITRO-2-(PHENYLMETHYL)PENTANOIC_ACID;2-BENZYL-3-IODOPROPANOIC_ACID;D-CYSTEINE;D-[(AMINO)CARBONYL]PHENYLALANINE;D-[(N-HYDROXYAMINO)CARBONYL]PHENYLALANINE;L-[(N-HYDROXYAMINO)CARBONYL]PHENYLALANINE;O-(((1R)-((N-(PHENYL-METHOXY-CARBONYL)-ALANYL)-AMINO)METHYL)HYDROXYPHOSPHINYL)3-L-PHENYLLACTATE;O-(((1R)-((N-PHENYLMETHOXYCARBONYL-L-ALANYL)AMINO)E…	CPA1	1	0.15818	0.960253	1	1
	(13R,15S)-13-METHYL-16-OXA-8,9,12,22,24-PENTAAZAHEXACYCLO[15.6.2.16,9.1,12,15.0,2,7.0,21,25]HEPTACOSA-1(24),2,4,6,17(25),18,20-HEPTAENE-23,26-DIONE;(2E,3S)-3-HYDROXY-5-[(4-HYDROXYPIPERIDIN-1-YL)SULFONYL]-3-METHYL-1,3-DIHYDRO-2,3-BIINDOL-2(1H)-ONE;(2R)-1-(DIMETHYLAMINO)-3-{4-[(6-{[2-FLUORO-5-(TRIFLUOROMETHYL)PHENYL]AMINO}PYRIMIDIN-4-YL)AMINO]PHENOXY}PROPAN-2-OL;(2R)-1-[4-({4-[(2,5-DICHLOROPHENYL)A…	CDK2	1	0.15881	0.960253	1	1
	LATANOPROST_(ISOPROPYL_ESTER)	PTGER1,PTGFR	2	0.15907	0.960253	1	1
	INCB18424	JAK1,JAK2,PTK2B	3	0.15908	0.960253	1	1
	PACRITINIB	FLT3,JAK1,JAK2,JAK3	4	0.15989	0.960253	1	1
	ALPHA-PROPYLDOPACETAMIDE	TH,TPH1,TPH2	3	0.16032	0.960253	1	1
	CORTISOL;DEOXYCORTICOSTERONE	NR3C1,NR3C2	2	0.16063	0.960253	1	1
	(3,5-DINITROPYRIDIN-2-YL){2-[2-(2-(R)-METHYLPYRROLIDIN-1-YL)ETHYL]BENZOFURAN-5-YLMETHYL}AMINE;(5-BROMOPYRIMIDIN-2-YL){2-[2-(2-(R)-METHYLPYRROLIDIN-1-YL)ETHYL]BENZOFURAN-5-YLMETHYL}AMINE;(5-ETHYLPYRIMIDIN-2-YL){2-[2-(2-(R)-METHYLPYRROLIDIN-1-YL)ETHYL]BENZOFURAN-5-YL}AMINE;1-(4-(3-(PIPERIDIN-1-YL)PROPOXY)BENZYL)PIPERIDINE;2,2,2-TRIFLUORO-1-[4-({2-[2-(2-METHYLPYRROLIDIN-1-YL)ETHYL]BENZOFURAN-5-YLMET…	HRH3	1	0.16064	0.960253	1	1
	VITAMIN_E	ABCB1,ALOX5,DGKA,NR1I2,PPP2CA,PPP2CB,PRKCA,PRKCB,SEC14L2,SEC14L3,SEC14L4	11	0.16126	0.960253	1	1
	PL-3-025	ADRA2C,HTR1A,HTR7	3	0.16163	0.960253	1	1
	CHROMANOL_293B;HMR-1556;IKS124;ML277;NERISPIRDINE;R-L3	KCNQ1	1	0.16197	0.960253	1	1
	INDIRUBIN-3-MONOXIME	CDK1,CDK2,CDK5,CDK5R1,GSK3B	5	0.16213	0.960253	1	1
	ATU027	PKN3	1	0.16222	0.960253	1	1
	LUCITANIB	FGFR1,FLT1,KDR,KIT,PDGFRA,PDGFRB,RET	7	0.16244	0.960253	1	1
	SNX482	CACNA1E	1	0.16298	0.960253	1	1
	24(S),_25-EPOXYCHOLESTEROL;24(S)-HYDROXYCHOLESTEROL;ACETYL-PODOCARPIC_DIMER;AZ12260493;GW3965;T0901317	NR1H2,NR1H3	2	0.16304	0.960253	1	1
	ACP-104	CHRM1,DRD2,DRD3,HTR2A	4	0.16321	0.960253	1	1
	N-[(1-CHLORO-4-HYDROXYISOQUINOLIN-3-YL)CARBONYL]GLYCINE	EGLN1,HIF1A	2	0.16323	0.960253	1	1
	N-ME-AMINOPYRIMIDINONE_9;NAV_1.7_BLOCKER;PYRROLOPYRIMIDINE_48;XEN402;XEN907	SCN9A	1	0.164	0.960253	1	1
	AR9281	EPHX1,EPHX2	2	0.16434	0.960253	1	1
	SP600125	AAK1,AURKC,BMP2K,CAMK1,CAMK1D,CAMK1G,CAMKK2,CDK2,CLK2,CLK4,CSNK1E,CSNK1G1,DAPK2,DAPK3,EPHA3,FGFR2,GAK,MAPK10,MAPK12,MAPK8,MAPK9,MARK2,MKNK2,PHKG2,PIM2,RPS6KA2,RPS6KA5,SLK,STK16,STK38L,STK4,TTK	32	0.16441	0.960253	1	1
	1,3,2-DIOXABOROLAN-2-OL;4-(1,3,2-DIOXABOROLAN-2-YLOXY)BUTAN-1-AMINIUM;4-(HYDROXYMETHYL)BENZAMIDINE;4-HYDROXYBUTAN-1-AMINIUM;GUANIDINE-3-PROPANOL;[3-(1,3,2-DIOXABOROLAN-2-YLOXY)PROPYL]GUANIDINE;[4-(1,3,2-DIOXABOROLAN-2-YLOXY)METHYL]BENZAMIDINE	PRSS3	1	0.16441	0.960253	1	1
	AZIDOPINE	CACNA1D	1	0.1645	0.960253	1	1
PIRIBEDIL(N04BC08)	PIRIBEDIL	ADRA1A,ADRA1B,ADRA1D,ADRA2A,ADRA2B,ADRA2C,DRD2,DRD3,DRD4,HTR1A,HTR2B	11	0.16452	0.960253	1	1
	ONAPRISTONE;ZK112993	NR3C1,NR3C2,PGR	3	0.16503	0.960253	1	1
	XANOMELINE	ADRA1B,CHRM1,CHRM2,CHRM3,CHRM4,CHRM5,DRD2,DRD3,HTR1A,HTR1B,HTR1D,HTR1E,HTR1F,HTR2A,HTR2B,HTR2C,HTR6,HTR7	18	0.16505	0.960253	1	1
PRANLUKAST(R03DC02)	PRANLUKAST	CYSLTR1,CYSLTR2,IL5,MUC2,NFKB1,RNASE3,TNF	7	0.16509	0.960253	1	1
	AC-HMCH-(6-16)-NH2;MCH_(SALMON);MELANIN-CONCENTRATING_HORMONE;[AVA9,10,AVA14,15]-AC-HMCH6-16-NH2;[PHE13,TYR19]MCH	MCHR1,MCHR2	2	0.16527	0.960253	1	1
LOFEPRAMINE(N06AA07)	LOFEPRAMINE	CHRM1,CHRM2,CHRM3,CHRM4,CHRM5,DRD2,HRH1,HTR1A,SLC6A2,SLC6A4	10	0.16528	0.960253	1	1
	METHACRYLYL-COENZYME_A	ACAD8	1	0.1653	0.960253	1	1
	[4-[(4-TERT-BUTYLCYCLOHEXANECARBONYL)AMINO]PHENYL]_N-MORPHOLIN-4-YLCARBAMATE	LIPE	1	0.16561	0.960253	1	1
	ALPHA-CONOTOXIN_MII_[H9A,_L15A];ALPHA-CONOTOXIN_PIA;[125I]ALPHA-CONOTOXIN_MII	CHRNA6	1	0.16603	0.960253	1	1
ADAPALENE(D10AD03),ETRETINATE(D05BB01)	ADAPALENE;ALITRETIONINE;ETRETINATE	RARA,RARB,RARG,RXRA,RXRB,RXRG	6	0.1662	0.960253	1	1
	TETRAETHYLAMMONIUM	AQP1,KCNA10,KCNA5,KCNA6,KCNA7,KCNB2,KCND1,KCNJ4,KCNMA1,KCNQ2,KCNQ3,KCNQ4,KCNQ5,KCNT1,KCNT2	15	0.16635	0.960253	1	1
	CEP-7055	KDR,TEK	2	0.16657	0.960253	1	1
	TETRAHYDROBIOPTERIN	NOS3,PAH,TH,TPH1	4	0.16729	0.960253	1	1
ENOXAPARIN(B01AB05)	ENOXAPARIN	F10,F2,SERPINC1	3	0.16732	0.960253	1	1
	BEZ235	MTOR,PIK3C2A,PIK3C2B,PIK3C2G,PIK3C3,PIK3CA,PIK3CB,PIK3CD,PIK3CG,PIK3R1,PIK3R2,PIK3R3,PIK3R4,PIK3R5,PIK3R6,RICTOR,RPTOR	17	0.16754	0.960253	1	1
	KIFUNENSINE	MAN1B1,MAN2A1	2	0.16759	0.960253	1	1
TRIFLUPROMAZINE(N05AA05)	TRIFLUPROMAZINE	CHRM1,CHRM2,DRD1,DRD2,HTR2B	5	0.16762	0.960253	1	1
	CGP_47656	GABBR1	1	0.16831	0.960253	1	1
	L-741,626	DRD2,HTR2A,HTR2B	3	0.16849	0.960253	1	1
IRINOTECAN(L01XX19)	IRINOTECAN	ABCB1,ABCC1,ABCC2,ABCC5,ABCG1,ABCG2,ACHE,BAIAP3,CYP3A4,CYP3A5,ENOSF1,ISG15,KLC1,PDZRN3,PLCB1,SEMA3C,SHMT1,SLCO1B1,SLCO1B3,TDP1,TOP1,TOP1MT,TYMS,VEGFA,XRCC3	25	0.16866	0.960253	1	1
BUSERELIN(L02AE01),CETRORELIX(H01CC02)	BUSERELIN;CETRORELIX	GNRHR,LHCGR	2	0.16929	0.960253	1	1
	RONTALIZUMAB	IFNA1	1	0.1697	0.960253	1	1
	BETA-ERGOCRIPTINE;ERGOCRYPTINE,BETA;LE-300;MCL-203;MCL-205;MCL-206;MCL-209;MCL-212	DRD5	1	0.16998	0.960253	1	1
	DONITRIPTAN	HTR1A,HTR1B,HTR1D,HTR1E,HTR1F,HTR2A,HTR5A,HTR6	8	0.17003	0.960253	1	1
	DIHYDROERGOTOXINE	ADRA1A,ADRA2A,DRD1,DRD2,GABRA1,HTR2A	6	0.17064	0.960253	1	1
TOLBUTAMIDE(A10BB03,V04CA01)	TOLBUTAMIDE	ABCC8,CYP2C19,KCNJ1,KCNJ11,KCNJ8	5	0.17123	0.960253	1	1
	BIRB_796;GSK-681323;R1503;SB681323;SCIO-469;SMP-534	MAPK12	1	0.17131	0.960253	1	1
	YOHIMBINE	ABCB1,ADRA1A,ADRA1B,ADRA1D,ADRA2A,ADRA2B,ADRA2C,CYP2D6,DRD2,DRD3,HTR1A,HTR1B,HTR1D,HTR1E,HTR1F,HTR2A,HTR2B,HTR2C,HTR5A,HTR7,SLC6A4	21	0.1716	0.960253	1	1
CHLORPROPAMIDE(A10BB02)	CHLORPROPAMIDE;GLYCODIAZINE	ABCC8,KCNJ1,KCNJ10	3	0.17227	0.960253	1	1
	NEUROTROPHIN-3	NGFR,NTRK3	2	0.17252	0.960253	1	1
	BISPHOSPHONATES	ABCC4,ALDH1A2,CSRNP3,CYP2C8,FAM19A5,FDPS,IGFBP7,IL1B,KCNT2,MARCH1,MEX3C,PHB2,PKLR,RBMS3,RUSC1,SFRP5,VDR	16	0.17289	0.960253	1	1
BROTIZOLAM(N05CD09)	2-O-ETHYL-PAF_C-16;2-O-METHYL-PAF_C-18;ABT-299;ABT-491;APAFANT;BEPAFANT;BN_50739;BN_52021;BROTIZOLAM;CV-3988;CV-6209;ENANTIO_PAF_C-16;FOROPAFANT;FR72112;ISRAPAFANT;KADSURENONE;L-652731;L-659,989;L-659,989,(+);L-659,989,(-);L-662,418;L659989;PAF;PCA_4248;RO_19-3704;RP-52770;RP_58467;RP_59227;RP_59228;SCH_37370;SCH_40338;SDZ_64-412;SRI_63-441;WEB2086;[3H]52770_RP;[3H]APAFANT;[3H]PAF	PTAFR	1	0.17347	0.960253	1	1
USTEKINUMAB(L04AC05)	CNTO_1275;USTEKINUMAB	IL12B,IL23A	2	0.17373	0.960253	1	1
HEXOBARBITAL(N01AF02,N05CA16),METHYLPHENOBARBITAL(N03AA01),PRIMIDONE(N03AA03)	HEXOBARBITAL;METHYLPHENOBARBITAL;PRIMIDONE	CHRNA4,CHRNA7,CYP2C19,GABRA1,GABRA2,GABRA3,GABRA4,GABRA5,GABRA6,GRIA2,GRIK2	11	0.17412	0.960253	1	1
	AMINOPURVALANOL_A;HYMENIALDISINE	CDK1,CDK2,CDK5	3	0.17412	0.960253	1	1
	MURAMYL_DIPEPTIDE	NLRP1,NOD2	2	0.17421	0.960253	1	1
	5-{[4-(AMINOOXY)BUTYL](METHYL)AMINO}-5-DEOXY-8-ETHENYLADENOSINE	AMD1	1	0.17434	0.960253	1	1
	RITANSERIN	ADRA1A,ADRA1B,ADRA1D,DRD1,DRD2,DRD3,DRD4,HTR1A,HTR1B,HTR1D,HTR2A,HTR2B,HTR2C,HTR5A,HTR6,HTR7	16	0.17536	0.960253	1	1
	AM966	LPAR1,LPAR2,LPAR3,LPAR4,LPAR5	5	0.17541	0.960253	1	1
	LX1031;LX1032	TPH1	1	0.17569	0.960253	1	1
PRENYLAMINE(C01DX02)	PRENYLAMINE	CALM1,KCNH2	2	0.17595	0.960253	1	1
	ST._JOHNS_WORT	ABCB1,NR1I2	2	0.17617	0.960253	1	1
	AZD7325	GABRA2,GABRA3,MTNR1A	3	0.17637	0.960253	1	1
LAMOTRIGINE(N03AX09)	LAMOTRIGINE	ABCB1,SCN1A,SCN2A,UGT1A10,UGT1A3,UGT1A4,UGT1A5,UGT1A6,UGT1A7,UGT1A8,UGT1A9	11	0.17648	0.960253	1	1
ACETOHEXAMIDE(A10BB31),TOLAZAMIDE(A10BB05)	ACETOHEXAMIDE;TOLAZAMIDE	KCNJ1,KCNJ10	2	0.17705	0.960253	1	1
AMOBARBITAL(N05CA02),APROBARBITAL(N05CA05),BARBITAL(N05CA04),HEPTABARBITAL(N05CA11),METHARBITAL(N03AA30),PENTOBARBITAL(N05CA01),SECOBARBITAL(N05CA06),TALBUTAL(N05CA07)	AMOBARBITAL;APROBARBITAL;BARBITAL;BARBITURIC_ACID_DERIVATIVE;BUTABARBITAL;BUTALBITAL;BUTETHAL;HEPTABARBITAL;METHARBITAL;PENTOBARBITAL;SECOBARBITAL;TALBUTAL	CHRNA4,CHRNA7,GABRA1,GABRA2,GABRA3,GABRA4,GABRA5,GABRA6,GRIA2,GRIK2	10	0.1771	0.960253	1	1
	IBERIOTOXIN;NS1619	KCNMA1,KCNT1,KCNT2,KCNU1	4	0.17723	0.960253	1	1
	FLUOROCARAZOLOL,(R)	ADRA1A,ADRA1B,ADRA2A,ADRA2C,CHRM1,CHRM4,CHRM5,HTR1A,HTR1B,HTR1D,HTR7	11	0.17728	0.960253	1	1
ALCURONIUM(M03AA01)	ALCURONIUM	CHRM1,CHRM2,CHRM3,CHRM4,CHRNA7	5	0.17793	0.960253	1	1
	FLUPERLAPINE	CHRM1,CHRM2,CHRM3,CHRM4,CHRM5,DRD4,HTR6,HTR7	8	0.17814	0.960253	1	1
	INTERFERONS	BCL2,STAT3	2	0.17827	0.960253	1	1
LEVAMISOLE(P02CE01)	LEVAMISOLE	ALPL,ALPPL2,CHRNA3	3	0.17904	0.960253	1	1
	(2S)-3-(1-{[2-(2-CHLOROPHENYL)-5-METHYL-1,3-OXAZOL-4-YL]METHYL}-1H-INDOL-5-YL)-2-ETHOXYPROPANOIC_ACID	NCOA1,PPARG	2	0.17917	0.960253	1	1
	ARQ_087	FGFR1,FGFR2,FGFR3	3	0.17925	0.960253	1	1
	CYPPA;P05	KCNN2,KCNN3	2	0.17941	0.960253	1	1
	(E)-1-[(R)-2-(2-HYDROXY-ETHYL)-PIPERIDIN-1-YL]-3-(2-PHENYL-PYRAZOLO[1,5-A]PYRIDIN-3-YL)-PROPENONE;2-AMINO-4-(3-DIFLUOROMETHOXYPHENYL)-6-(2-HYDROXYETHYLSULFANYL)PYRIDINE-3,5-DICARBONITRILE;2-AMINO-4-(3-FLUOROPHENYL)-6-(2-HYDROXYETHYLSULFANYL)PYRIDINE-3,5-DICARBONITRILE;2-AMINO-4-(3-HYDROXYPHENYL)-6-(2-HYDROXYETHYLSULFANYL)PYRIDINE-3,5-DICARBONITRILE;2-AMINO-4-(3-METHOXYPHENYL)-6-(2-HYDROXYETHYLSUL…	ADORA1	1	0.17971	0.960253	1	1
	3-BROMO-7-NITROINDAZOLE;ISOTHIOUREA;N-(3-(AMINOMETHYL)BENZYL)ACETAMIDINE	NOS1,NOS2,NOS3	3	0.17994	0.960253	1	1
VEMURAFENIB(L01XE15)	VEMURAFENIB	BRAF,RAF1	2	0.1807	0.960253	1	1
	AZD6244;BAY869766;PD_0325901;WX-554	MAP2K1,MAP2K2,MAP2K3,MAP2K4,MAP2K5,MAP2K6,MAP2K7	7	0.18081	0.960253	1	1
BACITRACIN(D06AX05,J01XX10,R02AB04)	BACITRACIN	A2M,IDE	1	0.18083	0.960253	1	1
	(+)-ADTN;(+)-SKF-82526;(-)-SKF-82526;A68930;ECOPIPAM;N-0437;N-PROPYLNORAPOMORPHINE;NPA;SCH_23388;SKF-38393;SKF-76783;SKF-82526,(+);SKF-82526,(-);SKF-83556;[3H]SCH-23390	DRD1,DRD5	2	0.18094	0.960253	1	1
	MYXOTHIAZOL	UQCRC1	1	0.18134	0.960253	1	1
CIPROFLOXACIN(J01MA02,S01AE03,S02AA15,S03AA07),DEXRAZOXANE(V03AF02),ENOXACIN(J01MA04),FLEROXACIN(J01MA08),LOMEFLOXACIN(J01MA07,S01AE04),NORFLOXACIN(J01MA06,S01AE02),OFLOXACIN(J01MA01,S01AE01,S02AA16),PEFLOXACIN(J01MA03),TROVAFLOXACIN(J01MA13),VALRUBICIN(L01DB09)	AMONAFIDE;BECATECARIN;CIPROFLOXACIN;DEXRAZOXANE;ENOXACIN;FLEROXACIN;LOMEFLOXACIN;NORFLOXACIN;OFLOXACIN;PEFLOXACIN;RTA_744;TROVAFLOXACIN;VALRUBICIN;VORELOXIN	TOP2A,TOP2B	2	0.18134	0.960253	1	1
	GUANIDINE	ALDH2,DLG4,GAMT,RNASE1	4	0.18215	0.960253	1	1
	NS004	CFTR,KCNMA1,KCNT1,KCNT2,KCNU1	5	0.18222	0.960253	1	1
PROPIOMAZINE(N05CM06)	PROPIOMAZINE	ADRA1A,ADRA1B,ADRA1D,CHRM1,CHRM2,CHRM3,CHRM4,CHRM5,DRD1,DRD2,DRD4,HRH1,HTR2A,HTR2C	14	0.1824	0.960253	1	1
GLIPIZIDE(A10BB07)	GLIPIZIDE	ABCC8,CYP2C9,KCNJ1,KCNJ10,PPARG	5	0.18267	0.960253	1	1
	DIHYDROMORPHINE	OPRD1,OPRK1,OPRM1,POMC,TRIM13	5	0.1827	0.960253	1	1
	[3H]5-CT	HTR1D,HTR5A,HTR6,HTR7	4	0.18318	0.960253	1	1
	COPROPORPHYRIN_I;COPROPORPHYRIN_III	UROD	1	0.18342	0.960253	1	1
	PP1;PP2	CSK,LCK	2	0.18357	0.960253	1	1
	ISOCLOZAPINE;TRIFLUPERAZINE	DRD2,DRD3,DRD4,HTR2A	4	0.18377	0.960253	1	1
	S-(N-HYDROXY-N-BROMOPHENYLCARBAMOYL)GLUTATHIONE	HAGH	1	0.18441	0.960253	1	1
	PPP,R(+)-3	DRD2,DRD4,HTR1A,OPRK1	4	0.18448	0.960253	1	1
	PL-3-048-4	ADRA2B,HTR1A,HTR7	3	0.18493	0.960253	1	1
	TAK-593	PDGFRA,VEGFA	2	0.18674	0.960253	1	1
ALITRETINOIN(D11AH04,L01XX22)	ALITRETINOIN	RARA,RARB,RARG,RXRA,RXRB,RXRG,VKORC1	7	0.18691	0.960253	1	1
GLICLAZIDE(A10BB09)	GLICLAZIDE	ABCC8,KCNJ1,VEGFA	3	0.18727	0.960253	1	1
	LYS322;LYS328;LYS402;TFA·H-TYR-D-ALA-GLY-PHE-NH-NH-PHE-ASP-NLE-D-TRP-2-ADOC	CCKBR,OPRD1	2	0.18761	0.960253	1	1
	[125I]EPIBATIDINE;[3H]CYTISINE	CHRNA2,CHRNA3,CHRNA4	3	0.18833	0.960253	1	1
	ALOISINE	CDK2,PTK2B,ZAP70	3	0.18833	0.960253	1	1
	ADP-RIBOSYLATION_FACTOR_1;VU0364739	PLD2	1	0.18842	0.960253	1	1
	GXTX-1E;RY796	KCNB1,KCNB2	2	0.18851	0.960253	1	1
ETOMIDATE(N01AX07)	ETOMIDATE	ADRA2B,GABRA1	2	0.18876	0.960253	1	1
	FEMOXETINE;NORTRYPTYLINE	CHRM1,CHRM2,CHRM3,CHRM4,CHRM5,DRD2,HRH1,HTR1A,SLC6A3,SLC6A4	10	0.18891	0.960253	1	1
BUTENAFINE(D01AE23),NAFTIFINE(D01AE22)	BUTENAFINE;NAFTIFINE	SQLE	1	0.18906	0.960253	1	1
	PGD2	PTGDR,PTGDR2,PTGER1,PTGER2,PTGER4,PTGFR	6	0.18978	0.960253	1	1
	IODOPHENPROPIT	CHRM3,HRH3,HRH4	3	0.19001	0.960253	1	1
[truncated: 3,248 more rows]

## Sheet: ST9
Supplementary Table 9. Drug class enrichment.
[truncated: 50 more rows]

[truncated: 3 more sheets: ST10, ST11, ST12]
